# Supplementary material for: Novel interconnections of HOG signaling revealed by combined use of two proteomic software packages
Source: Cell Commun Signal. 2019 Jun 17;17:66. doi: 10.1186/s12964-019-0381-z (PMC6572760; doi:10.1186/s12964-019-0381-z)
Supplement: Supplementary file 6 — Table S1. Related to Fig. 1. Summary of quantified phosphorylation sites over MS experiments with MQ and PD search engines. This table is provided in a separate Excel file (Additional file 1: Table S1). List of quantified phosphorylation sites over MS experiments (4 experimental conditions in total), containing details on which sites were quantified in which search engine (PD, MQ), the ratios in the 4 different conditions, field assignment (similar to [4]), the corresponding protein and whether an S/T-P motif has been found to be phosphorylated. The column “assignment_figure2” provides the underlying data for Fig. 2a, hence whether the corresponding phosphorylation site has been commonly quantified in PD and MQ, quantified in MQ only or quantified in PD only. The additional columns provide data on the quantified phosphorylation sites that have been published in [22] (salt stress at time points 0, 55″, 60″, regulatory clusters), [5] (salt stress at 5′) and [62] (salt stress upon Cdc28 inhibition) and integrated with the PD and MQ datasets. (XLSX 1765 kb) [file 12964_2019_381_MOESM6_ESM.xlsx]

## Sheet: Supplemental Table 1
Supplemental Table 1	MaxQuant							Proteome Discoverer									PD	Kanshin et al., 2015					PD
Phosphosite Group	Protein MQ	Phosphorylation Site MQ	Field assignment MQ	SR L/H-ratio [log2] MQ	I+0'S L/H-ratio [log2] MQ	I+5'S L/H-ratio [log2] MQ	I+10'S L/H-ratio [log2] MQ	Protein PD	Phosphorylation Site PD	Field assignment PD	SR L/H-ratio [log2] PD	I+0'S L/H-ratio [log2] PD	I+5'S L/H-ratio [log2] PD	I+10'S L/H-ratio [log2] PD	S/T-P MOTIF present?	assignment_figure2	Cdc28as +/- as-inhibitor Kanshin et al., 2017	T00sec Salt/Control [log2]	T55sec Salt/Control [log2]	T60sec Salt/Control [log2]	Regulation (Cluster)	Cluster	SR 5min L/H-Ratio [log2], Reiter et al., 2012
AAH1, 232(S) / 234(Y) / 243(S)	AAH1	232(S) / 234(Y) / 243(S)	not assigned (Hog1Inh)	1.33
AAH1, 264(S)	AAH1	264(S)	middle	-0.36		0.01		AAH1	264(S)	middle	-0.395929	-0.0892673	-0.0291463
AAH1, 266(S)	AAH1	266(S)	not assigned (wt)		0.14
AAR2, 331(S)	AAR2	331(S)	not assigned (Hog1Inh)	-0.25				AAR2	331(S)	not assigned (wt)				-0.415037
AAT1, 319(S)	AAT1	319(S)	not assigned (wt)			-0.72
AAT1, 76(S)	AAT1	76(S)	middle	0.07	0.06	0.24	0.18
AAT2, 252(S)	AAT2	252(S)	not assigned (wt)			0.23
AAT2, 90(T)								AAT2	90(T)	not assigned (wt)		0.333424
ABD1, 115(S)								ABD1	115(S)	Field 8	1.18269		0.201634	0.0426443
ABF1, 161(S)	ABF1	161(S)	not assigned (Hog1Inh)	0.15
ABF1, 184(T) / 189(T)	ABF1	184(T) / 189(T)	not assigned (wt)		-0.04
ABF1, 198(S)								ABF1	198(S)	not assigned (wt)		-0.251539
ABF1, 207(S)								ABF1	207(S)	not assigned (wt)		0.176323					-0.08
ABF1, 215(S)								ABF1	215(S)	not assigned (wt)				-0.104697			-0.18	-0.113489	-0.0232551	-0.00526099	static
ABF1, 234(Y)	ABF1	234(Y)	not assigned (wt)			0.06
ABF1, 235(S)	ABF1	235(S)	middle	-0.27	0.09			ABF1	235(S)	not assigned (hog1Inh)	-0.286304
ABF1, 297(S)								ABF1	297(S)	not assigned (wt)				-0.217591
ABF1, 311(T)								ABF1	311(T)	not assigned (hog1Inh)	-0.217591
ABF1, 312(S)	ABF1	312(S)	middle	-0.11		0.08		ABF1	312(S)	not assigned (hog1Inh)	-0.556393
ABF1, 459(S)								ABF1	459(S)	not assigned (wt)			-0.0291463
ABF1, 465(S)								ABF1	465(S)	not assigned (hog1Inh)	-0.268817
ABF1, 467(S)	ABF1	467(S)	middle	-0.98	-0.66	-0.37	-0.52	ABF1	467(S)	middle	-0.268817		-0.0588937				0.72	-0.0951884	-0.224857	-0.226341	static		-0.06
ABF1, 496(S)	ABF1	496(S)	middle	0.19	0.11	-0.05		ABF1	496(S)	not assigned (wt)		0.0565835					-0.33
ABF1, 618(S)	ABF1	618(S)	middle	0.18	-0.21	0.09	-0.07	ABF1	618(S)	middle	0.0976108	-0.0291463	0.0565835	-0.104697			0.09	-0.041432	0.093425	-0.0712393	static
ABF1, 630(S)								ABF1	630(S)	middle	-0.268817		0.0565835
ABF1, 633(T)								ABF1	633(T)	not assigned (wt)		-0.643856	0.0976108					-0.0547968	-0.0762651	-0.082194	static
ABF1, 655(S)	ABF1	655(S)	middle	-0.37	-0.05	0.13	0.17											0.221692	-0.09068	-0.179825	static
ABF1, 720(S)	ABF1	720(S)	middle	0.35		-0.08		ABF1	720(S)	middle	-0.0291463	0.0143553	0.0285692	-0.120294			-0.02	-0.00452272	0.033793	0.0237521	static		0.26
ABP1, 163(S) / 169(S)								ABP1	163(S) / 169(S)	not assigned (wt)				-0.0740006	SP
ABP1, 165(T) / 167(S)	ABP1	165(T) / 167(S)	not assigned (Hog1Inh)	-0.04											TP
ABP1, 165(T) / 169(S)	ABP1	165(T) / 169(S)	middle	0.72	-0.88	0.21	-0.08	ABP1	165(T) / 169(S)	middle	0.389567	-0.621488	0.0976108	-0.120294	TP			0.00389003	0.104605	0.137635	static		1.6
ABP1, 167(S)	ABP1	167(S)	not assigned (wt)		-0.54												-1
ABP1, 169(S)	ABP1	169(S)	middle	0.21	-0.47	-0.02	-0.41	ABP1	169(S)	middle	0.0426443	-0.577767	-0.0439433	-0.415037	SP		-0.71	0.0322419	0.0294175	0.0126402	static		0.81
ABP1, 181(T)								ABP1	181(T)	not assigned (hog1Inh)	0.176323				TP		-0.17	0.00201836	0.217975	0.272501	static
ABP1, 181(T) / 183(S)	ABP1	181(T) / 183(S)	middle	0.61	-0.71	0.36	-0.71	ABP1	181(T) / 183(S)	middle	0.15056		-0.217591		TP			-0.0180305	0.0728604	0.0136409	static		1.64
ABP1, 183(S)								ABP1	183(S)	not assigned (hog1Inh)	0.790772				SP		-0.21	-0.0281309	-0.023827	-0.0124463	static		0.55
ABP1, 223(S)	ABP1	223(S)	not assigned (Hog1Inh)	0.79													0.4
ABP1, 253(T)	ABP1	253(T)	not assigned (Hog1Inh)	1.23
ABP1, 257(S)								ABP1	257(S)	not assigned (hog1Inh)	1.41143
ABP1, 262(S)	ABP1	262(S)	not assigned (wt)		-0.53		0.19
ABP1, 278(S)								ABP1	278(S)	not assigned (wt)		-0.0439433
ABP1, 282(S)	ABP1	282(S)	not assigned (Hog1Inh)	3.4
ABP1, 291(S)								ABP1	291(S)	Field 8	1.07724		0.807355
ABP1, 357(S)	ABP1	357(S)	not assigned (wt)		0													-0.134129	0.857663	0.559247	up	5
ABP1, 365(S)	ABP1	365(S)	middle	0.32	0.19	0.25	0.22	ABP1	365(S)	middle	0.31034	0.0143553	0.15056	0.137504			0.19	0.0486547	0.0706641	0.028852	static
ABP1, 383(S)	ABP1	383(S)	not assigned (Hog1Inh)	-0.53
ABP1, 389(S)	ABP1	389(S)	Field 8	1.3	0.43	0.97	0.13								SP
ABP1, 458(S)	ABP1	458(S)	middle	0.28	0.19	0.38	0.28	ABP1	458(S)	not assigned (wt)		0.344828					-0.24
ABP1, 475(S)	ABP1	475(S)	not assigned (Hog1Inh)	0.42				ABP1	475(S)	middle	0.575312		0.286881				0.1
ABP1, 478(S)	ABP1	478(S)	Field 2	0.26		-1.76		ABP1	478(S)	not assigned (hog1Inh)	1.79494						-0.29						3.3
ABP1, 481(S)	ABP1	481(S)	not assigned (wt)		-0.52	-2.4	-2.36	ABP1	481(S)	not assigned (wt)		-0.68966	-1.68966				-0.4	0.0604625	0.135272	0.192573	static
ABP140, 150(T)	ABP140	150(T)	not assigned (Hog1Inh)	0.64											TP
ABP140, 162(S)								ABP140	162(S)	not assigned (wt)		-0.120294
ABP140, 180(S)								ABP140	180(S)	not assigned (wt)		0.0143553		0
ABP140, 194(T)								ABP140	194(T)	not assigned (wt)				0.189034
ABP140, 201(S)	ABP140	201(S)	middle	0.49	-0.02	0.24	0.1	ABP140	201(S)	middle	0.321928	0.0426443	0.250962	0.189034			0.35	0.0311128	0.142479	0.1333	static
ABP140, 210(S)								ABP140	210(S)	middle	-0.0892673	0.0285692
ABP140, 321(S)	ABP140	321(S)	middle	-0.99	0			ABP140	321(S)	not assigned (wt)		-0.0291463					0.07	-0.0270133	0.154324	0.130536	static
ABP140, 321(S) / 326(S)								ABP140	321(S) / 326(S)	middle	-0.577767		0.443607					-0.000995803	-0.000663792	-0.124818	static		-0.3
ABP140, 326(S)								ABP140	326(S)	not assigned (hog1Inh)	0.275007						0	-0.459794	-0.0998655		static		0.43
ABP140, 68(S)								ABP140	68(S)	not assigned (wt)			0.201634
ABP140, 84(T)	ABP140	84(T)	not assigned (wt)			0.25
ABP140, 93(S)	ABP140	93(S)	middle	0.25	0.08	0.22	-0.02										0.04	-0.0830648	-0.0553514	-0.0207063	static
ABP140, 95(S)	ABP140	95(S)	middle	0.2	0.07	0.19	0.07
ACA1, 10(S)								ACA1	10(S)	not assigned (wt)		0.0703893	0.356144	0.594549	TSP
ACA1, 13(S)								ACA1	13(S)	not assigned (wt)		0.356144
ACA1, 9(T)								ACA1	9(T)	not assigned (wt)		-0.120294			TSP
ACC1, 10(S)	ACC1	10(S)	middle	-0.35	-0.02	-0.06	0.34								SSP		-0.32
ACC1, 1157(S)	ACC1	1157(S)	Field 2	-0.91	-0.47	-1.32		ACC1	1157(S)	middle	0.189034	0.0840643	-0.268817	-0.304006			-0.14	-0.000822571	-0.0984129	-0.0798744	static
ACC1, 1162(S)								ACC1	1162(S)	not assigned (wt)		-0.0439433	-0.268817	-0.340075
ACC1, 2173(T) / 2179(Y)	ACC1	2173(T) / 2179(Y)	not assigned (wt)			0.3
ACC1, 234(S)	ACC1	234(S)	not assigned (wt)			-0.08									TSP
ACC1, 5(S)	ACC1	5(S)	not assigned (wt)			-0.12											0.15
ACC1, 756(S) / 757(T) / 768(T)	ACC1	756(S) / 757(T) / 768(T)	not assigned (wt)		-0.62
ACE2, 122(S)	ACE2	122(S)	middle	-0.49	0.22	0.56	0.71	ACE2	122(S)	middle	-0.943416	0.201634	0.650765	0.678072			0.4
ACE2, 124(T)								ACE2	124(T)	Field 4	-1.02915			0.815575
ACE2, 135(T)	ACE2	135(T)	not assigned (wt)			-0.08		ACE2	135(T)	not assigned (wt)			0.475085
ACE2, 137(S)	ACE2	137(S)	middle	-0.62	-0.07	0.26		ACE2	137(S)	middle	-0.915936		0.613532
ACE2, 140(S)	ACE2	140(S)	not assigned (Hog1Inh)	-0.02				ACE2	140(S)	middle	0.163499		-0.577767
ACE2, 166(T)	ACE2	166(T)	not assigned (wt)			-0.18
ACE2, 247(S) / 249(S) / 253(S)	ACE2	247(S) / 249(S) / 253(S)	not assigned (Hog1Inh)	0.3											SP
ACE2, 247(S) / 253(S)	ACE2	247(S) / 253(S)	not assigned (wt)		-0.14		0.02	ACE2	247(S) / 253(S)	middle	0.713696	-0.184425			SP
ACE2, 249(S)	ACE2	249(S)	not assigned (wt)		-0.14												0.07
ACE2, 249(S) / 253(S)	ACE2	249(S) / 253(S)	middle	0.44	0	0	-0.05	ACE2	249(S) / 253(S)	middle	0.389567	0.0143553	-0.0588937	-0.120294	SP
ACE2, 253(S)	ACE2	253(S)	middle	0.42		-0.3									SP		0.3
ACE2, 292(S)	ACE2	292(S)	not assigned (wt)		-0.34										SP
ACE2, 303(S)	ACE2	303(S)	not assigned (Hog1Inh)	-0.62				ACE2	303(S)	middle	0.344828	-0.0588937	-0.217591	-0.268817	SP		-1.49	0.0487942	0.0504669	0.173255	static
ACE2, 317(S)	ACE2	317(S)	Field 2	-0.27		-1.42	-0.46	ACE2	317(S)	middle	-0.152003	-0.136062	-0.234465	-0.666576	SP
ACE2, 342(S)	ACE2	342(S)	middle	-0.06		0.13		ACE2	342(S)	not assigned (wt)			-0.0144996		SP
ACE2, 372(S)	ACE2	372(S)	not assigned (wt)			-0.25	-0.12	ACE2	372(S)	Field 6	0.189034	-0.0740006	2.36457	1.71809			0.79	0.0773797	0.280006	0.385155	static
ACE2, 384(T)								ACE2	384(T)	not assigned (wt)			-0.535332		TSP
ACE2, 392(S)	ACE2	392(S)	not assigned (wt)		-0.22			ACE2	392(S)	middle	0.815575	0.238787	0.111031	0.0143553	SP		-0.05
ACE2, 399(S)								ACE2	399(S)	not assigned (wt)			0.799087
ACE2, 402(S)	ACE2	402(S)	middle	-0.88	-0.13	0.92		ACE2	402(S)	not assigned (wt)		-0.556393	0.992768	1.0072	SP			0.010923	-0.093171	0.153287	static
ACE2, 422(T)								ACE2	422(T)	not assigned (wt)			0.432959	0.650765	TP		-3.03	0.0777899	-0.0670922		static
ACE2, 428(S)	ACE2	428(S)	middle	-0.1	-0.15	0.14	0.14	ACE2	428(S)	middle	-0.0144996	0.0285692			SP		-0.58	0.0199154	0.0275787	0.205768	static		0.41
ACE2, 436(S)	ACE2	436(S)	not assigned (Hog1Inh)	-0.49
ACE2, 482(S) / 486(T)								ACE2	482(S) / 486(T)	not assigned (wt)			0.31034		TP
ACE2, 483(S)	ACE2	483(S)	not assigned (wt)			-0.5											-2.31
ACE2, 486(T)	ACE2	486(T)	not assigned (wt)			-0.54		ACE2	486(T)	not assigned (wt)		-0.454032	-0.599462		TP
ACE2, 501(T)	ACE2	501(T)	middle	0.05	0	0.16	0.19	ACE2	501(T)	middle	-0.268817	0.0143553			TP			0.0684645	0.0285692	0.0735461	static
ACE2, 511(S)	ACE2	511(S)	not assigned (wt)			1.18	2.2	ACE2	511(S)	not assigned (wt)			1.38405				1.25
ACE2, 537(S)	ACE2	537(S)	middle	-0.47	-0.26	-0.33											1.02	0.03492	-0.040393	0.0220482	static
ACE2, 557(S)								ACE2	557(S)	middle	0.495695	-0.0588937	-0.415037	-0.68966	SP
ACE2, 557(S) / 562(S)								ACE2	557(S) / 562(S)	not assigned (wt)				0.176323	SP
ACE2, 557(S) / 564(S)	ACE2	557(S) / 564(S)	middle	0.02			0.15	ACE2	557(S) / 564(S)	middle	0.0703893	0.176323	0.400538	0.0565835	SP
ACE2, 564(S)	ACE2	564(S)	not assigned (wt)			1.09		ACE2	564(S)	not assigned (wt)		0.189034			TSP		0.24
ACE2, 709(S)	ACE2	709(S)	middle	-0.1	0.08	0.1	0.23	ACE2	709(S)	middle	-0.286304		0.111031	0.321928	SP		0.13			-0.00481219	static
ACE2, 709(S) / 713(T)	ACE2	709(S) / 713(T)	not assigned (Hog1Inh)	0.27											SP
ACE2, 709(S) / 714(S)	ACE2	709(S) / 714(S)	middle	0.21	-0.1	-0.05	-0.23	ACE2	709(S) / 714(S)	middle	0.176323	0	0	-0.168123	SP			0.0718999	0.127765	0.177344	static
ACE2, 713(T)	ACE2	713(T)	not assigned (wt)		-0.13			ACE2	713(T)	not assigned (wt)		-0.168123	-0.473931		TSP		-0.02
ACE2, 714(S)	ACE2	714(S)	Field 4	-1.52	-0.37	-0.46		ACE2	714(S)	Field 4	-1.88897	-0.184425	-0.577767		TSP		-0.33	0.0988238	-0.146148	-0.184556	static
ACE2, 80(S)	ACE2	80(S)	middle	0.05	-0.11	0.06	0.12	ACE2	80(S)	middle	0.0426443	-0.0144996	-0.0892673	0.275007	SP		-0.08	0.0159257	-0.0188195	0.012068	static
ACF4, 156(S)	ACF4	156(S)	Field 8	1.28	0.26	0.19	0.07	ACF4	156(S)	Field 8	1.68257	0.275007	0.367371	0.0565835	SP
ACF4, 165(S)	ACF4	165(S)	middle	0.02	0.03	0.02	-0.02										-0.04	-0.138092	-0.278986	-0.203967	static
ACF4, 18(S)	ACF4	18(S)	not assigned (wt)		-0.14
ACF4, 208(S)								ACF4	208(S)	middle	0.847997	-0.304006	-0.37707
ACF4, 209(S)								ACF4	209(S)	Field 8	1.02148	0.263034	-0.37707
ACF4, 239(T)								ACF4	239(T)	not assigned (wt)		0.214125	-0.0588937	0	TP
ACF4, 24(S)	ACF4	24(S)	not assigned (Hog1Inh)	0.67
ACF4, 288(S)	ACF4	288(S)	middle	0.21	-0.02	-0.02	-0.13	ACF4	288(S)	middle	0.137504	-0.168123	-0.0740006				0.04
ACF4, 44(S)								ACF4	44(S)	middle	-0.136062		0.526069		SP		-0.21
ACF4, 49(T)	ACF4	49(T)	middle	-0.06		0.08	-0.03	ACF4	49(T)	middle	-0.120294	-0.104697	-0.152003	-0.104697	TTP			-0.011777	0.0261627	-0.134018	static		0.89
ACF4, 61(S)								ACF4	61(S)	middle	0.555816	0.0976108		-0.0144996	SSP
ACF4, 61(S) / 62(S)								ACF4	61(S) / 62(S)	middle	0.333424		0.594549		SSP
ACF4, 62(S)								ACF4	62(S)	middle	-0.0291463	-0.0291463	-0.136062	-0.0291463	SSP		-1.28	-0.121863	0.0611541	0.0194884	static
ACF4, 66(S)								ACF4	66(S)	not assigned (wt)			0.0565835
ACF4, 71(S)	ACF4	71(S)	middle	0.02	-0.36	-0.36	-0.56	ACF4	71(S)	middle	0.226509	-0.200913	-0.514573		SP		0.24
ACF4, 71(S) / 74(S)	ACF4	71(S) / 74(S)	not assigned (wt)		-0.07	0.07		ACF4	71(S) / 74(S)	not assigned (wt)		0.0565835	0.0840643		SP
ACF4, 71(S) / 78(S)	ACF4	71(S) / 78(S)	not assigned (wt)			-0.63									SP
ACF4, 74(S)	ACF4	74(S)	not assigned (wt)			-0.8		ACF4	74(S)	not assigned (hog1Inh)	0.0426443						0.35
ACF4, 78(S)	ACF4	78(S)	not assigned (Hog1Inh)	1.33											SP		1.6
ACF4, 9(S)	ACF4	9(S)	middle	0.08	0.27	0.3	-0.1	ACF4	9(S)	middle	0	0.31034	0.111031	0.201634			-0.55	0.0731347	0.273576	-0.0187465	static
ACK1, 143(S)								ACK1	143(S)	Field 8	2.45681	0.400538	-0.321928	0.565597
ACK1, 146(S)								ACK1	146(S)	Field 8	1.94486	-0.168123	0.250962	0.286881	SP
ACK1, 155(S)								ACK1	155(S)	not assigned (wt)			-0.0892673
ACM1, 161(T)								ACM1	161(T)	middle	0.163499	-0.514573	-0.0439433	0.0285692	TP
ACM1, 173(T)	ACM1	173(T)	not assigned (wt)		0
ACM1, 202(S)	ACM1	202(S)	middle	-0.8	-0.09	-0.4	-0.79	ACM1	202(S)	middle	-0.915936	-0.136062	-0.395929	-0.494109			-0.74	0.0652966	-0.0649175	-0.0752312	static
ACM1, 31(S)								ACM1	31(S)	middle	-0.37707	-0.0291463		0.176323	SP
ACM1, 37(S)								ACM1	37(S)	middle	-0.68966	0	0.526069	0.613532
ACO1, 383(T) / 386(S) / 387(Y) / 391(S)								ACO1	383(T) / 386(S) / 387(Y) / 391(S)	not assigned (wt)				-0.0892673
ACO2, 30(T)	ACO2	30(T)	not assigned (Hog1Inh)	5.67
ACS2, 539(S)								ACS2	539(S)	not assigned (hog1Inh)	0.111031
ACS2, 585(Y)	ACS2	585(Y)	not assigned (wt)		-1.18	-0.93
ACT1, 199(S)	ACT1	199(S)	not assigned (Hog1Inh)	-0.27
ACT1, 240(Y)								ACT1	240(Y)	not assigned (hog1Inh)	0.286881
ACT1, 3(S)	ACT1	3(S)	middle	0.08	-0.01	-0.19											-0.05
ACT1, 323(S)	ACT1	323(S)	not assigned (wt)			0.04		ACT1	323(S)	not assigned (wt)			-0.120294
ACT1, 324(S)	ACT1	324(S)	not assigned (wt)		0.19	0.03		ACT1	324(S)	not assigned (wt)		-0.0588937	-0.0892673
ACT1, 52(S)	ACT1	52(S)	middle	0.99	-0.22
ADA2, 321(S)								ADA2	321(S)	not assigned (wt)			-0.0892673
ADD37, 79(S)								ADD37	79(S)	Field 2	-0.286304	-0.395929	-1.73697	-0.785875
ADD37, 79(S) / 87(S)	ADD37	79(S) / 87(S)	Field 1	2.75		-1.51
ADD37, 81(T)	ADD37	81(T)	not assigned (wt)			0.36		ADD37	81(T)	middle	-0.168123			-0.862496
ADD37, 87(S)	ADD37	87(S)	Field 2	-0.23		-2.04
ADE3, 322(S)	ADE3	322(S)	not assigned (wt)			-0.24											-0.08
ADE4, 488(S)	ADE4	488(S)	middle	-0.69		0.52		ADE4	488(S)	not assigned (wt)			0.0703893				-0.33	-0.0113553	-0.0237097	-0.0417587	static
ADH1, 15(S)	ADH1	15(S)	middle	0.18	-0.17	0.65	-0.04	ADH1	15(S)	middle	0.298658	0.0285692	0.163499	0.0285692				-0.0529398	0.026446	0.242938	static
ADH1, 2(S)	ADH1	2(S)	not assigned (wt)			-0.16											-0.05
ADH1, 213(S)	ADH1	213(S)	not assigned (Hog1Inh)	0.11				ADH1	213(S)	not assigned (hog1Inh)	-0.200913
ADH1, 294(S)	ADH1	294(S)	not assigned (wt)			0.54
ADH1, 295(Y)	ADH1	295(Y)	not assigned (wt)		-0.23
ADH1, 316(S)	ADH1	316(S)	not assigned (Hog1Inh)	-0.39											SP		0.02	0.0871912	0.103128	0.0299829	static
ADH1, 324(S)	ADH1	324(S)	middle	0.03	0.13	0.13		ADH1	324(S)	middle	-0.0588937	0.250962	0.111031				-0.22
ADH1, 325(T)	ADH1	325(T)	middle	0.13	0.36	-0.04		ADH1	325(T)	middle	0.0703893	0.124328	0.0976108
ADH7, 316(S)	ADH7	316(S)	not assigned (Hog1Inh)	-0.3
ADP1, 659(S)	ADP1	659(S)	not assigned (Hog1Inh)	-1.48				ADP1	659(S)	Field 4	-1.47393	0.0840643	0.432959				-0.19	-0.0747753	-0.394278	-0.166017	static
ADP1, 702(S)	ADP1	702(S)	not assigned (wt)				0.24	ADP1	702(S)	Field 4	-1.12029	0.201634	0.505891	0.604071			0.09	0.033793	-0.687753	-0.73723	down	2
ADP1, 713(T)								ADP1	713(T)	not assigned (wt)		-0.0439433						-0.0560862	-1.08577	-0.901257	static
ADP1, 968(Y)	ADP1	968(Y)	not assigned (Hog1Inh)	3.17
ADR1, 193(T)								ADR1	193(T)	not assigned (wt)			-0.120294		TP		0.38
ADR1, 230(S)								ADR1	230(S)	middle	-0.136062	-0.217591					0.02	0.0292762	-0.010861	0.033793	static		-0.13
ADR1, 259(T)	ADR1	259(T)	middle	0.32	-0.25	0.38	0.22	ADR1	259(T)	middle	0.0426443	-0.0892673	0.411426	0.189034	STP		0.05	0.0302654	-0.059074	-0.0434526	static		0.46
ADR1, 322(S)								ADR1	322(S)	not assigned (hog1Inh)	0.201634
ADR1, 323(S)								ADR1	323(S)	not assigned (wt)			0.163499
ADR1, 325(S)								ADR1	325(S)	not assigned (wt)		-0.321928	0.367371	-0.395929	SP		-0.1	-0.0652948	0.0250288	0.091666	static
ADR1, 327(T)								ADR1	327(T)	not assigned (hog1Inh)	-0.168123
ADR1, 696(Y) / 705(S) / 707(S)	ADR1	696(Y) / 705(S) / 707(S)	not assigned (wt)			0.22
AFR1, 22(S)	AFR1	22(S)	not assigned (Hog1Inh)	0.98
AFR1, 24(S)	AFR1	24(S)	not assigned (wt)			-0.73		AFR1	24(S)	Field 8	1.37295		-0.577767
AFR1, 478(S)								AFR1	478(S)	not assigned (hog1Inh)	3.42358
AFR1, 526(S)								AFR1	526(S)	middle	-0.152003	-0.268817
AFT1, 13(S)	AFT1	13(S)	middle	0.1		0.12									SP
AFT1, 181(S)	AFT1	181(S)	middle	0.15	0.06	-0.58		AFT1	181(S)	middle	0.0285692	-0.0740006	0.15056		SP		0.41
AFT1, 183(S)	AFT1	183(S)	middle	-0.02	-0.07	0.18
AFT1, 183(S) / 193(T)								AFT1	183(S) / 193(T)	not assigned (hog1Inh)	0.15056				TSP
AFT1, 183(S) / 194(S)								AFT1	183(S) / 194(S)	not assigned (wt)			0.176323		TSP
AFT1, 186(T)	AFT1	186(T)	not assigned (wt)			0.35
AFT1, 188(T)	AFT1	188(T)	not assigned (wt)		0.15
AFT1, 193(T)	AFT1	193(T)	not assigned (wt)			0.1									TSP
AFT1, 194(S)	AFT1	194(S)	middle	0.43		0.07		AFT1	194(S)	not assigned (wt)			-0.0740006		TSP
AFT1, 32(S)								AFT1	32(S)	not assigned (hog1Inh)	-0.915936
AFT1, 34(S)								AFT1	34(S)	middle	0.887525		0.15056
AFT1, 46(S)	AFT1	46(S)	not assigned (Hog1Inh)	0.63				AFT1	46(S)	not assigned (hog1Inh)	0.831877
AFT1, 48(S)	AFT1	48(S)	middle	0.71		0.15		AFT1	48(S)	middle	0.9855		0.321928
AFT1, 56(S)	AFT1	56(S)	middle	0.99		0.31	-0.05	AFT1	56(S)	Field 7	1.11103	1.0072	0.356144	0.286881	SP			0.0146409	-0.0349287	0.104471	static
AFT1, 612(S)	AFT1	612(S)	not assigned (wt)				0.03	AFT1	612(S)	middle	-0.68966	-0.234465		-0.200913
AFT2, 363(S)	AFT2	363(S)	middle	-0.35	0.07	0.11		AFT2	363(S)	middle	-0.454032		0.0565835
AGC1, 369(Y)	AGC1	369(Y)	not assigned (wt)			-0.56	-0.3
AGC1, 500(Y)	AGC1	500(Y)	middle	0.16		0.15
AGE1, 412(S)	AGE1	412(S)	not assigned (wt)		-0.22	0.42	0.16	AGE1	412(S)	not assigned (wt)			0.226509	0.238787
AGE1, 463(S)	AGE1	463(S)	middle	0.58		0.41		AGE1	463(S)	middle	0.641546		0.475085		SP		0.66
AGE2, 172(S)	AGE2	172(S)	not assigned (Hog1Inh)	2.72
AGE2, 177(T)								AGE2	177(T)	not assigned (wt)		0.31034
AGE2, 178(S)								AGE2	178(S)	Field 8	3.22342		-0.915936
AGE2, 180(S)	AGE2	180(S)	middle	0	0.25	-0.32	0.03	AGE2	180(S)	middle	-0.234465	0.176323	-0.304006	-0.152003			-0.26
AGE2, 180(S) / 183(S)	AGE2	180(S) / 183(S)	Field 8	1.62		-0.05		AGE2	180(S) / 183(S)	not assigned (wt)			-0.251539
AGE2, 182(T)	AGE2	182(T)	Field 1	3.02		-1.22		AGE2	182(T)	not assigned (wt)			-0.915936										-0.42
AGE2, 182(T) / 183(S)	AGE2	182(T) / 183(S)	not assigned (Hog1Inh)	1.91				AGE2	182(T) / 183(S)	not assigned (hog1Inh)	1.70044
AGE2, 183(S)	AGE2	183(S)	Field 1	1.86	0.1	-0.98	-1.09	AGE2	183(S)	Field 1	2.17313	0.263034	-1.05889	-1.12029			0.52		0.97519	0.932893	up	4
AGE2, 193(S)	AGE2	193(S)	not assigned (wt)			0.46
AGE2, 195(T)								AGE2	195(T)	not assigned (hog1Inh)	1.15056
AGE2, 195(T) / 200(S) / 207(S) / 213(T)								AGE2	195(T) / 200(S) / 207(S) / 213(T)	not assigned (wt)				-0.577767
AGE2, 196(T)								AGE2	196(T)	not assigned (hog1Inh)	0.475085
AGE2, 207(S)								AGE2	207(S)	not assigned (hog1Inh)	0.263034							-0.0178552	0.330444	0.514198	static		0.28
AGE2, 231(S)	AGE2	231(S)	not assigned (Hog1Inh)	-0.21
AGP1, 101(S)	AGP1	101(S)	middle	0.34	-0.55	-0.6	-0.56	AGP1	101(S)	middle	0.669027	-0.358454	-0.577767	-0.415037			0.02						1.25
AGP1, 102(S)	AGP1	102(S)	not assigned (wt)				-0.92										0.13
AGP1, 87(S)	AGP1	87(S)	not assigned (Hog1Inh)	1.13				AGP1	87(S)	Field 8	1.50589	-0.0144996	-0.599462		SP		0.42
AGP1, 87(S) / 89(S)								AGP1	87(S) / 89(S)	not assigned (wt)		0.238787			SP
AGP1, 87(S) / 90(S)								AGP1	87(S) / 90(S)	middle	0.275007			-0.234465	SP
AGP1, 90(S)	AGP1	90(S)	not assigned (wt)			-1.17		AGP1	90(S)	not assigned (wt)		0.275007	-1.51457
AGP2, 7(T)	AGP2	7(T)	not assigned (wt)			-0.03
AHA1, 173(S)	AHA1	173(S)	not assigned (Hog1Inh)	0.44
AHA1, 191(S)	AHA1	191(S)	not assigned (wt)			-0.68		AHA1	191(S)	middle	0.765535		-0.68966
AHA1, 192(S)	AHA1	192(S)	not assigned (wt)			-0.7
AHA1, 194(S)	AHA1	194(S)	not assigned (Hog1Inh)	0.57				AHA1	194(S)	not assigned (wt)		0.400538	-0.184425
AHA1, 196(S)	AHA1	196(S)	not assigned (wt)			-0.38		AHA1	196(S)	not assigned (wt)			-0.304006
AHA1, 201(S)	AHA1	201(S)	not assigned (wt)			-4.47		AHA1	201(S)	not assigned (wt)			-4.32193	-5.64386
AHA1, 46(S)								AHA1	46(S)	not assigned (wt)			-0.415037
AHC1, 198(S)	AHC1	198(S)	not assigned (wt)			0.94											0.87
AHC1, 248(S)								AHC1	248(S)	not assigned (wt)		-0.0740006	0.0976108		SSP
AHC1, 253(S)	AHC1	253(S)	not assigned (Hog1Inh)	-0.41
AHC1, 282(S)	AHC1	282(S)	Field 6	0.39	-0.09	1.1	0.9	AHC1	282(S)	middle	0.344828	-0.120294	0.992768	0.871844
AHC1, 34(T)								AHC1	34(T)	not assigned (wt)		0.0703893			TTP
AHC1, 37(S)	AHC1	37(S)	middle	0.3	0.11	-0.05	-0.24	AHC1	37(S)	middle	0.137504	-0.217591	-0.0291463	-0.152003	SP			-0.0325362	-0.0899889		static
AHC1, 432(T)	AHC1	432(T)	not assigned (Hog1Inh)	1											TP
AHC1, 505(S)	AHC1	505(S)	not assigned (wt)		0.21			AHC1	505(S)	middle	-0.321928	-0.358454	-0.217591	0.400538			-0.47	-0.143277	-0.478688	-0.616968	down	1
AHP1, 22(S)	AHP1	22(S)	not assigned (wt)			0.1		AHP1	22(S)	not assigned (wt)		-0.0291463
AHP1, 24(S)	AHP1	24(S)	middle	0.33	0.03	0		AHP1	24(S)	not assigned (wt)		-0.152003
AHP1, 28(S)	AHP1	28(S)	not assigned (wt)			-0.05		AHP1	28(S)	not assigned (wt)				-0.321928
AHP1, 30(S)	AHP1	30(S)	middle	-0.22	-0.14	0.1	-0.03	AHP1	30(S)	middle	-0.415037	-0.268817	0.137504	-0.0588937
AIM10, 130(S) / 131(Y)	AIM10	130(S) / 131(Y)	not assigned (Hog1Inh)	4.16
AIM10, 171(S)	AIM10	171(S)	not assigned (Hog1Inh)	0.45
AIM13, 57(S)								AIM13	57(S)	not assigned (wt)			-1.64386
AIM13, 61(S)	AIM13	61(S)	Field 1	1.45		-1.66		AIM13	61(S)	Field 1	1.90689		-1.59946
AIM13, 78(S) / 81(S)								AIM13	78(S) / 81(S)	not assigned (hog1Inh)	-0.599462
AIM13, 81(S)	AIM13	81(S)	middle	0.7	0.27	0.16	-0.11	AIM13	81(S)	middle	0.823749	0.0285692	0.163499	0.238787
AIM13, 95(S)	AIM13	95(S)	not assigned (Hog1Inh)	0.01
AIM2, 191(T)	AIM2	191(T)	not assigned (wt)		0.16
AIM20, 115(S)								AIM20	115(S)	not assigned (wt)		-0.217591
AIM20, 139(S)	AIM20	139(S)	not assigned (wt)			-0.37		AIM20	139(S)	middle	0.422233	0.214125	-0.599462
AIM20, 144(Y)								AIM20	144(Y)	not assigned (hog1Inh)	0.275007
AIM20, 149(S)								AIM20	149(S)	not assigned (hog1Inh)	0.250962
AIM20, 160(S)	AIM20	160(S)	Field 1	1.58		-1.37		AIM20	160(S)	not assigned (hog1Inh)	1.74416
AIM20, 55(S)	AIM20	55(S)	not assigned (wt)			0.12		AIM20	55(S)	not assigned (wt)		0.0703893	0.0285692
AIM20, 66(S)	AIM20	66(S)	not assigned (wt)			-0.69
AIM21, 104(S)	AIM21	104(S)	Field 8	1.57	0.06	-0.48		AIM21	104(S)	not assigned (wt)		0.201634	0.0143553
AIM21, 107(S)	AIM21	107(S)	Field 1	5.16		-1.5		AIM21	107(S)	Field 1	5.62527		-2.8365
AIM21, 119(S)	AIM21	119(S)	middle	-0.04		0.21	0.09	AIM21	119(S)	not assigned (wt)			0.0703893		SP		0.17
AIM21, 122(S)								AIM21	122(S)	not assigned (wt)				0.176323
AIM21, 145(S) / 149(S)								AIM21	145(S) / 149(S)	not assigned (hog1Inh)	0.263034				SP
AIM21, 164(S)								AIM21	164(S)	not assigned (wt)			-0.0892673					-0.296793	-0.332498	-0.13641	static
AIM21, 167(S)	AIM21	167(S)	middle	0.22	-0.12	0.09	-0.03	AIM21	167(S)	middle	0.333424	-0.234465	0.137504	-0.104697	SP		-0.2		-0.427285		static
AIM21, 169(S)	AIM21	169(S)	not assigned (Hog1Inh)	0.25
AIM21, 18(T)	AIM21	18(T)	Field 8	1.86		-0.4	-0.36	AIM21	18(T)	middle	0.85599	0.799087	-0.434403	-0.494109
AIM21, 18(T) / 19(S)	AIM21	18(T) / 19(S)	not assigned (Hog1Inh)	3.04				AIM21	18(T) / 19(S)	not assigned (wt)			-0.473931
AIM21, 180(T)								AIM21	180(T)	middle	0.124328	-0.666576	0	-0.104697			-0.08
AIM21, 183(S)	AIM21	183(S)	middle	0.14	-0.05	-0.03	-0.03	AIM21	183(S)	middle	-0.0144996	-0.0439433	-0.0588937	-0.104697			0.06	-0.0994326	-0.00199229	0.0543623	static		0.13
AIM21, 185(S)	AIM21	185(S)	not assigned (wt)		0.06		0.15	AIM21	185(S)	not assigned (hog1Inh)	-0.200913						0						0.26
AIM21, 19(S)	AIM21	19(S)	middle	-0.74	-0.54	-0.13	0.32	AIM21	19(S)	not assigned (wt)		-0.286304	0.275007	1.14405
AIM21, 231(S)	AIM21	231(S)	not assigned (Hog1Inh)	0.83
AIM21, 25(S)	AIM21	25(S)	Field 8	1.06	-0.03	0.14		AIM21	25(S)	not assigned (wt)		0.0565835	0.250962
AIM21, 251(T) / 256(S) / 257(S)	AIM21	251(T) / 256(S) / 257(S)	not assigned (Hog1Inh)	0.51
AIM21, 256(S)	AIM21	256(S)	Field 1	1.16	-0.36	-0.27	-1.12	AIM21	256(S)	not assigned (wt)			0.422233	-1.32193			-0.18
AIM21, 257(S)								AIM21	257(S)	not assigned (wt)		-0.200913	-0.473931	-1.05889			-0.04
AIM21, 27(S)	AIM21	27(S)	not assigned (Hog1Inh)	1.03
AIM21, 277(T)	AIM21	277(T)	middle	0.19	-0.01	0.22	0.28	AIM21	277(T)	middle	-0.0588937	-0.0291463	0.214125	0.226509			0.13	-0.0243992	-0.0216872	0.0154976	static		0.19
AIM21, 277(T) / 281(S) / 284(S)								AIM21	277(T) / 281(S) / 284(S)	not assigned (hog1Inh)	0.903038												1.36
AIM21, 277(T) / 284(S)	AIM21	277(T) / 284(S)	middle	0.11	0.12	-0.11		AIM21	277(T) / 284(S)	middle	-0.37707		-0.286304										0.02
AIM21, 281(S)	AIM21	281(S)	not assigned (Hog1Inh)	0.25				AIM21	281(S)	Field 2	0.124328	-0.120294	-1.39593	-0.340075			0
AIM21, 281(S) / 284(S)								AIM21	281(S) / 284(S)	not assigned (wt)			-1.08927
AIM21, 282(T)	AIM21	282(T)	not assigned (wt)		-0.33
AIM21, 283(T)	AIM21	283(T)	middle	0.14	-0.05	-0.05		AIM21	283(T)	not assigned (wt)				-0.217591			0.28
AIM21, 284(S)	AIM21	284(S)	middle	0.03	-0.01	-0.05	-0.11	AIM21	284(S)	middle	0	-0.120294	0.0285692	-0.234465			-0.02
AIM21, 29(S)								AIM21	29(S)	Field 8	2.31325		-0.304006
AIM21, 320(S)								AIM21	320(S)	not assigned (wt)			-0.217591
AIM21, 36(S)	AIM21	36(S)	Field 8	2.87		0.16		AIM21	36(S)	not assigned (wt)		-0.0588937	-0.713119	-1.25154			0	0.108759	0.197488	0.189666	static
AIM21, 36(S) / 40(T)	AIM21	36(S) / 40(T)	not assigned (Hog1Inh)	4.03											TP			0.156655	0.622368	0.474462	static
AIM21, 360(S)								AIM21	360(S)	not assigned (wt)		-0.104697
AIM21, 365(S)								AIM21	365(S)	not assigned (wt)			0.722466
AIM21, 476(S)	AIM21	476(S)	Field 1	6.11	-2.04	-5.24	-4.76	AIM21	476(S)	Field 1	6.54489			-5.05889	SSP	commonly quantified in PD and MQ		0.0673634	1.25864	0.654436	up	4
AIM21, 477(S)	AIM21	477(S)	not assigned (Hog1Inh)	0.32											SSP
AIM21, 517(S)	AIM21	517(S)	Field 8	1.56	0.27	-0.27	-1	AIM21	517(S)	not assigned (wt)		0.321928	-0.494109
AIM21, 552(T)								AIM21	552(T)	not assigned (wt)		0.124328	-0.454032		TTP			0.0136409	0.314174	0.249021	static
AIM21, 576(S)	AIM21	576(S)	Field 4	-1.44		-0.7		AIM21	576(S)	middle	0.432959	0.0143553	0.0426443	-0.0588937	SP		-0.13	0.0432045	0.0727232	0.0846086	static
AIM21, 58(T)	AIM21	58(T)	Field 8	2.22	2.58	0.24	0.04	AIM21	58(T)	Field 8	2.9279	0	0	-0.120294
AIM21, 58(T) / 61(S)	AIM21	58(T) / 61(S)	Field 1	3.64			-2.5
AIM21, 60(T)	AIM21	60(T)	Field 8	3.87	-0.13	-0.17		AIM21	60(T)	Field 1	2.14731		-0.556393	-3.8365
AIM21, 61(S)	AIM21	61(S)	Field 1	4.41	-0.01	-3.44		AIM21	61(S)	Field 1	5.24831	-0.0144996	-3.8365
AIM21, 61(S) / 70(S)	AIM21	61(S) / 70(S)	not assigned (Hog1Inh)	2.67
AIM21, 620(S)	AIM21	620(S)	not assigned (wt)			0		AIM21	620(S)	not assigned (wt)			-0.200913				-0.05
AIM21, 625(S)	AIM21	625(S)	not assigned (wt)			0.67		AIM21	625(S)	middle	0.333424	0.0143553	0.111031	-0.0740006	SP		0.29	-0.0092484	-0.0339092	0.0628125	static
AIM21, 70(S)	AIM21	70(S)	not assigned (wt)			-0.86
AIM21, 83(S)	AIM21	83(S)	not assigned (Hog1Inh)	2.45				AIM21	83(S)	Field 7	1.31615	1.07724	-0.434403	-0.152003			-0.19
AIM21, 83(S) / 85(T)								AIM21	83(S) / 85(T)	not assigned (hog1Inh)	-0.736966
AIM21, 84(T)	AIM21	84(T)	Field 8	2.71	2.18	-0.55	-0.8	AIM21	84(T)	Field 7	3.52231	1.04264	-0.358454	-0.514573				-0.115973	0.240009	0.441802	static
AIM21, 84(T) / 85(T)	AIM21	84(T) / 85(T)	not assigned (Hog1Inh)	3.47				AIM21	84(T) / 85(T)	not assigned (wt)			-0.736966
AIM21, 85(T)	AIM21	85(T)	Field 8	3.59		-0.15		AIM21	85(T)	not assigned (wt)		0.948601	-0.286304	-0.494109
AIM24, 276(S)	AIM24	276(S)	middle	-0.05	-0.2	0.09
AIM24, 316(T) / 321(T)	AIM24	316(T) / 321(T)	not assigned (wt)				-0.31
AIM3, 470(T)	AIM3	470(T)	not assigned (wt)				0.1	AIM3	470(T)	not assigned (wt)				-0.0439433
AIM3, 471(T)	AIM3	471(T)	not assigned (wt)			0.13		AIM3	471(T)	Field 8	1.38405		0.286881	0.124328
AIM3, 472(S)								AIM3	472(S)	not assigned (wt)		-0.268817
AIM3, 476(S)	AIM3	476(S)	Field 8	2.03		-0.41	-0.46	AIM3	476(S)	Field 8	2.09761		-0.514573	-0.514573
AIM3, 667(S)								AIM3	667(S)	not assigned (wt)			-1.2863				0.18
AIM3, 669(S)								AIM3	669(S)	Field 8	1.7866	0.214125	-0.971431				-0.07
AIM3, 721(S)								AIM3	721(S)	Field 1	3.9644	0.214125		-1.32193
AIM3, 729(T)								AIM3	729(T)	middle	0.356144	-0.184425	-0.120294	0.0285692	TP		0.1	-0.194064	0.118891	0.129876	static
AIM3, 734(S)								AIM3	734(S)	not assigned (hog1Inh)	0.0976108
AIM3, 746(S)								AIM3	746(S)	not assigned (wt)			0.62293
AIM3, 750(S)	AIM3	750(S)	Field 8	2.3		-0.13	-0.16	AIM3	750(S)	not assigned (wt)			-0.37707	-0.184425
AIM3, 805(T)	AIM3	805(T)	Field 8	1.11	-0.2	0.26		AIM3	805(T)	Field 8	1.33342		0.389567				0.3
AIM3, 842(S)	AIM3	842(S)	middle	-0.29		-0.26									SSP		-0.17
AIM3, 842(S) / 843(S)								AIM3	842(S) / 843(S)	not assigned (hog1Inh)	0.163499				SSP
AIM3, 842(S) / 847(S)	AIM3	842(S) / 847(S)	not assigned (Hog1Inh)	0.24				AIM3	842(S) / 847(S)	middle	0.475085	-0.321928			SSP
AIM3, 843(S)	AIM3	843(S)	middle	-0.17	-0.54	-0.44	-0.32	AIM3	843(S)	middle	-0.234465	-0.358454	-0.395929	-0.304006	SSP		-0.26	0.000432744	-0.121722	-0.159396	static
AIM3, 843(S) / 847(S)	AIM3	843(S) / 847(S)	middle	0.45	-0.21	0.19		AIM3	843(S) / 847(S)	middle	0.176323	-0.0588937	0.176323		SSP			0.0291348		0.105276	static		0.84
AIM3, 847(S)								AIM3	847(S)	not assigned (wt)		3.82883					0.19
AIM3, 861(T)								AIM3	861(T)	not assigned (wt)		0.0976108			TP		0.07
AIM3, 914(Y)								AIM3	914(Y)	Field 1	2.03914	0.15056	-1.21759	-1
AIM3, 915(S)	AIM3	915(S)	not assigned (Hog1Inh)	1.68				AIM3	915(S)	Field 1	1.90304	-0.152003	-0.666576	-1.02915			0.51	-0.0369995	0.531469	0.564817	static
AIM3, 919(S)								AIM3	919(S)	not assigned (wt)				-0.713119			0.49
AIM44, 195(S)	AIM44	195(S)	middle	-0.25	-0.19	0.32											0.28
AIM44, 238(T)								AIM44	238(T)	middle	-0.321928		-0.454032
AIM44, 25(S) / 28(S)	AIM44	25(S) / 28(S)	not assigned (wt)			-0.13		AIM44	25(S) / 28(S)	not assigned (wt)		-0.184425
AIM44, 358(S)	AIM44	358(S)	not assigned (Hog1Inh)	-0.05				AIM44	358(S)	not assigned (wt)				0.137504
AIM44, 368(S)	AIM44	368(S)	middle	-0.13	-0.33	-0.3	-0.51	AIM44	368(S)	not assigned (wt)		-0.168123	-0.321928	-0.473931			0.62	-0.55703	0.111165	0.130799	static
AIM44, 407(S)	AIM44	407(S)	not assigned (Hog1Inh)	0.64				AIM44	407(S)	middle	0.286881	0			SP		1.3
AIM44, 428(S)	AIM44	428(S)	middle	-0.44	0.04	0.14		AIM44	428(S)	not assigned (wt)		-0.0291463	0.0703893				0.57
AIM44, 428(S) / 431(T)	AIM44	428(S) / 431(T)	not assigned (wt)			-1.13
AIM44, 433(S)	AIM44	433(S)	not assigned (wt)				0.04
AIM44, 457(T)								AIM44	457(T)	middle	0.495695		0.9855
AIM44, 514(S)	AIM44	514(S)	not assigned (wt)			0.41		AIM44	514(S)	not assigned (wt)			0.15056
AIM44, 604(Y) / 606(S)	AIM44	604(Y) / 606(S)	not assigned (Hog1Inh)	-1.26
AIM44, 711(S)	AIM44	711(S)	not assigned (wt)			0.25		AIM44	711(S)	not assigned (wt)			0.124328		SP		-0.34
AIM44, 717(S)								AIM44	717(S)	middle	0.632268	-0.136062	0				0.4
AIM44, 717(S) / 720(S)								AIM44	717(S) / 720(S)	not assigned (wt)		0.0285692	0	-0.251539
AIM44, 751(T)	AIM44	751(T)	not assigned (Hog1Inh)	0.2				AIM44	751(T)	not assigned (hog1Inh)	0.0426443						0.2
AIM7, 100(T) / 103(S)	AIM7	100(T) / 103(S)	not assigned (wt)		-0.47
AIM7, 137(S)	AIM7	137(S)	not assigned (Hog1Inh)	0.06				AIM7	137(S)	middle	0.214125	-0.0740006	0.0840643	-0.0439433			0.05	0.00662118	0.0350608	0.0409625	static
AIP1, 354(S)								AIP1	354(S)	not assigned (wt)		-0.136062	0.0703893
AIR1, 10(S) / 13(T) / 16(Y)	AIR1	10(S) / 13(T) / 16(Y)	not assigned (wt)		-0.37
AIR1, 21(T)	AIR1	21(T)	middle	0.32	-0.32	-0.15	-0.44	AIR1	21(T)	middle	0.0143553	-0.286304	-0.152003	-0.304006	TTP		-0.13		-0.0306487	-0.0603221	static		0.36
AIR1, 37(S)	AIR1	37(S)	not assigned (Hog1Inh)	0.89				AIR1	37(S)	middle	-0.971431	0.0285692	0.250962
AIR1, 65(S)	AIR1	65(S)	not assigned (wt)			0.04
AIR2, 12(T) / 16(T)	AIR2	12(T) / 16(T)	not assigned (Hog1Inh)	-0.13											TTP
AIR2, 15(T)	AIR2	15(T)	not assigned (wt)		-0.19	-0.1		AIR2	15(T)	middle	0.176323		-0.0892673		TTP
AIR2, 16(T)	AIR2	16(T)	middle	0.21	-0.22	-0.11	-0.11	AIR2	16(T)	middle	0.238787	-0.200913	-0.0588937	-0.120294	TTP
AIR2, 256(S)	AIR2	256(S)	not assigned (Hog1Inh)	1.15				AIR2	256(S)	not assigned (hog1Inh)	0.250962							-0.227101	-1.6222	-1.8534	down	3
AIR2, 31(S)	AIR2	31(S)	not assigned (Hog1Inh)	-1.64				AIR2	31(S)	middle	-0.0892673	-0.217591	-0.184425	-0.168123				0.00906047	-0.16537	0.066537	static
AIR2, 49(S)	AIR2	49(S)	middle	0.08	-0.02	-0.01	0.09	AIR2	49(S)	middle	0.124328	-0.0740006		0.0840643			-0.01	0.0450235	0.0468403	-0.00715907	static
AKL1, 10(S)	AKL1	10(S)	Field 1	1.37	-0.01	-1.59	-4.84	AKL1	10(S)	Field 8	1.53107	0.201634	-0.0892673	-0.0588937			0.34	0.15043	1.03005	1.11882	up	6
AKL1, 1001(S)								AKL1	1001(S)	not assigned (wt)		-0.152003
AKL1, 1002(T)	AKL1	1002(T)	not assigned (wt)		-0.3
AKL1, 1011(S)								AKL1	1011(S)	middle	-0.321928	-0.454032	0.298658
AKL1, 1011(S) / 1012(T)								AKL1	1011(S) / 1012(T)	not assigned (wt)			0.137504
AKL1, 1012(T)	AKL1	1012(T)	not assigned (Hog1Inh)	1.59														-0.0139459	-0.0381545	-0.0809727	up	5
AKL1, 1048(S)								AKL1	1048(S)	not assigned (hog1Inh)	-0.785875						0.48
AKL1, 1048(S) / 1050(S)								AKL1	1048(S) / 1050(S)	Field 8	1.25096	-0.736966	-0.120294	-0.321928
AKL1, 1048(S) / 1051(S)	AKL1	1048(S) / 1051(S)	not assigned (wt)		-0.55			AKL1	1048(S) / 1051(S)	not assigned (wt)			-0.136062	-0.286304
AKL1, 1051(S)	AKL1	1051(S)	not assigned (wt)		-0.03			AKL1	1051(S)	not assigned (wt)			1.55582				0.73
AKL1, 1072(S)								AKL1	1072(S)	middle	0.565597	0.367371	0.0976108	0.0976108			0.11	-0.0167309	-0.00528995	-0.0316364	static		0.73
AKL1, 1099(S)	AKL1	1099(S)	not assigned (wt)			0.76	0.44	AKL1	1099(S)	middle	-0.120294	0	0.422233	0.495695			-0.29						0.11
AKL1, 1106(S)	AKL1	1106(S)	not assigned (Hog1Inh)	2.33
AKL1, 12(S)	AKL1	12(S)	Field 3	-2.38		-1.55		AKL1	12(S)	Field 8	1.89142		0.704872	-0.104697			0.46	-0.213989	1.14815	0.960363	up	6
AKL1, 356(Y)	AKL1	356(Y)	not assigned (wt)		-0.09
AKL1, 403(S)	AKL1	403(S)	not assigned (Hog1Inh)	0.27				AKL1	403(S)	Field 8	1.02148		0.15056	0.0426443			0.27	-0.0452081	0.306612	0.302524	static
AKL1, 403(S) / 407(S)								AKL1	403(S) / 407(S)	not assigned (hog1Inh)	0.356144
AKL1, 407(S)	AKL1	407(S)	middle	-0.16	-0.19	-0.07	0.02	AKL1	407(S)	not assigned (wt)		-0.136062	-0.0588937	0.263034			0.08	0.196355	0.41792		static
AKL1, 420(S)								AKL1	420(S)	Field 8	2.46728		-0.217591
AKL1, 422(S)								AKL1	422(S)	not assigned (wt)		-0.136062	-0.473931
AKL1, 437(T)								AKL1	437(T)	not assigned (hog1Inh)	0.536053
AKL1, 439(S)								AKL1	439(S)	not assigned (wt)			-0.0291463
AKL1, 455(T)	AKL1	455(T)	not assigned (Hog1Inh)	1.8
AKL1, 458(S)	AKL1	458(S)	Field 8	2.15	0.17	-0.29	-0.14	AKL1	458(S)	Field 8	2.13422	-0.321928	-0.217591	-0.200913	SP		-0.15	0.0489336	0.136585	0.313478	up	4
AKL1, 471(T)	AKL1	471(T)	not assigned (Hog1Inh)	0.32				AKL1	471(T)	not assigned (hog1Inh)	0.0565835				TP
AKL1, 496(S)								AKL1	496(S)	middle	0.378512		-0.184425	-0.136062			0.13	0.128821	0.91265		static
AKL1, 501(S)								AKL1	501(S)	not assigned (hog1Inh)	0.765535
AKL1, 504(S)	AKL1	504(S)	not assigned (wt)			0.41		AKL1	504(S)	middle	0.298658	-0.0740006	0.201634	0.0426443	SP		0.08	-0.0789446	0.00590296	-0.00559406	static		1.07
AKL1, 511(S)	AKL1	511(S)	not assigned (Hog1Inh)	2.3				AKL1	511(S)	Field 8	1.9486		-0.0439433
AKL1, 531(S)								AKL1	531(S)	middle	0.925999		0.400538	0.0703893
AKL1, 532(T)	AKL1	532(T)	not assigned (Hog1Inh)	1.04				AKL1	532(T)	not assigned (wt)		-0.321928	0.111031
AKL1, 533(S)								AKL1	533(S)	middle	0.85599	0.0143553	0.367371	0.189034
AKL1, 533(S) / 541(S)	AKL1	533(S) / 541(S)	not assigned (Hog1Inh)	1.08
AKL1, 538(T)	AKL1	538(T)	not assigned (wt)				-1.06
AKL1, 541(S)	AKL1	541(S)	Field 8	1.04	-0.13	-0.41	-0.77	AKL1	541(S)	Field 1	1	-0.340075	-0.434403	-1			0.09	-0.0244138	-0.528927	-0.347931	static		1.1
AKL1, 561(S)	AKL1	561(S)	not assigned (wt)			-0.24
AKL1, 575(T)								AKL1	575(T)	not assigned (hog1Inh)	3.41414
AKL1, 603(T)	AKL1	603(T)	not assigned (wt)				-0.26	AKL1	603(T)	not assigned (wt)			-0.286304	-0.0892673
AKL1, 801(S)	AKL1	801(S)	middle	0.72	-0.04	0.15	0.1	AKL1	801(S)	middle	0.695994	-0.168123	0.214125	0.137504	SP		-1.18	0.148218	0.124328	0.280006	static
AKL1, 811(S)	AKL1	811(S)	Field 8	1.44	-0.46	-0.28		AKL1	811(S)	Field 8	1.53605	-0.434403	-0.494109
AKL1, 831(T)	AKL1	831(T)	Field 8	1.68		0.49
AKL1, 846(S)	AKL1	846(S)	not assigned (wt)			0.03		AKL1	846(S)	Field 8	1.37851	-0.415037	0.0703893
AKL1, 857(T)	AKL1	857(T)	middle	-0.46	0.26	0.41		AKL1	857(T)	middle	-0.168123	0.124328	0.722466						1.05054	1.10239	up	5
AKL1, 872(S)	AKL1	872(S)	not assigned (Hog1Inh)	-0.4
AKL1, 960(S)								AKL1	960(S)	middle	0.31034	0.475085	0.632268				0.05	0.4246	0.688583	0.694033	static
AKL1, 960(S) / 971(S)								AKL1	960(S) / 971(S)	not assigned (wt)			0.925999		SSP
AKL1, 960(S) / 972(S)								AKL1	960(S) / 972(S)	not assigned (wt)				-0.217591	SSP
AKL1, 971(S)	AKL1	971(S)	not assigned (Hog1Inh)	1.8				AKL1	971(S)	not assigned (wt)			-1.2863		SSP		0.45
AKL1, 971(S) / 974(T)	AKL1	971(S) / 974(T)	not assigned (wt)			-1.05									SSP
AKL1, 985(S)	AKL1	985(S)	not assigned (Hog1Inh)	3.28				AKL1	985(S)	Field 8	4.86047		-0.120294		SP			0.0040339	1.014		up	4
AKL1, 997(S)	AKL1	997(S)	middle	0.26	-0.13	0.4	0.27	AKL1	997(S)	middle	0.286881	-0.152003	0.400538	0.275007	SP			0.173127	-0.0646459	0.0688771	static
AKR1, 51(S)	AKR1	51(S)	middle	-0.18	-0.28	-0.2	-0.16	AKR1	51(S)	middle	0.863938	-0.104697	0.0976108	-0.104697			-0.05	-0.0570764	-0.211197	-0.197153	static
AKR1, 51(S) / 57(S)	AKR1	51(S) / 57(S)	middle	0.17		-0.36		AKR1	51(S) / 57(S)	middle	-0.0144996	0.0976108	0.201634					-0.0555013	-0.395834	-0.19904	static
AKR1, 57(S)								AKR1	57(S)	middle	0.495695		0.111031	-0.0439433			0.08
ALA1, 32(S) / 33(S)	ALA1	32(S) / 33(S)	not assigned (wt)			0.47
ALA1, 856(S)	ALA1	856(S)	not assigned (wt)		-0.14
ALA1, 856(S) / 863(T) / 868(Y)	ALA1	856(S) / 863(T) / 868(Y)	not assigned (wt)			0.07
ALA1, 950(S)	ALA1	950(S)	middle	0.04	-0.06	0.1	0.04	ALA1	950(S)	middle	0.0143553	-0.0892673	0.536053	-0.0439433									0.01
ALB1, 139(S)	ALB1	139(S)	middle	-0.11		0.22		ALB1	139(S)	not assigned (hog1Inh)	-0.395929
ALB1, 79(S)								ALB1	79(S)	not assigned (wt)				-0.0291463	SSP
ALB1, 80(S)								ALB1	80(S)	not assigned (wt)		0.0703893	0.214125	0.189034	SSP
ALD6, 102(S)	ALD6	102(S)	not assigned (Hog1Inh)	-0.02				ALD6	102(S)	not assigned (hog1Inh)	-0.104697						0.1
ALD6, 248(T)	ALD6	248(T)	not assigned (wt)			-0.26
ALD6, 250(S)								ALD6	250(S)	not assigned (wt)		-0.304006
ALD6, 256(S)	ALD6	256(S)	middle	-0.41	-0.12	0.16		ALD6	256(S)	middle	-0.514573		0
ALD6, 261(S)	ALD6	261(S)	middle	0.02		0.04		ALD6	261(S)	middle	0.0565835			-0.120294
ALD6, 262(S)								ALD6	262(S)	middle	0.0565835	0.15056	-0.0740006	-0.0740006			0.02	0.152897	0.126312	0.263155	static
ALD6, 264(S)	ALD6	264(S)	not assigned (Hog1Inh)	-0.14				ALD6	264(S)	not assigned (hog1Inh)	-0.251539
ALD6, 8(T)	ALD6	8(T)	not assigned (Hog1Inh)	0.44
ALE1, 513(S)	ALE1	513(S)	middle	-0.01	-0.01	0.02	-0.13	ALE1	513(S)	middle	-0.0740006	-0.0588937	0.0285692	-0.0588937	SSP		-0.02	-0.0191704	-0.000735962	0.0116388	static		0.07
ALE1, 605(S)	ALE1	605(S)	Field 4	-1.54	0.09	-0.69	0.07	ALE1	605(S)	not assigned (hog1Inh)	-0.599462						-0.02	0.0422241	-0.201211	-0.205231	static
ALE1, 607(S)	ALE1	607(S)	not assigned (Hog1Inh)	-1.75
ALE1, 610(S)	ALE1	610(S)	not assigned (wt)		0.15										SP
ALG12, 391(Y) / 399(S)	ALG12	391(Y) / 399(S)	not assigned (Hog1Inh)	-0.84
ALK1, 171(S)	ALK1	171(S)	not assigned (Hog1Inh)	-0.84				ALK1	171(S)	middle	-0.915936	0.0565835	0.201634	0.31034
ALK1, 171(S) / 175(S)								ALK1	171(S) / 175(S)	not assigned (wt)			-0.415037
ALK1, 172(T)								ALK1	172(T)	middle	-0.514573	-0.0892673
ALK1, 172(T) / 175(S)								ALK1	172(T) / 175(S)	not assigned (wt)			-0.643856
ALK1, 212(S)	ALK1	212(S)	Field 1	4.84		-3.99	-2.89	ALK1	212(S)	Field 1	5.55121			-5.64386
ALK1, 238(T)								ALK1	238(T)	not assigned (wt)		0.0285692
ALK1, 239(S)								ALK1	239(S)	not assigned (wt)		0.0285692
ALK1, 251(S)								ALK1	251(S)	middle	-0.184425	0.0285692					-0.4	0.0680516		-0.447761	static
ALK1, 254(S)								ALK1	254(S)	not assigned (wt)		-0.0144996	-0.943416	-0.415037			0.28
ALK1, 257(S)								ALK1	257(S)	Field 8	2.47249	0.250962
ALK1, 258(S)								ALK1	258(S)	middle	0.275007	0.124328	-0.200913	-0.0740006				-0.0720126		-0.742458	down	1	0.18
ALK1, 258(S) / 261(S)	ALK1	258(S) / 261(S)	not assigned (wt)		-0.16			ALK1	258(S) / 261(S)	not assigned (hog1Inh)	0.321928
ALK1, 258(S) / 262(T)								ALK1	258(S) / 262(T)	not assigned (wt)			-1.73697	-0.666576
ALK1, 258(S) / 264(S)								ALK1	258(S) / 264(S)	not assigned (hog1Inh)	-2.32193
ALK1, 281(T) / 291(S)	ALK1	281(T) / 291(S)	not assigned (Hog1Inh)	0.01											TP
ALK1, 291(S)	ALK1	291(S)	middle	-0.32	-0.48	-0.63	-0.71	ALK1	291(S)	not assigned (hog1Inh)	-0.168123
ALK1, 303(S)								ALK1	303(S)	Field 2	0.378512	-0.358454	-1.05889	-0.862496			-0.93	-0.00320634	-0.0499796	0.0515809	static
ALK1, 305(T)								ALK1	305(T)	not assigned (wt)			3.11437		TP
ALK1, 317(T)	ALK1	317(T)	middle	-0.03	-0.21
ALK1, 318(S)	ALK1	318(S)	not assigned (wt)		0.01		-0.08
ALK1, 320(S)								ALK1	320(S)	not assigned (hog1Inh)	0.238787
ALK1, 351(S)	ALK1	351(S)	middle	-0.8	-0.02	0.14	0.6	ALK1	351(S)	not assigned (wt)		-0.0740006	0.176323	0.505891			-0.6
ALK1, 351(S) / 352(S)								ALK1	351(S) / 352(S)	middle	-0.217591			0.275007
ALK1, 351(S) / 353(S)	ALK1	351(S) / 353(S)	not assigned (wt)			0.14		ALK1	351(S) / 353(S)	not assigned (wt)		0.214125	0	0.367371
ALK1, 351(S) / 354(S)	ALK1	351(S) / 354(S)	middle	-0.27	-0.02	0.25	0.41	ALK1	351(S) / 354(S)	middle	-0.340075	0.0285692	0.15056	0.31034
ALK1, 353(S)	ALK1	353(S)	not assigned (wt)			0.22
ALK1, 353(S) / 354(S)								ALK1	353(S) / 354(S)	middle	-0.200913	0.15056
ALK1, 354(S)	ALK1	354(S)	not assigned (wt)			0.54		ALK1	354(S)	middle	0.0840643	0	0.137504				-0.42
ALK1, 419(S)								ALK1	419(S)	not assigned (wt)		-0.340075	-0.434403
ALK1, 427(S)	ALK1	427(S)	not assigned (wt)			-0.47		ALK1	427(S)	not assigned (wt)			-0.415037
ALK1, 437(Y) / 443(S)								ALK1	437(Y) / 443(S)	not assigned (wt)		-0.184425
ALK1, 438(S)	ALK1	438(S)	not assigned (Hog1Inh)	-0.04				ALK1	438(S)	not assigned (wt)		0.201634
ALK1, 438(S) / 443(S)								ALK1	438(S) / 443(S)	not assigned (wt)			-0.666576
ALK1, 440(S)	ALK1	440(S)	middle	-0.51	-0.09	-0.34		ALK1	440(S)	middle	-0.621488	0	-0.184425
ALK1, 440(S) / 443(S)	ALK1	440(S) / 443(S)	middle	0.36		-0.07		ALK1	440(S) / 443(S)	not assigned (wt)			-0.268817						0.044604	0.227002	static
ALK1, 443(S)	ALK1	443(S)	middle	-0.43	0.02	-0.01	0.05	ALK1	443(S)	middle	-0.434403	-0.454032	0.176323	0.0565835
ALK1, 446(S)								ALK1	446(S)	not assigned (wt)		-0.415037
ALK1, 76(S)								ALK1	76(S)	not assigned (wt)			-0.136062				-0.44	0.253626		0.111966	static
ALK1, 76(S) / 79(S)	ALK1	76(S) / 79(S)	not assigned (wt)				-0.47	ALK1	76(S) / 79(S)	middle	-0.304006	-0.0144996	-0.234465	-0.535332				0.1153	-0.628006	-0.0977952	static
ALK1, 79(S)								ALK1	79(S)	middle	-0.0439433	0.189034	-0.0291463				-0.44
ALK2, 231(S)	ALK2	231(S)	Field 8	1.02	-0.07	0.04	0.09	ALK2	231(S)	not assigned (wt)			-0.168123				0.22
ALK2, 252(S) / 256(S)	ALK2	252(S) / 256(S)	not assigned (wt)			-0.15
ALK2, 253(S)	ALK2	253(S)	middle	-0.05		-0.04
ALK2, 253(S) / 255(S)	ALK2	253(S) / 255(S)	not assigned (wt)			-0.05
ALK2, 253(S) / 256(S)	ALK2	253(S) / 256(S)	not assigned (Hog1Inh)	0.42				ALK2	253(S) / 256(S)	middle	0.475085		-0.0892673
ALK2, 256(S)	ALK2	256(S)	not assigned (wt)		-0.13			ALK2	256(S)	not assigned (wt)		-0.340075
ALK2, 292(S)								ALK2	292(S)	middle	0.176323	-0.0892673	-0.415037	-0.514573
ALK2, 292(S) / 294(S)								ALK2	292(S) / 294(S)	not assigned (wt)				-0.514573
ALK2, 294(S) / 297(S)								ALK2	294(S) / 297(S)	not assigned (wt)			1.84398	2.43563
ALK2, 68(S)	ALK2	68(S)	not assigned (Hog1Inh)	0.43
ALK2, 70(S)	ALK2	70(S)	middle	0.44	0.17	0.01	-0.24	ALK2	70(S)	middle	0.443607	0.0143553	-0.0291463	-0.304006	SP
ALK2, 73(S)	ALK2	73(S)	not assigned (Hog1Inh)	0.05
ALO1, 10(Y) / 20(S)	ALO1	10(Y) / 20(S)	Field 4	-1.52	-0.05		0.17
ALR1, 123(S) / 128(S)	ALR1	123(S) / 128(S)	not assigned (Hog1Inh)	7.01
ALR1, 15(S)	ALR1	15(S)	not assigned (wt)			-1.34											-0.26
ALR1, 17(S)	ALR1	17(S)	middle	0.5		-0.92	-0.57	ALR1	17(S)	not assigned (hog1Inh)	0.505891
ALR1, 172(S) / 176(S)	ALR1	172(S) / 176(S)	middle	0.41		0.64		ALR1	172(S) / 176(S)	middle	0.604071	-0.37707	0.613532	0.443607	SP			0.0776532	0.0319597		static
ALR1, 173(S)	ALR1	173(S)	not assigned (wt)		-0.18	-1.14
ALR1, 174(S)	ALR1	174(S)	middle	0.96	0			ALR1	174(S)	Field 1	1.1177	-0.217591	-1.2863	-1.32193
ALR1, 176(S)	ALR1	176(S)	middle	0.37	-0.12	-0.05	0.12	ALR1	176(S)	middle	0.286881	0.0565835	-0.0144996	-0.0144996	SP		-1.08	0.041243			static
ALR1, 179(T)								ALR1	179(T)	middle	0.176323	-0.0588937
ALR1, 184(S)	ALR1	184(S)	Field 2	0.27	-0.04	-1.27	-0.72	ALR1	184(S)	Field 8	2.95977	-0.0588937	-0.68966	-0.666576			-0.75
ALR1, 184(S) / 185(S)								ALR1	184(S) / 185(S)	not assigned (wt)		-0.434403
ALR1, 184(S) / 188(S)	ALR1	184(S) / 188(S)	not assigned (Hog1Inh)	-0.19											SP
ALR1, 185(S)	ALR1	185(S)	Field 4	-1.12	-0.01	-0.65		ALR1	185(S)	Field 3	-1.39593	-0.136062	-1.2863	-0.713119			-0.56	-0.0877027	-0.929776	-1.04692	down	2
ALR1, 185(S) / 188(S)	ALR1	185(S) / 188(S)	not assigned (Hog1Inh)	-0.22				ALR1	185(S) / 188(S)	not assigned (wt)		-0.535332			SP
ALR1, 188(S)	ALR1	188(S)	not assigned (Hog1Inh)	4.84				ALR1	188(S)	not assigned (hog1Inh)	-1.68966				SP
ALR1, 19(S)	ALR1	19(S)	Field 2	-0.14	0.11	-1.09		ALR1	19(S)	middle	-0.304006	0.214125	-0.785875				-0.23
ALR1, 212(T)								ALR1	212(T)	not assigned (hog1Inh)	0.555816
ALR1, 214(S)	ALR1	214(S)	Field 2	0.12	0.29	-0.94	-1.35	ALR1	214(S)	not assigned (wt)		0.298658	-1	-1.35845
ALR1, 214(S) / 217(S)	ALR1	214(S) / 217(S)	not assigned (Hog1Inh)	-0.38				ALR1	214(S) / 217(S)	middle	-0.761213		-0.761213
ALR1, 215(T)								ALR1	215(T)	Field 2	-0.415037	0.275007	-1.51457
ALR1, 216(T)								ALR1	216(T)	not assigned (wt)			-0.621488
ALR1, 216(T) / 217(S)								ALR1	216(T) / 217(S)	not assigned (hog1Inh)	-0.152003
ALR1, 217(S) / 221(S)	ALR1	217(S) / 221(S)	not assigned (Hog1Inh)	1.42
ALR1, 231(S) / 236(S)								ALR1	231(S) / 236(S)	not assigned (wt)			-0.234465
ALR1, 232(T) / 236(S)								ALR1	232(T) / 236(S)	not assigned (wt)				-0.268817
ALR1, 233(S) / 236(S)								ALR1	233(S) / 236(S)	middle	0.0976108	-0.217591	-0.0439433	0.0143553
ALR1, 236(S)	ALR1	236(S)	not assigned (wt)			-0.02		ALR1	236(S)	Field 8	2.52356			-0.434403			-0.28
ALR1, 255(S)	ALR1	255(S)	not assigned (Hog1Inh)	-2.23				ALR1	255(S)	Field 4	-2.64386	-0.535332	-0.415037	-0.577767
ALR1, 306(S)	ALR1	306(S)	not assigned (wt)			-0.4		ALR1	306(S)	not assigned (wt)			-0.761213
ALR1, 311(S)	ALR1	311(S)	middle	-0.61	-0.55	-0.13	0.01	ALR1	311(S)	middle	-0.68966	-0.473931	-0.286304	-0.136062
ALR1, 334(S)	ALR1	334(S)	not assigned (Hog1Inh)	-0.27				ALR1	334(S)	not assigned (hog1Inh)	-0.643856
ALR1, 338(S)	ALR1	338(S)	not assigned (Hog1Inh)	-0.02				ALR1	338(S)	middle	-0.599462		0.176323
ALR1, 339(S)	ALR1	339(S)	not assigned (Hog1Inh)	-0.73				ALR1	339(S)	not assigned (hog1Inh)	0.669027
ALR1, 349(S)								ALR1	349(S)	middle	-0.0439433	0.678072		0.333424			0.21
ALR1, 355(S)	ALR1	355(S)	not assigned (wt)				0.56										-0.06
ALR1, 357(S)	ALR1	357(S)	middle	-0.48	-0.08	0.29	0.37	ALR1	357(S)	middle	-0.217591	0.0285692	0.201634	0.333424			-0.01						0.14
ALR1, 383(S)	ALR1	383(S)	Field 1	3.76		-2.65		ALR1	383(S)	not assigned (wt)			-5.64386					0.00302648	2.24838	2.33248	up	4
ALR1, 649(S)								ALR1	649(S)	not assigned (wt)			-0.37707
ALR1, 670(S)	ALR1	670(S)	not assigned (wt)			0.93		ALR1	670(S)	not assigned (wt)		0.356144	1.1375	1.64155
ALR1, 77(Y)								ALR1	77(Y)	not assigned (wt)		-0.577767	-1.21759
ALR1, 79(S)	ALR1	79(S)	not assigned (wt)		-0.76			ALR1	79(S)	Field 2	-1	-0.321928	-1.21759	-1.12029
ALR1, 813(S)								ALR1	813(S)	not assigned (wt)		-0.0588937
ALR1, 817(S)	ALR1	817(S)	middle	0.25	0.07	-0.22	0.22
ALR1, 817(S) / 820(S)	ALR1	817(S) / 820(S)	not assigned (wt)			-0.64
ALR1, 820(S)	ALR1	820(S)	Field 8	1.2		-0.4
ALR1, 821(S)	ALR1	821(S)	middle	0.87	-0.02	-0.2	0.19
ALR1, 847(S)	ALR1	847(S)	Field 2	-0.43		-1.15
ALR1, 847(S) / 850(S)	ALR1	847(S) / 850(S)	not assigned (wt)			-0.64
ALR1, 85(S)								ALR1	85(S)	middle	-0.120294	0.275007					-0.01
ALR1, 85(S) / 88(S)	ALR1	85(S) / 88(S)	not assigned (wt)			2.07		ALR1	85(S) / 88(S)	not assigned (wt)				0.31034
ALR1, 850(S)	ALR1	850(S)	not assigned (wt)				0.83	ALR1	850(S)	not assigned (wt)		0.344828		0.695994			0.07
ALR1, 850(S) / 853(S)								ALR1	850(S) / 853(S)	not assigned (wt)		0.124328	0.263034					-0.0725131	0.0574156	0.242938	static
ALR1, 88(S)	ALR1	88(S)	not assigned (wt)			0.38
ALT2, 2(T) / 4(T)	ALT2	2(T) / 4(T)	not assigned (Hog1Inh)	1.54
ALY1, 182(S)								ALY1	182(S)	not assigned (wt)			-0.599462
ALY1, 184(S)	ALY1	184(S)	middle	0.09	-0.24	-0.5	-0.79	ALY1	184(S)	middle	0.731183	-0.286304	-0.577767	-0.943416			0.32	0.0326651	-0.0131886	-0.0174463	static
ALY1, 189(S)								ALY1	189(S)	not assigned (wt)		-0.415037
ALY1, 316(S) / 317(T) / 320(T)	ALY1	316(S) / 317(T) / 320(T)	not assigned (Hog1Inh)	-0.16
ALY1, 568(S)	ALY1	568(S)	not assigned (wt)			0.29	0.31								SSP		-0.04
ALY1, 569(S)	ALY1	569(S)	middle	-0.33	0.09	0.3	0.32	ALY1	569(S)	middle	-0.321928	-0.168123	0.298658	0.321928	SSP		-0.14			-0.0919865	static
ALY1, 569(S) / 573(S)	ALY1	569(S) / 573(S)	Field 5	-1.04	-0.25	1.35		ALY1	569(S) / 573(S)	Field 4	-1.152		0.992768		SSP			0.0229004		0.153935	static
ALY1, 573(S)	ALY1	573(S)	middle	-0.92	-0.24	0.55	0.57	ALY1	573(S)	middle	-0.915936	-0.136062	0.475085	0.641546	SP		0.5
ALY1, 585(S)	ALY1	585(S)	not assigned (wt)		-0.26			ALY1	585(S)	middle	0.31034	-0.0588937	0.422233
ALY1, 786(S)	ALY1	786(S)	not assigned (Hog1Inh)	-2.15				ALY1	786(S)	not assigned (wt)		-0.304006	0.443607					-0.136807	-0.037488	-0.505267	static
ALY1, 824(S)	ALY1	824(S)	middle	-0.4	-0.09	0.58	0.48	ALY1	824(S)	not assigned (wt)		0.0703893
ALY2, 1019(S)								ALY2	1019(S)	not assigned (hog1Inh)	-1.73697
ALY2, 1019(S) / 1022(S)								ALY2	1019(S) / 1022(S)	not assigned (wt)		0.0426443			SSP
ALY2, 1022(S) / 1023(S)								ALY2	1022(S) / 1023(S)	middle	0.176323	-0.0144996	0.201634	-0.0588937	SSP			0.0801119	0.0311128	0.0553345	static
ALY2, 155(S)	ALY2	155(S)	Field 8	1.05		0.05		ALY2	155(S)	Field 8	1.03562	-0.268817	-0.217591	-0.340075			0.1	0.0380147	0.313362	0.350045	static
ALY2, 155(S) / 162(S)								ALY2	155(S) / 162(S)	Field 4	-1.18442		0.0285692
ALY2, 162(S)	ALY2	162(S)	not assigned (Hog1Inh)	-1.89				ALY2	162(S)	Field 4	-1.59946	0.124328	0.0840643	0.344828			0.13
ALY2, 166(S)	ALY2	166(S)	middle	-0.84	-0.13	-0.19		ALY2	166(S)	middle	-0.971431	-0.200913	-0.120294				-0.42
ALY2, 166(S) / 176(S)								ALY2	166(S) / 176(S)	not assigned (wt)		-0.251539			SP
ALY2, 168(S)	ALY2	168(S)	not assigned (wt)		-0.1			ALY2	168(S)	Field 8	2.72683	0.0143553
ALY2, 172(S)								ALY2	172(S)	not assigned (wt)			-0.785875
ALY2, 172(S) / 176(S)								ALY2	172(S) / 176(S)	not assigned (hog1Inh)	-0.785875				SP
ALY2, 176(S)	ALY2	176(S)	Field 7	1.22		1.02		ALY2	176(S)	not assigned (wt)			1.28096		SP
ALY2, 213(S)	ALY2	213(S)	middle	-0.09	0.11	0.63	0.52	ALY2	213(S)	middle	0.226509	0.111031	0.575312	0.526069	SP		0.13	-0.00418989	0.138683	0.0743684	static		0.98
ALY2, 545(S)	ALY2	545(S)	middle	0		-0.03		ALY2	545(S)	not assigned (hog1Inh)	0.0976108							0.0419438	-0.490193	-0.367341	static
ALY2, 723(T)	ALY2	723(T)	middle	0.1		-0.08									TP
ALY2, 776(S)								ALY2	776(S)	not assigned (hog1Inh)	0.0703893				STP
ALY2, 777(T)								ALY2	777(T)	middle	0.422233		0.263034		STP
ALY2, 8(S)	ALY2	8(S)	not assigned (wt)		-0.07										SSP
ALY2, 838(S)	ALY2	838(S)	middle	-0.75	-0.23	0.21	-0.54	ALY2	838(S)	middle	-0.217591	-0.37707	-0.621488	-0.761213			-0.82	-0.0683775	-0.735812	-0.790659	down	3
ALY2, 890(S)	ALY2	890(S)	not assigned (wt)			0.15	0.38	ALY2	890(S)	middle	-0.514573		0.163499
ALY2, 891(S)	ALY2	891(S)	not assigned (wt)		0.01			ALY2	891(S)	not assigned (wt)		-0.0439433	0.565597				-0.36
ALY2, 9(S)	ALY2	9(S)	middle	-0.12	0.08	0.74	0.92								SSP		0.73
ALY2, 900(S)	ALY2	900(S)	not assigned (wt)		0.16			ALY2	900(S)	not assigned (wt)		0
ALY2, 911(S)	ALY2	911(S)	not assigned (wt)			0.53		ALY2	911(S)	not assigned (wt)			-2.47393
AMD1, 109(S)								AMD1	109(S)	not assigned (wt)		0.0285692
AMD1, 136(T)								AMD1	136(T)	not assigned (hog1Inh)	-2.18442												-2.23
AMD1, 138(S)	AMD1	138(S)	Field 4	-1.86	-0.57	-0.64	-0.25	AMD1	138(S)	Field 4	-1.78588	-0.577767	-0.621488	-0.268817			-1.77	-0.0526854	-0.318848	-0.325648	static
AMD1, 19(S)	AMD1	19(S)	Field 8	1.22		0		AMD1	19(S)	Field 8	1.33914	0.176323	0.0143553	-0.184425			0.45	0.0482362	0.0833836		static
AMD1, 50(T)	AMD1	50(T)	not assigned (wt)			-0.16									TP
AMD1, 58(S) / 61(S)								AMD1	58(S) / 61(S)	middle	0.555816		-0.304006					-0.0354757	-0.00724607	-0.0563112	static
AMD1, 61(S)								AMD1	61(S)	not assigned (wt)		-0.0740006	-0.785875				0.15
AMD1, 72(S) / 73(Y)	AMD1	72(S) / 73(Y)	not assigned (Hog1Inh)	0.52
AMD1, 766(S) / 776(T)	AMD1	766(S) / 776(T)	not assigned (wt)			1.82
AME1, 278(S)								AME1	278(S)	not assigned (wt)				0.263034
AME1, 41(S)	AME1	41(S)	middle	0.39		-0.08		AME1	41(S)	not assigned (wt)			-0.304006		SP		0.39
AME1, 41(S) / 53(S)								AME1	41(S) / 53(S)	not assigned (wt)		-0.136062			SP
AME1, 45(S)	AME1	45(S)	not assigned (Hog1Inh)	0.42				AME1	45(S)	not assigned (hog1Inh)	0.495695				SP
AME1, 45(S) / 53(S)	AME1	45(S) / 53(S)	not assigned (Hog1Inh)	-0.36				AME1	45(S) / 53(S)	not assigned (hog1Inh)	-0.454032				SP
AME1, 52(S)	AME1	52(S)	middle	-0.17	0.15		0.17	AME1	52(S)	not assigned (wt)			0.0565835		SSP
AME1, 53(S)	AME1	53(S)	middle	-0.26		0.1		AME1	53(S)	middle	-0.268817	0.0565835	0.201634	0.214125	SSP		0.44
AME1, 59(S)	AME1	59(S)	not assigned (wt)			-0.06		AME1	59(S)	middle	-0.120294	0.0285692	-0.0144996	0.0565835			-0.8	-0.449375	-0.411637	-0.253223	static
AMN1, 127(S)	AMN1	127(S)	Field 6	-0.65		1.09		AMN1	127(S)	middle	-0.599462		0.765535
AMN1, 129(S)								AMN1	129(S)	not assigned (wt)		1.0072
AMN1, 135(T)	AMN1	135(T)	not assigned (Hog1Inh)	-0.48											TP
AMN1, 137(T)	AMN1	137(T)	not assigned (Hog1Inh)	-0.64
AMN1, 84(S)	AMN1	84(S)	not assigned (Hog1Inh)	2.38
ANB1, 16(S)	ANB1	16(S)	middle	-0.42		-0.44
ANB1, 2(S)	ANB1	2(S)	not assigned (wt)			0.22
AOS1, 9(S)								AOS1	9(S)	middle	0.356144	0.0703893
APA1, 2(S)	APA1	2(S)	middle	-0.38		-0.26
APA1, 60(T)	APA1	60(T)	middle	0.56	-0.47	0	-0.43	APA1	60(T)	not assigned (wt)		-0.514573	0.0976108	-0.514573	TP		-0.15
APA1, 75(T)	APA1	75(T)	not assigned (Hog1Inh)	0.16
APA1, 9(S)	APA1	9(S)	not assigned (Hog1Inh)	0.61
APC9, 36(T)	APC9	36(T)	not assigned (wt)			0.32		APC9	36(T)	middle	0.650765	0.0426443	-0.120294	0.0565835	TTP			0.0432045	0.444243	0.468635	static
APJ1, 164(Y)								APJ1	164(Y)	not assigned (wt)		0.163499
APJ1, 166(S)	APJ1	166(S)	not assigned (wt)		0.07			APJ1	166(S)	not assigned (wt)		-0.0291463	0.0703893					-0.163171	-0.0208819		static
APJ1, 500(S)	APJ1	500(S)	middle	-0.42		0.15
APL3, 942(S) / 951(T) / 953(T)	APL3	942(S) / 951(T) / 953(T)	not assigned (wt)		0.51
APL5, 700(S) / 703(S)	APL5	700(S) / 703(S)	not assigned (wt)			-0.26		APL5	700(S) / 703(S)	not assigned (hog1Inh)	0.782409							-0.023783	-0.137441		static		0.85
APL5, 702(T)								APL5	702(T)	not assigned (hog1Inh)	-0.514573
APL5, 754(S)								APL5	754(S)	not assigned (wt)		-0.268817					0.14
APL5, 755(S)								APL5	755(S)	middle	0.0426443	0.0703893					0.06
APL5, 767(T)								APL5	767(T)	not assigned (wt)		-0.643856
APL5, 798(S)	APL5	798(S)	middle	-0.15	-0.04	0.14	-0.04	APL5	798(S)	not assigned (wt)		-0.0144996	0.163499	0.0285692			0.18	0.0786098	-0.29511	-0.125463	static
APL5, 888(S)	APL5	888(S)	middle	-0.02	0.09	-0.05	-0.1	APL5	888(S)	middle	-0.268817	-0.0144996	-0.0740006	-0.0892673			-0.06	-0.0412984	-0.100329	-0.113489	static
APL5, 890(T)	APL5	890(T)	middle	-0.12		-0.11		APL5	890(T)	not assigned (hog1Inh)	-0.358454
APL5, 918(S)	APL5	918(S)	Field 2	-0.62	0.06	-2.04	-0.15	APL5	918(S)	middle	0.0840643	-0.0439433	0.0143553	-0.120294	SP		-0.09	-0.0137566	-0.182475	-0.0113844	static		0.66
APL6, 10(S)	APL6	10(S)	middle	0.44			-0.3
APL6, 693(S)	APL6	693(S)	not assigned (Hog1Inh)	-0.69				APL6	693(S)	not assigned (hog1Inh)	-1.18442
APL6, 698(S)								APL6	698(S)	Field 8	1.51096	0.0976108	-0.577767	-0.0291463
APL6, 724(S)	APL6	724(S)	Field 8	1.32	-0.17	-0.16	0	APL6	724(S)	middle	0.933573		-0.321928	0.0426443
APL6, 726(S)	APL6	726(S)	Field 8	1.09	0.07	0	-0.07	APL6	726(S)	Field 8	1.15056	0.111031	0	-0.0144996			0.8	-0.0187611	0.217231		static		0.84
APL6, 728(S)								APL6	728(S)	middle	0.659925	0.0703893
APL6, 748(S)								APL6	748(S)	not assigned (wt)		-0.104697
APM1, 212(S)	APM1	212(S)	middle	-0.06		0.58
APM2, 352(S)								APM2	352(S)	middle	0.15056	0
APM4, 149(S)	APM4	149(S)	middle	0.23	-0.02	-0.08		APM4	149(S)	middle	0.0565835	-0.0291463	0.0703893		SP
APM4, 149(S) / 158(S)								APM4	149(S) / 158(S)	not assigned (wt)				-0.234465	SP
APM4, 157(S) / 161(S)								APM4	157(S) / 161(S)	not assigned (wt)				0.0565835	SSP
APM4, 158(S) / 164(S)								APM4	158(S) / 164(S)	not assigned (wt)			-0.473931
APM4, 160(S)								APM4	160(S)	middle	-0.37707		-0.168123		SSP
APM4, 161(S)								APM4	161(S)	not assigned (wt)			-0.340075		SSP
APM4, 164(S)								APM4	164(S)	not assigned (wt)		-0.217591
APM4, 179(S)								APM4	179(S)	Field 2	-0.577767	-0.434403	-1.25154	-0.168123			-1.26
APM4, 179(S) / 180(S)	APM4	179(S) / 180(S)	not assigned (Hog1Inh)	1.74				APM4	179(S) / 180(S)	Field 2	0.925999		-2.64386
APM4, 180(S)	APM4	180(S)	not assigned (Hog1Inh)	-0.01				APM4	180(S)	not assigned (wt)		0.189034	0.15056	0.748461			-0.14
APM4, 180(S) / 181(S)								APM4	180(S) / 181(S)	not assigned (wt)			-1.51457
APM4, 181(S)	APM4	181(S)	not assigned (wt)			-0.01		APM4	181(S)	middle	-0.577767	-0.321928	-0.0144996	0.0285692			-0.14
APM4, 188(S)								APM4	188(S)	not assigned (wt)			2.21412
APN1, 297(S)	APN1	297(S)	middle	0		-0.23		APN1	297(S)	not assigned (hog1Inh)	-0.104697
APN1, 313(T)	APN1	313(T)	not assigned (wt)		0.19
APN1, 350(S)	APN1	350(S)	Field 8	1.15		-0.13		APN1	350(S)	not assigned (wt)			-0.251539
APN1, 356(S)	APN1	356(S)	middle	0.17	0	-0.07		APN1	356(S)	middle	0.137504	-0.251539	-0.268817
APT1, 5(S)	APT1	5(S)	not assigned (wt)			-2.99
AQR1, 53(S)	AQR1	53(S)	Field 4	-1.19	0.19	0.65	0.86	AQR1	53(S)	Field 5	-1.18442	0.137504	0.731183	1.25096				0.0494914	-0.308609	-0.0611045	static
ARA1, 293(S)	ARA1	293(S)	not assigned (Hog1Inh)	0.4				ARA1	293(S)	not assigned (hog1Inh)	0.321928
ARA1, 293(S) / 294(S) / 295(S) / 302(T)	ARA1	293(S) / 294(S) / 295(S) / 302(T)	not assigned (Hog1Inh)	-0.54
ARA1, 294(S)	ARA1	294(S)	middle	-0.19	-0.28	-0.24		ARA1	294(S)	middle	0.250962	-0.251539	-0.0740006
ARA1, 7(S)	ARA1	7(S)	middle	0.27		-0.01	-0.08										0.08
ARA1, 8(T)	ARA1	8(T)	not assigned (Hog1Inh)	0.17
ARB1, 346(Y)	ARB1	346(Y)	not assigned (wt)	tp	0			ARB1	346(Y)	not assigned (wt)		-0.136062
ARB1, 43(S)	ARB1	43(S)	Field 8	1.13		0.29		ARB1	43(S)	middle	0.464668	0.286881	0.422233	0.400538			0.51
ARB1, 446(T)								ARB1	446(T)	not assigned (wt)			0.0285692		TP
ARB1, 74(S)								ARB1	74(S)	not assigned (wt)		0.0703893
ARB1, 75(S)								ARB1	75(S)	not assigned (wt)			-0.286304
ARC1, 286(S)	ARC1	286(S)	not assigned (Hog1Inh)	0.4
ARC35, 155(T)	ARC35	155(T)	middle	0.58	0.51	0.24		ARC35	155(T)	middle	0.400538		0.516015
ARE1, 21(S)								ARE1	21(S)	not assigned (wt)		0.713696		0.669027
ARE1, 32(Y) / 45(S)								ARE1	32(Y) / 45(S)	not assigned (hog1Inh)	-0.0588937				SP
ARE2, 175(S)	ARE2	175(S)	Field 1	2.56	-0.8	-3.59	-3.17	ARE2	175(S)	Field 1	3.58856		-3.64386	-3.8365	SSP	commonly quantified in PD and MQ
ARE2, 176(S)	ARE2	176(S)	not assigned (wt)			0.61	-3.54	ARE2	176(S)	not assigned (wt)			-3.64386	-4.05889	SSP		-0.06
ARF1, 135(S)	ARF1	135(S)	not assigned (Hog1Inh)	-0.09
ARF3, 109(S)	ARF3	109(S)	not assigned (wt)		-0.05
ARG1, 162(Y)	ARG1	162(Y)	middle	-0.68			0.13										-0.32
ARG5,6, 300(S)	ARG5,6	300(S)	not assigned (wt)		0.11	-0.01
ARG5,6, 358(S)								ARG5,6	358(S)	not assigned (wt)		0.0703893
ARG5,6, 359(S)								ARG5,6	359(S)	middle	0.176323	0.0976108	0.163499	0.389567
ARG5,6, 690(Y) / 701(S) / 708(T)	ARG5,6	690(Y) / 701(S) / 708(T)	not assigned (Hog1Inh)	2.86
ARG5,6, 95(S)	ARG5,6	95(S)	not assigned (Hog1Inh)	-0.28
ARG80, 11(S)	ARG80	11(S)	not assigned (Hog1Inh)	0.05											TSP		-0.09
ARG80, 34(S)	ARG80	34(S)	not assigned (wt)		0.01			ARG80	34(S)	Field 4	-1.25154	0.201634	0.321928	-0.0892673	STP
ARG80, 35(T)	ARG80	35(T)	not assigned (Hog1Inh)	-1.81				ARG80	35(T)	not assigned (hog1Inh)	2.34483				STP
ARG80, 37(S)	ARG80	37(S)	not assigned (Hog1Inh)	-1.38				ARG80	37(S)	not assigned (wt)		0.250962			SP
ARG80, 61(T)	ARG80	61(T)	middle	0.61	-0.03		0.02	ARG80	61(T)	middle	0.356144	0.189034	0.0285692	0.15056	STP
ARG80, 63(T)	ARG80	63(T)	not assigned (wt)				-0.04	ARG80	63(T)	not assigned (wt)		0.0143553	-0.0588937	-0.0588937	TP
ARG82, 111(S) / 122(Y) / 125(S)	ARG82	111(S) / 122(Y) / 125(S)	not assigned (wt)		-0.02		-0.16
ARG82, 95(S)	ARG82	95(S)	not assigned (wt)		0.11			ARG82	95(S)	not assigned (wt)		-0.0144996	0.0143553
ARG82, 97(S)	ARG82	97(S)	Field 8	1.18	-0.48	-0.61	-0.84	ARG82	97(S)	Field 1	1.23266	-0.184425	-0.556393	-1.12029			0.11
ARK1, 264(Y) / 268(S)	ARK1	264(Y) / 268(S)	not assigned (wt)		-0.44
ARK1, 371(S)	ARK1	371(S)	middle	-0.28	-0.34	0.02		ARK1	371(S)	not assigned (wt)		-0.251539	-0.0291463
ARK1, 497(S) / 499(T)								ARK1	497(S) / 499(T)	not assigned (hog1Inh)	2.69377
ARK1, 499(T)	ARK1	499(T)	not assigned (wt)			-0.24		ARK1	499(T)	not assigned (wt)			-0.136062
ARK1, 500(S)	ARK1	500(S)	not assigned (wt)			-0.31
ARK1, 502(S)	ARK1	502(S)	not assigned (wt)			-0.34		ARK1	502(S)	Field 8	1.75275	-0.340075	-0.217591
ARK1, 509(T)								ARK1	509(T)	not assigned (wt)			-0.184425		TP
ARK1, 543(S)	ARK1	543(S)	not assigned (wt)			-0.14		ARK1	543(S)	not assigned (wt)			-0.37707
ARL1, 6(S) / 7(S)	ARL1	6(S) / 7(S)	not assigned (Hog1Inh)	0.15
ARN1, 3(S) / 6(S)	ARN1	3(S) / 6(S)	middle	0.26		0.37
ARO10, 271(S)	ARO10	271(S)	not assigned (wt)		-0.13
ARO10, 422(T)	ARO10	422(T)	not assigned (Hog1Inh)	3.5
ARO2, 12(T)	ARO2	12(T)	middle	-0.09		-0.51												0.0461418	0.0462815	-0.0268222	static
ARO2, 259(S)	ARO2	259(S)	Field 2	0.23	0.62	-1.03		ARO2	259(S)	middle	0.464668	0.389567	0.298658
ARO2, 324(T)	ARO2	324(T)	not assigned (Hog1Inh)	1.39
ARO2, 51(S) / 54(S) / 55(T)	ARO2	51(S) / 54(S) / 55(T)	not assigned (wt)		1.6										STP
ARO2, 67(S)								ARO2	67(S)	not assigned (wt)			-0.434403
ARO3, 188(S)	ARO3	188(S)	not assigned (wt)			-0.08		ARO3	188(S)	not assigned (wt)			-0.0588937
ARO3, 26(T)	ARO3	26(T)	not assigned (Hog1Inh)	0.41											TP
ARO4, 192(S)	ARO4	192(S)	not assigned (wt)				0.1
ARO4, 195(S)	ARO4	195(S)	middle	-0.09	0.2	-0.06	0.04	ARO4	195(S)	middle	-0.0892673	0.137504	-0.0588937	0.0426443
ARO4, 2(S)	ARO4	2(S)	middle	0.98	0.01	-0.38	-0.27										-0.62
ARO4, 273(S)	ARO4	273(S)	not assigned (Hog1Inh)	-0.39
ARO4, 4(S)	ARO4	4(S)	middle	0.96	0.16	-0.05	-0.12								SP		0.41
ARO7, 79(S)								ARO7	79(S)	middle	0.201634	0.0285692	0.0565835		SP
ARO8, 271(S)	ARO8	271(S)	not assigned (wt)			-0.28									SSP		0.08
ARO8, 272(S)	ARO8	272(S)	not assigned (Hog1Inh)	0.52											SSP		0.01	0.122474	0.160662		static
ARO8, 90(S)								ARO8	90(S)	not assigned (wt)			0
ARO80, 95(T)								ARO80	95(T)	not assigned (wt)			-0.168123		TSP
ARO80, 96(S)								ARO80	96(S)	not assigned (wt)		-0.152003	-0.473931		TSP
ARP2, 380(S)	ARP2	380(S)	not assigned (Hog1Inh)	0.59
ARP2, 383(S)	ARP2	383(S)	not assigned (wt)			0.09
ARP2, 90(Y)	ARP2	90(Y)	not assigned (Hog1Inh)	0.04
ARP4, 351(S)								ARP4	351(S)	middle	-0.104697		-0.0439433	0.111031
ARP4, 352(T)								ARP4	352(T)	not assigned (wt)		-0.0291463	0.378512		TSP
ARP4, 353(S)								ARP4	353(S)	middle	-0.136062	0.432959	0.0143553	-0.0291463	TSP		-0.48						0.45
ARP4, 361(T)	ARP4	361(T)	middle	0.5		-0.18		ARP4	361(T)	not assigned (wt)			-0.286304		TP			-0.071588	-0.166956	0.0533894	static
ARP5, 24(T)								ARP5	24(T)	middle	0.321928		-0.321928		TP		-0.09
ARP5, 38(S)	ARP5	38(S)	middle	0.3		0.29		ARP5	38(S)	middle	0.111031		0.526069		SP
ARP5, 383(S)	ARP5	383(S)	middle	-0.02		-0.01		ARP5	383(S)	not assigned (hog1Inh)	-0.0740006
ARP5, 9(T)	ARP5	9(T)	middle	0.04	-0.21	-0.1									TP		0.41	-0.0949264	-0.0547669	0.0601858	static
ARP7, 279(S)	ARP7	279(S)	middle	0.15		0.07		ARP7	279(S)	not assigned (hog1Inh)	0.344828				SP
ARP8, 130(T)	ARP8	130(T)	middle	-0.22	-0.29	-0.09	-0.36	ARP8	130(T)	middle	-0.200913	-0.152003	-0.434403	-0.494109
ARP8, 237(T)	ARP8	237(T)	Field 8	1.32	-0.56	-0.25		ARP8	237(T)	not assigned (wt)		-0.643856	-0.535332		TP
ARP8, 65(S)	ARP8	65(S)	not assigned (wt)				0.12	ARP8	65(S)	middle	-0.473931	-0.0144996	0.189034	0.163499			0.16
ARP9, 392(T) / 397(T)	ARP9	392(T) / 397(T)	not assigned (Hog1Inh)	-0.25
ART10, 229(S)	ART10	229(S)	not assigned (Hog1Inh)	-0.81				ART10	229(S)	not assigned (wt)		0.286881
ART10, 233(S)	ART10	233(S)	not assigned (wt)			0.09
ART10, 273(S)								ART10	273(S)	not assigned (wt)		-0.358454
ART5, 158(S)	ART5	158(S)	Field 1	3.2		-2.75	-2.77	ART5	158(S)	Field 1	3.92125	0.275007	-2.55639	-2.18442	SSP	commonly quantified in PD and MQ	-0.62	0.24987	2.93115	2.93704	up	4
ART5, 158(S) / 159(S)	ART5	158(S) / 159(S)	not assigned (Hog1Inh)	-2.76				ART5	158(S) / 159(S)	not assigned (hog1Inh)	-4.64386				SSP
ART5, 159(S)	ART5	159(S)	not assigned (wt)		0.5	1.99	2.29								SSP
ARX1, 10(T)	ARX1	10(T)	middle	-0.29	0.14	-0.12
ARX1, 6(S)	ARX1	6(S)	middle	0.33		0.15
ASC1, 108(S)	ASC1	108(S)	middle	-0.24	-0.03	-0.22	-0.2	ASC1	108(S)	not assigned (wt)		-0.0291463	-0.0291463
ASC1, 120(S)								ASC1	120(S)	not assigned (hog1Inh)	0.238787							0.0243197	0.472176	-0.0249862	static
ASC1, 166(S)	ASC1	166(S)	middle	0.01	0.01	-0.01	0.04	ASC1	166(S)	middle	0.137504	-0.0439433	-0.0144996	-0.0144996			-0.02	0.0373119	0.0176369		static
ASC1, 168(T)	ASC1	168(T)	middle	0.01	0.12	-0.14	-0.07	ASC1	168(T)	middle	0.0285692	0.0976108	0.0426443	0.0143553			-0.02
ASC1, 96(T)	ASC1	96(T)	not assigned (Hog1Inh)	-0.34
ASE1, 64(S)								ASE1	64(S)	not assigned (wt)		0.189034		-0.0439433	SP				-0.0501439	0.146525	static
ASE1, 675(T)	ASE1	675(T)	not assigned (wt)			-0.07		ASE1	675(T)	not assigned (wt)			0.0285692		TP
ASE1, 694(S)								ASE1	694(S)	not assigned (wt)		0.0285692
ASE1, 78(S)	ASE1	78(S)	not assigned (wt)		-0.41			ASE1	78(S)	not assigned (wt)		-0.136062
ASE1, 809(S)	ASE1	809(S)	not assigned (Hog1Inh)	-0.66														0.224905	0.183709	-0.0662159	static
ASE1, 819(S)	ASE1	819(S)	not assigned (wt)		-0.56										SSP
ASE1, 834(S)	ASE1	834(S)	not assigned (wt)			0.05									SP
ASF1, 2(S) / 5(S)	ASF1	2(S) / 5(S)	not assigned (Hog1Inh)	-0.58
ASF1, 264(S)	ASF1	264(S)	middle	0.04	-0.01	-0.06	0	ASF1	264(S)	middle	-0.184425	0.0285692	0.0426443	0.111031			-0.12
ASF1, 264(S) / 265(T)								ASF1	264(S) / 265(T)	not assigned (hog1Inh)	-0.268817
ASF1, 265(T)	ASF1	265(T)	middle	-0.28	0.06	0.18	0.2	ASF1	265(T)	middle	-0.304006	0.0703893	0.201634	0.111031			-0.02	0.0040339	-0.100917	-0.094033	static
ASF1, 265(T) / 270(T)	ASF1	265(T) / 270(T)	middle	-0.16	0.28			ASF1	265(T) / 270(T)	middle	-0.104697	-0.0588937			STP
ASF1, 269(S)	ASF1	269(S)	not assigned (Hog1Inh)	-0.16											STP
ASF1, 270(T)	ASF1	270(T)	middle	-0.14	0.14	-0.05	-0.14	ASF1	270(T)	middle	-0.120294	-0.0892673	-0.152003	-0.200913	STP		-0.96	-0.0145579	0.0968016	-0.0562062	static
ASF2, 139(Y) / 140(T)	ASF2	139(Y) / 140(T)	not assigned (wt)				0.51
ASF2, 474(S)	ASF2	474(S)	not assigned (wt)			0.36									SP
ASG1, 11(S)	ASG1	11(S)	not assigned (wt)				0.17
ASG1, 166(S)	ASG1	166(S)	not assigned (wt)			-1.49		ASG1	166(S)	middle	0.0840643	-0.0740006
ASG1, 184(S)								ASG1	184(S)	not assigned (wt)				0.137504
ASG1, 185(S)	ASG1	185(S)	not assigned (wt)			0.01	-0.13	ASG1	185(S)	not assigned (wt)		-0.104697	-0.136062		SSP
ASG1, 186(S)	ASG1	186(S)	middle	0.34	-0.03	-0.22		ASG1	186(S)	not assigned (wt)		-0.0291463	-0.168123	0.0143553	SSP
ASG1, 194(S)	ASG1	194(S)	not assigned (wt)			0.09		ASG1	194(S)	not assigned (wt)		-0.136062	-0.136062
ASG1, 196(S)	ASG1	196(S)	middle	0.46		-0.15		ASG1	196(S)	middle	0.565597		-0.0588937
ASG1, 200(T)	ASG1	200(T)	middle	0.59	-0.21	-0.21	-0.19	ASG1	200(T)	middle	0.321928	-0.184425	-0.168123	-0.136062	STP					0.115832	static
ASG1, 306(S)	ASG1	306(S)	not assigned (Hog1Inh)	0.02
ASG1, 562(Y)	ASG1	562(Y)	Field 7	5.86		4.45	3.82
ASG1, 707(S)	ASG1	707(S)	middle	-0.33		0.19
ASG1, 713(S)	ASG1	713(S)	not assigned (wt)			-0.04
ASG1, 806(S)	ASG1	806(S)	not assigned (wt)		0.08			ASG1	806(S)	not assigned (wt)			0.176323
ASG1, 807(S)								ASG1	807(S)	not assigned (wt)		0.0976108
ASG1, 897(S)	ASG1	897(S)	middle	0.26		0.01	0.07	ASG1	897(S)	middle	0.356144		0		SP
ASG1, 899(S)	ASG1	899(S)	not assigned (wt)		-0.22
ASG1, 900(Y)								ASG1	900(Y)	not assigned (hog1Inh)	0.286881
ASG1, 911(S)	ASG1	911(S)	not assigned (Hog1Inh)	-0.23				ASG1	911(S)	not assigned (hog1Inh)	-0.713119
ASG1, 924(S)	ASG1	924(S)	middle	-0.08	0.11	-0.05	0.01	ASG1	924(S)	middle	-0.0439433	-0.0588937	-0.0291463		SP
ASH1, 148(S) / 151(S)								ASH1	148(S) / 151(S)	not assigned (wt)			-0.168123
ASH1, 149(S)	ASH1	149(S)	middle	-0.04		-0.24
ASH1, 174(S)								ASH1	174(S)	not assigned (hog1Inh)	0.632268				SP
ASH1, 428(S)	ASH1	428(S)	middle	0.19	-0.02										STP
ASH1, 429(T)	ASH1	429(T)	not assigned (wt)			-0.24		ASH1	429(T)	not assigned (hog1Inh)	0.189034				STP
ASH1, 431(T)								ASH1	431(T)	not assigned (wt)		0.263034
ASH1, 465(S)	ASH1	465(S)	middle	0.39	0.15	0.52		ASH1	465(S)	middle	-0.915936			0.613532	SP		0.22
ASH1, 465(S) / 469(S)								ASH1	465(S) / 469(S)	Field 8	1.64155	0.0285692	0.0565835		SP			-0.00348109	0.0608775	0.0909889	static
ASH1, 469(S)	ASH1	469(S)	not assigned (wt)		0.14			ASH1	469(S)	not assigned (wt)		-0.168123			SP		-0.2
ASH1, 56(S)	ASH1	56(S)	middle	-0.06		-0.1		ASH1	56(S)	middle	0.0976108	-0.0291463	0.0703893	0.0976108	SP		0.69	-0.0554264	0.0170667	0.0444641	static
ASI1, 557(T)								ASI1	557(T)	not assigned (hog1Inh)	-0.168123
ASI1, 560(T)	ASI1	560(T)	not assigned (Hog1Inh)	0.05
ASI1, 562(S)	ASI1	562(S)	middle	-0.08		0.22		ASI1	562(S)	not assigned (hog1Inh)	0.0426443
ASI3, 475(S)	ASI3	475(S)	middle	0.21		0.02
ASI3, 88(Y) / 94(S) / 95(T)	ASI3	88(Y) / 94(S) / 95(T)	not assigned (wt)			5.31
ASK1, 134(S)	ASK1	134(S)	middle	0.5	-0.12			ASK1	134(S)	middle	0.545968	0.0840643					-0.04
ASK1, 155(S)								ASK1	155(S)	middle	0.214125	0	0.0840643				-0.22	0.0630887	0.046002		static
ASK1, 155(S) / 156(S)								ASK1	155(S) / 156(S)	not assigned (hog1Inh)	-0.0740006							-0.0298237	0.0413832	0.0526941	static		0.29
ASK1, 156(S)								ASK1	156(S)	not assigned (wt)				-0.234465			-0.22
ASK1, 174(T)								ASK1	174(T)	not assigned (wt)			-0.0291463	-0.0291463			-1.15
ASK1, 188(S)								ASK1	188(S)	middle	0.226509	0.0703893	0.0703893	0
ASK1, 189(T)								ASK1	189(T)	middle	0.275007		-0.251539
ASK1, 200(S)								ASK1	200(S)	not assigned (hog1Inh)	0.344828						-0.18
ASK1, 216(S)	ASK1	216(S)	not assigned (wt)			-0.1									SP
ASK1, 244(S)	ASK1	244(S)	middle	-0.12	0.02	0.53	0.29	ASK1	244(S)	middle	0.0426443			0.422233				-0.0644648	-0.140985	-0.0431404	static
ASK1, 249(S)	ASK1	249(S)	not assigned (wt)				0								SSP		-0.34
ASK1, 250(S)	ASK1	250(S)	middle	0.01	-0.11	0.09	-0.06	ASK1	250(S)	not assigned (wt)			0.176323	-0.168123	SSP		-0.34	-0.105349	-0.0463101	-0.0796152	static
ASK1, 26(S)	ASK1	26(S)	middle	0.05	-0.14	-0.02		ASK1	26(S)	not assigned (wt)		-0.304006	-0.120294
ASK1, 275(S)	ASK1	275(S)	not assigned (wt)			-0.05
ASK1, 276(T)								ASK1	276(T)	not assigned (wt)			-0.251539
ASK10, 1017(T)								ASK10	1017(T)	not assigned (wt)			-1.152				0.42
ASK10, 1017(T) / 1020(S)								ASK10	1017(T) / 1020(S)	not assigned (wt)			0.0285692		SSP
ASK10, 1017(T) / 1021(S)								ASK10	1017(T) / 1021(S)	not assigned (wt)		-0.785875	0.0976108	0.250962	SSP
ASK10, 1020(S)	ASK10	1020(S)	not assigned (Hog1Inh)	-2.01				ASK10	1020(S)	not assigned (hog1Inh)	-1.78588				SSP		0.64
ASK10, 1020(S) / 1021(S)								ASK10	1020(S) / 1021(S)	not assigned (hog1Inh)	1.5509				SSP
ASK10, 1021(S)	ASK10	1021(S)	not assigned (Hog1Inh)	-1.04				ASK10	1021(S)	Field 4	-2.64386	0.0426443	0.432959		SSP		0.42
ASK10, 1023(T)								ASK10	1023(T)	Field 4	-2.55639	0.226509
ASK10, 1043(T)	ASK10	1043(T)	not assigned (wt)		-0.5	-0.88											-0.25						1.65
ASK10, 1045(S)	ASK10	1045(S)	Field 8	1.84	-0.35	-0.91	-0.57	ASK10	1045(S)	Field 8	1.60407	-0.340075	-0.836501	-0.761213			-0.42	0.0676387	1.771	1.63529	up	6	1.65
ASK10, 1070(S)	ASK10	1070(S)	Field 8	1.08	-0.36	0.72	-0.88	ASK10	1070(S)	middle	0.594549	0.0703893	-0.184425	-0.666576			0.38	0.0103502	0.563939	0.563158	up	6	0.55
ASK10, 1095(S)	ASK10	1095(S)	middle	0.19	-0.06	0.65	0.95	ASK10	1095(S)	middle	0.275007	-0.0439433	0.731183	0.956057			-0.06
ASK10, 1095(S) / 1098(S)	ASK10	1095(S) / 1098(S)	not assigned (wt)			1.33		ASK10	1095(S) / 1098(S)	not assigned (wt)			1.34483
ASK10, 1097(S) / 1098(S)								ASK10	1097(S) / 1098(S)	not assigned (wt)			1.15056
ASK10, 1097(S) / 1101(S)								ASK10	1097(S) / 1101(S)	not assigned (wt)			-0.184425
ASK10, 1098(S)	ASK10	1098(S)	Field 8	2.34		0.01		ASK10	1098(S)	Field 8	2.67807		-0.168123
ASK10, 1101(S)	ASK10	1101(S)	not assigned (wt)			-0.14
ASK10, 1132(S)	ASK10	1132(S)	Field 6	-0.5		1.12		ASK10	1132(S)	not assigned (wt)			0.895303
ASK10, 1133(T)	ASK10	1133(T)	not assigned (Hog1Inh)	-0.27				ASK10	1133(T)	not assigned (hog1Inh)	-0.286304
ASK10, 14(T)	ASK10	14(T)	not assigned (Hog1Inh)	4.41											TP
ASK10, 21(S)	ASK10	21(S)	Field 8	4.47	0.09												-0.22
ASK10, 31(S)	ASK10	31(S)	not assigned (Hog1Inh)	-0.94
ASK10, 310(T) / 320(S)	ASK10	310(T) / 320(S)	not assigned (wt)			0.14
ASK10, 34(S)	ASK10	34(S)	not assigned (Hog1Inh)	-0.54													-0.19
ASK10, 532(S)								ASK10	532(S)	not assigned (wt)			0.201634
ASK10, 560(S)								ASK10	560(S)	not assigned (wt)			1.33342
ASK10, 585(S)	ASK10	585(S)	not assigned (Hog1Inh)	0.1
ASK10, 585(S) / 586(Y)	ASK10	585(S) / 586(Y)	not assigned (Hog1Inh)	0.13
ASK10, 625(S)								ASK10	625(S)	not assigned (hog1Inh)	0.918386
ASK10, 626(S)	ASK10	626(S)	not assigned (Hog1Inh)	0.06				ASK10	626(S)	not assigned (hog1Inh)	0.910733
ASK10, 627(S)								ASK10	627(S)	not assigned (wt)			-0.286304
ASK10, 628(S)	ASK10	628(S)	not assigned (wt)			-0.5		ASK10	628(S)	middle	0.895303	0.0143553	-0.395929
ASK10, 672(S)	ASK10	672(S)	Field 1	4.81		-2.21		ASK10	672(S)	not assigned (wt)			-2.12029
ASK10, 750(S)	ASK10	750(S)	not assigned (wt)			1.55		ASK10	750(S)	not assigned (wt)			1.7137
ASK10, 793(S) / 804(S)	ASK10	793(S) / 804(S)	not assigned (Hog1Inh)	-1.32
ASK10, 804(S)	ASK10	804(S)	Field 1	1.63		-1.66											-0.97
ASK10, 808(T)	ASK10	808(T)	Field 1	1.28	-3	-2.31	-2.21	ASK10	808(T)	Field 1	1.38957	0.0840643	-2.8365	-2.64386	TP	commonly quantified in PD and MQ	-1.05	-0.050861	1.12928	1.2552	up	6
ASK10, 814(Y)								ASK10	814(Y)	not assigned (hog1Inh)	1.76553
ASK10, 944(S)								ASK10	944(S)	Field 5	-1.12029	-0.304006	0.505891	1.12433			-0.34
ASK10, 944(S) / 947(S)								ASK10	944(S) / 947(S)	not assigned (hog1Inh)	1.57046				SSP
ASK10, 944(S) / 948(S)								ASK10	944(S) / 948(S)	not assigned (wt)			-3.18442		SSP
ASK10, 948(S)								ASK10	948(S)	Field 2	-0.599462		-2.55639	-1.59946	SSP		-0.34	0.0236102	2.27486	2.15092	up	4
ASK10, 969(S)	ASK10	969(S)	Field 4	-1.72	-0.13	-2.09	-0.15	ASK10	969(S)	Field 4	-1	-0.217591	0.713696	0.575312			-0.27	-0.0522366	0.710173	0.511164	static
ASK10, 971(T)								ASK10	971(T)	not assigned (wt)			0.978196
ASK10, 973(S)	ASK10	973(S)	not assigned (Hog1Inh)	-1.06				ASK10	973(S)	Field 5	-1.8365	-0.340075	0.978196	1.32193			-0.32	-0.0318429	1.2419		up	4
ASK10, 983(S)								ASK10	983(S)	middle	0.948601	0.163499	-0.556393	0.0840643
ASK10, 983(S) / 989(S)	ASK10	983(S) / 989(S)	not assigned (wt)			-0.27		ASK10	983(S) / 989(S)	Field 8	1.0072		-0.340075	-0.304006
ASK10, 984(T)								ASK10	984(T)	middle	0.604071		0.0565835	0.0285692
ASK10, 984(T) / 989(S)								ASK10	984(T) / 989(S)	not assigned (wt)		-0.713119
ASK10, 985(S)	ASK10	985(S)	middle	0.88		0.11		ASK10	985(S)	middle	0.823749	0.321928	0.0976108				0.78
ASK10, 989(S)	ASK10	989(S)	Field 4	-1.71		0.13		ASK10	989(S)	Field 4	-2.12029	0.0143553	-0.168123				0.72
ASM4, 129(S)								ASM4	129(S)	Field 1	1.78241		-1.55639
ASM4, 197(S)	ASM4	197(S)	not assigned (wt)			0.07
ASM4, 327(S)								ASM4	327(S)	not assigned (hog1Inh)	0.214125
ASM4, 328(T)								ASM4	328(T)	not assigned (wt)			-0.120294
ASM4, 454(T)								ASM4	454(T)	not assigned (hog1Inh)	0.0840643
ASM4, 457(S)	ASM4	457(S)	not assigned (wt)		-0.28		-0.15	ASM4	457(S)	middle	-0.268817	-0.120294	-0.0439433	-0.0740006	SSP
ASM4, 457(S) / 464(S)	ASM4	457(S) / 464(S)	not assigned (wt)		-0.31	-0.06	-0.73	ASM4	457(S) / 464(S)	not assigned (hog1Inh)	-0.971431				SSP
ASM4, 458(S)	ASM4	458(S)	middle	0.05	-0.14	-0.05	-0.08	ASM4	458(S)	middle	0.344828	-0.200913	-0.0588937	-0.0588937	SSP		0.14
ASM4, 458(S) / 464(S)	ASM4	458(S) / 464(S)	middle	0			-0.17	ASM4	458(S) / 464(S)	not assigned (wt)		-0.286304	0.0285692	-0.0588937	SSP
ASM4, 464(S)	ASM4	464(S)	middle	-0.15	-0.11	0	-0.08	ASM4	464(S)	middle	-0.168123	-0.136062	0.0285692	-0.0740006	SP		-0.17	-0.0781067	-0.0714212	-0.0770563	static		1.21
ASM4, 92(T)	ASM4	92(T)	not assigned (wt)			-0.09
ASM4, 96(S)	ASM4	96(S)	not assigned (Hog1Inh)	-0.04
ASN1, 205(T)								ASN1	205(T)	not assigned (wt)			-0.0588937		STP
ASN1, 509(S)	ASN1	509(S)	middle	0.03	0.1	-0.19	-0.17	ASN1	509(S)	middle	-0.217591	0.0565835	0	-0.120294	SP
ASP1, 220(S)								ASP1	220(S)	not assigned (wt)		-0.915936
ASP1, 223(S)	ASP1	223(S)	not assigned (wt)		-0.04
ASP1, 350(S)	ASP1	350(S)	middle	0.1	-0.24	0.12	0.05	ASP1	350(S)	middle	0.111031		0.0976108	0.124328	SP
ASP1, 36(S)								ASP1	36(S)	not assigned (wt)			0.111031
ATC1, 101(S)								ATC1	101(S)	Field 4	-1.08927	0.15056	-0.200913
ATC1, 162(S) / 165(S)	ATC1	162(S) / 165(S)	not assigned (wt)		0.02										SP
ATC1, 43(S)	ATC1	43(S)	Field 4	-1.03	0.18	-0.24
ATF2, 69(Y) / 70(S) / 71(T)	ATF2	69(Y) / 70(S) / 71(T)	not assigned (wt)		-0.61
ATG1, 152(Y) / 158(S)	ATG1	152(Y) / 158(S)	not assigned (wt)			-0.06
ATG1, 365(S)	ATG1	365(S)	middle	-0.04	-0.1	0.03		ATG1	365(S)	middle	-0.136062	0.0426443	-0.0144996		SP		-0.1
ATG1, 390(S)	ATG1	390(S)	middle	-0.03	-0.01	0.22		ATG1	390(S)	middle	0.0840643	0.0565835	0.137504				0.01	-0.015345	0.273456	0.194339	static
ATG1, 436(S)	ATG1	436(S)	not assigned (Hog1Inh)	0.2
ATG1, 441(S)	ATG1	441(S)	not assigned (Hog1Inh)	0.71				ATG1	441(S)	not assigned (hog1Inh)	0.731183
ATG1, 474(S)								ATG1	474(S)	not assigned (wt)		-0.152003	-0.0439433		SP			-0.249153	-0.277656	-0.28597	static
ATG1, 515(S)								ATG1	515(S)	middle	0.333424	0.124328	-0.473931				-0.92	-0.0668353	-0.31572	-0.152436	static
ATG1, 515(S) / 517(S)								ATG1	515(S) / 517(S)	Field 2	0.933573		-1.35845
ATG1, 515(S) / 518(S)								ATG1	515(S) / 518(S)	Field 4	-1.25154	-0.136062	-1	-0.514573
ATG1, 518(S)								ATG1	518(S)	not assigned (wt)		-0.37707					-0.92
ATG1, 590(T) / 594(S) / 598(S)	ATG1	590(T) / 594(S) / 598(S)	not assigned (Hog1Inh)	-0.18
ATG1, 677(S)	ATG1	677(S)	middle	0.37	0.15	-0.54		ATG1	677(S)	middle	0.454176	0.176323	-0.535332
ATG1, 677(S) / 680(S)	ATG1	677(S) / 680(S)	not assigned (wt)			-0.18
ATG1, 683(S)	ATG1	683(S)	not assigned (wt)			0.25		ATG1	683(S)	not assigned (wt)			0.765535
ATG11, 983(T)	ATG11	983(T)	not assigned (wt)		0.08		0.12
ATG13, 280(S)	ATG13	280(S)	Field 4	-1.7	-0.81	-0.45	-1.06	ATG13	280(S)	Field 3	-1.35845		-0.535332	-1.152			-1.02	-0.119777	-1.40453		down	2	-0.97
ATG13, 298(S)	ATG13	298(S)	not assigned (wt)				0.16	ATG13	298(S)	not assigned (wt)			0.650765	0.189034
ATG13, 346(S) / 348(S)								ATG13	346(S) / 348(S)	not assigned (hog1Inh)	-0.0439433				SP			-0.00585478	0.335026	0.376179	static
ATG13, 348(S)								ATG13	348(S)	Field 8	2.13093		-0.535332		SP		-0.02
ATG13, 360(S)	ATG13	360(S)	not assigned (Hog1Inh)	0.16													-0.06
ATG13, 379(S)	ATG13	379(S)	middle	0.77			0.02	ATG13	379(S)	middle	0.650765	-0.0291463	-0.0588937	-0.104697			-0.4	0.131985	-0.211732	-0.149649	static
ATG13, 382(S)	ATG13	382(S)	not assigned (wt)			0.54		ATG13	382(S)	not assigned (wt)			0.124328				-0.79
ATG13, 429(S)								ATG13	429(S)	middle	-0.200913	-0.251539		-0.168123			-0.3
ATG13, 454(S)	ATG13	454(S)	Field 4	-1.8	-0.09	0.31		ATG13	454(S)	Field 4	-2.18442	0.226509			SP
ATG13, 454(S) / 461(S)	ATG13	454(S) / 461(S)	not assigned (Hog1Inh)	-1.37											SP
ATG13, 461(S)	ATG13	461(S)	middle	0.85	-0.27	-0.34	-0.44	ATG13	461(S)	middle	0.773996	-0.37707	-0.535332	-0.810966			0.12	-0.0929709	0.0805212	0.0886844	static
ATG13, 483(T)								ATG13	483(T)	not assigned (wt)		-0.395929
ATG13, 484(S)								ATG13	484(S)	middle	0.0285692	-0.234465	-0.200913
ATG13, 554(S)	ATG13	554(S)	Field 4	-1.03			0.55	ATG13	554(S)	Field 4	-1.08927	-0.340075	-0.0291463	0.0976108			-0.32	0.00389003	-0.491145	-0.0796457	static
ATG13, 571(S)								ATG13	571(S)	not assigned (wt)				-0.577767
ATG13, 572(T)	ATG13	572(T)	not assigned (Hog1Inh)	-0.31
ATG13, 573(S)								ATG13	573(S)	middle	-0.599462	0.389567	0.321928	0.669027
ATG13, 577(S)								ATG13	577(S)	not assigned (wt)			-0.621488
ATG13, 605(Y)	ATG13	605(Y)	not assigned (wt)				-0.08
ATG13, 637(S)	ATG13	637(S)	Field 4	-1.36	-0.16	0.41	0.49	ATG13	637(S)	middle	-0.862496		0.298658	0.475085					-0.278601	-0.299685	static
ATG13, 649(S)	ATG13	649(S)	middle	-0.35	-0.11	-0.09	-0.13	ATG13	649(S)	middle	-0.0740006	-0.0740006	-0.0439433	-0.104697			-0.39	0.0783366	0.124725	0.0094905	static		0.06
ATG13, 649(S) / 652(S)	ATG13	649(S) / 652(S)	middle	0.06		-0.02		ATG13	649(S) / 652(S)	not assigned (wt)			-0.0439433
ATG13, 652(S)	ATG13	652(S)	not assigned (wt)		-0.1			ATG13	652(S)	not assigned (wt)		-0.234465
ATG13, 656(S)	ATG13	656(S)	middle	0.34	0.11	-0.08		ATG13	656(S)	middle	0.333424	0.367371	-0.321928
ATG19, 136(S)	ATG19	136(S)	middle	0.09	-0.28	-0.01	-0.18	ATG19	136(S)	middle	0.111031		0		SP		-0.11
ATG19, 141(S)								ATG19	141(S)	middle	0.214125	0.0426443	-0.104697
ATG19, 146(S)	ATG19	146(S)	not assigned (Hog1Inh)	0.33											SP
ATG19, 232(S)								ATG19	232(S)	not assigned (wt)		-0.217591
ATG19, 239(T)	ATG19	239(T)	middle	-0.03	-0.21	-0.17		ATG19	239(T)	not assigned (wt)		-0.168123	-0.234465					-0.00142898	-0.299756	0.00115369	static
ATG19, 239(T) / 243(S) / 246(S)	ATG19	239(T) / 243(S) / 246(S)	not assigned (Hog1Inh)	0.48
ATG20, 110(Y)								ATG20	110(Y)	not assigned (wt)		-0.251539					0.09
ATG20, 114(S)	ATG20	114(S)	not assigned (wt)				0.62
ATG20, 2(S)	ATG20	2(S)	middle	0.35		0.23
ATG20, 363(S)	ATG20	363(S)	middle	-0.1	-0.18	-0.18	-0.12	ATG20	363(S)	middle	-0.321928	-0.104697	-0.136062	-0.120294
ATG21, 187(S)	ATG21	187(S)	not assigned (wt)			2.72
ATG21, 193(S)								ATG21	193(S)	not assigned (wt)		0.0285692
ATG21, 213(T)	ATG21	213(T)	middle	-0.63	0.15			ATG21	213(T)	not assigned (hog1Inh)	-1.02915						0.77
ATG21, 263(S)	ATG21	263(S)	not assigned (wt)		0.13										SSP
ATG21, 411(T)	ATG21	411(T)	not assigned (Hog1Inh)	2.09											TP
ATG21, 63(S)								ATG21	63(S)	not assigned (wt)		0.298658
ATG23, 436(S)	ATG23	436(S)	not assigned (wt)			0.24
ATG26, 10(S)	ATG26	10(S)	middle	0.33		0.07
ATG26, 33(S)	ATG26	33(S)	not assigned (Hog1Inh)	3.07											TSP
ATG26, 4(T) / 8(S) / 10(S)	ATG26	4(T) / 8(S) / 10(S)	middle	-0.15	-0.27	0.02
ATG26, 8(S)	ATG26	8(S)	middle	-0.54	0.14
ATG29, 127(S)								ATG29	127(S)	not assigned (wt)			0.389567		SP
ATG29, 188(S)	ATG29	188(S)	not assigned (Hog1Inh)	0.18				ATG29	188(S)	not assigned (hog1Inh)	0.238787
ATG3, 111(S)	ATG3	111(S)	middle	0.23	-0.04	0.03
ATG3, 128(S)								ATG3	128(S)	not assigned (wt)		0.0840643
ATG33, 127(S)								ATG33	127(S)	middle	-0.0144996	-0.0144996	0.124328				0.13
ATG33, 129(S)								ATG33	129(S)	middle	0.286881	0.0426443					0.23
ATG4, 488(S)	ATG4	488(S)	middle	-0.01	-0.24	0.03									SP		0.19	-0.0531494	0.145612	0.257976	static
ATG9, 135(S)	ATG9	135(S)	middle	0.35		-0.04		ATG9	135(S)	not assigned (wt)			0.367371
ATG9, 250(S)	ATG9	250(S)	not assigned (wt)			0.06		ATG9	250(S)	not assigned (wt)			-0.37707		SP
ATH1, 754(Y) / 773(S) / 774(Y)								ATH1	754(Y) / 773(S) / 774(Y)	not assigned (wt)		0.0976108
ATO3, 3(S) / 6(S)	ATO3	3(S) / 6(S)	not assigned (wt)				0.26								SSP
ATO3, 4(S)	ATO3	4(S)	Field 4	-1.1	0	0.11	0.2	ATO3	4(S)	not assigned (hog1Inh)	-0.943416						0
ATO3, 4(S) / 7(S)	ATO3	4(S) / 7(S)	not assigned (wt)			0.29									SSP
ATO3, 6(S)	ATO3	6(S)	middle	-0.54		0.3		ATO3	6(S)	not assigned (wt)			-0.0144996		SSP		0.01
ATO3, 7(S)	ATO3	7(S)	not assigned (wt)			-0.08									SSP		0.01
ATP1, 178(S)	ATP1	178(S)	not assigned (wt)		-0.39												0	-0.019609	-0.115629	-0.0570464	static
ATP11, 109(S)								ATP11	109(S)	not assigned (wt)		-0.556393		-0.120294	SP
ATP15, 10(S) / 11(Y) / 24(S) / 25(S)	ATP15	10(S) / 11(Y) / 24(S) / 25(S)	not assigned (Hog1Inh)	1.85
ATP5, 48(S)	ATP5	48(S)	not assigned (Hog1Inh)	0.14
ATP5, 48(S) / 49(S) / 56(S)	ATP5	48(S) / 49(S) / 56(S)	not assigned (wt)		0.36
ATP7, 25(S)	ATP7	25(S)	middle	0.28	-0.1			ATP7	25(S)	not assigned (wt)		-0.168123
ATP7, 95(S)	ATP7	95(S)	not assigned (wt)		-0.33			ATP7	95(S)	not assigned (wt)		-0.395929
ATR1, 5(S)	ATR1	5(S)	middle	-0.79	-0.1	-0.26	0.16
ATX2, 44(S)								ATX2	44(S)	not assigned (hog1Inh)	-0.514573
AUR1, 392(S)	AUR1	392(S)	not assigned (wt)			0											-0.22
AUR1, 392(S) / 395(S)	AUR1	392(S) / 395(S)	not assigned (wt)			-0.53		AUR1	392(S) / 395(S)	not assigned (wt)			-0.535332
AUS1, 305(S)	AUS1	305(S)	not assigned (wt)				-0.1
AUS1, 345(S) / 346(S)	AUS1	345(S) / 346(S)	not assigned (Hog1Inh)	0.23
AUS1, 345(S) / 346(S) / 350(S)	AUS1	345(S) / 346(S) / 350(S)	not assigned (wt)		0.01	-0.04
AUS1, 346(S) / 350(S)	AUS1	346(S) / 350(S)	not assigned (wt)		0.28
AVL9, 504(S)	AVL9	504(S)	middle	0.08	-0.08			AVL9	504(S)	not assigned (wt)		0.0840643					-0.03	-0.017052	-0.0117043	0.298893	static
AVL9, 504(S) / 513(S) / 516(S)	AVL9	504(S) / 513(S) / 516(S)	middle	0.03	0			AVL9	504(S) / 513(S) / 516(S)	middle	0.0703893	-0.577767
AVL9, 513(S) / 516(S) / 519(S)	AVL9	513(S) / 516(S) / 519(S)	not assigned (Hog1Inh)	0.05
AVL9, 519(S)	AVL9	519(S)	middle	0.14	-0.04	0.06	0.14	AVL9	519(S)	middle	0.124328	0	0.0426443	0.201634			-0.07	0.215492	0.0272956	0.0152121	static
AVL9, 519(S) / 521(S)	AVL9	519(S) / 521(S)	not assigned (wt)		-0.47		-0.54	AVL9	519(S) / 521(S)	not assigned (wt)			-0.0291463	-1.08927
AVL9, 519(S) / 524(S)	AVL9	519(S) / 524(S)	middle	-0.64	0.02	-0.12	-0.08	AVL9	519(S) / 524(S)	not assigned (wt)		0.847997	-0.104697	-0.251539
AVL9, 560(S)	AVL9	560(S)	middle	0.52	0.44			AVL9	560(S)	Field 8	1.08406	0.0840643		-0.304006
AVL9, 561(T)	AVL9	561(T)	not assigned (Hog1Inh)	1.32				AVL9	561(T)	not assigned (wt)			-0.251539
AVL9, 664(S)	AVL9	664(S)	not assigned (Hog1Inh)	0.03
AVL9, 701(T)	AVL9	701(T)	middle	0.05	0.15	0.15		AVL9	701(T)	middle	0.0143553	0.31034	0.0840643
AVO1, 1024(S) / 1027(S)								AVO1	1024(S) / 1027(S)	not assigned (hog1Inh)	0.687061							0.0306892	0.471552	0.242938	static
AVO1, 119(S) / 123(T)								AVO1	119(S) / 123(T)	not assigned (wt)		0.584963
AVO1, 123(T)	AVO1	123(T)	not assigned (Hog1Inh)	-2.39
AVO1, 131(T)	AVO1	131(T)	middle	-0.3		-0.09		AVO1	131(T)	Field 4	-1.32193	0.137504
AVO1, 140(S) / 144(S)	AVO1	140(S) / 144(S)	middle	-0.13	-0.22			AVO1	140(S) / 144(S)	not assigned (wt)			-0.0740006
AVO1, 142(S)	AVO1	142(S)	not assigned (wt)			-0.38		AVO1	142(S)	not assigned (wt)			-0.234465
AVO1, 142(S) / 144(S)								AVO1	142(S) / 144(S)	not assigned (wt)		-0.0892673
AVO1, 144(S)								AVO1	144(S)	not assigned (hog1Inh)	1.68706						0.01
AVO1, 299(S)								AVO1	299(S)	middle	0.226509	-0.0588937	0.31034
AVO1, 301(S)	AVO1	301(S)	not assigned (wt)		-1.19
AVO1, 308(S)	AVO1	308(S)	not assigned (wt)		0.94	0.22		AVO1	308(S)	Field 8	1.25701		-0.0439433
AVO1, 326(S)	AVO1	326(S)	Field 4	-3.13	0.16
AVO1, 360(S) / 364(S)								AVO1	360(S) / 364(S)	not assigned (wt)		-0.915936
AVO1, 399(T)	AVO1	399(T)	middle	-0.56	-0.13	-0.28		AVO1	399(T)	middle	-0.152003	-0.120294	-0.234465
AVO1, 400(S)	AVO1	400(S)	middle	0.04	-0.18	0.04	-0.01	AVO1	400(S)	middle	0.0703893	0.238787	0.0703893	0.0426443
AVO1, 414(S)								AVO1	414(S)	not assigned (hog1Inh)	-0.286304
AVO1, 433(S)								AVO1	433(S)	middle	0.189034	-0.251539	0.0565835	0.0285692			0.1	-0.0076086	0.0524159	0.0590783	static
AVO1, 445(T) / 448(S)	AVO1	445(T) / 448(S)	not assigned (wt)		-0.24										TP
AVO1, 445(T) / 449(S)								AVO1	445(T) / 449(S)	not assigned (wt)				0.0143553	TP
AVO1, 509(S)	AVO1	509(S)	not assigned (Hog1Inh)	-0.08
AVO1, 510(T)								AVO1	510(T)	not assigned (hog1Inh)	-0.104697
AVO1, 542(T)								AVO1	542(T)	not assigned (wt)		-0.168123
AVO1, 552(S)	AVO1	552(S)	not assigned (Hog1Inh)	-1.17				AVO1	552(S)	Field 3	-1.2863	-0.104697	-1.152	-0.713119
AVO1, 552(S) / 555(S)								AVO1	552(S) / 555(S)	Field 4	-1.21759	-0.599462	-0.785875
AVO1, 552(S) / 559(S)								AVO1	552(S) / 559(S)	not assigned (wt)		0.176323
AVO1, 552(S) / 560(T)								AVO1	552(S) / 560(T)	not assigned (wt)		0
AVO1, 554(S)	AVO1	554(S)	not assigned (Hog1Inh)	0.21				AVO1	554(S)	not assigned (wt)			0.0426443	0.367371
AVO1, 555(S)								AVO1	555(S)	Field 4	-1.21759	-0.286304		-0.395929
AVO1, 588(S)	AVO1	588(S)	not assigned (Hog1Inh)	-2.62				AVO1	588(S)	Field 3	-2.8365	-1.18442
AVO1, 641(S)	AVO1	641(S)	not assigned (Hog1Inh)	0.08
AVO1, 65(S)	AVO1	65(S)	middle	0.1	-0.13	-0.01	-0.03	AVO1	65(S)	middle	0.137504	-0.217591	-0.473931	0.111031	SP
AVO1, 69(S)	AVO1	69(S)	not assigned (Hog1Inh)	0.14				AVO1	69(S)	not assigned (hog1Inh)	-0.0291463
AVO1, 766(S)	AVO1	766(S)	not assigned (Hog1Inh)	-0.29
AVO1, 768(S)	AVO1	768(S)	not assigned (wt)			-0.06
AVO1, 770(S)	AVO1	770(S)	not assigned (Hog1Inh)	0.25
AVO2, 216(S) / 219(T)								AVO2	216(S) / 219(T)	not assigned (hog1Inh)	0.443607				TP
AVO2, 272(S)								AVO2	272(S)	middle	0.189034	-0.136062
AVO2, 273(S)	AVO2	273(S)	not assigned (wt)			-0.47		AVO2	273(S)	middle	0.111031	-0.200913	0.0426443	-0.736966				-0.0854355	-1.98696	-1.7537	down	2
AVO2, 305(S)	AVO2	305(S)	not assigned (wt)		-0.74			AVO2	305(S)	not assigned (wt)		-0.0588937						0.00129784	-3.05301	-2.67955	down	2
AVO2, 305(S) / 310(T)								AVO2	305(S) / 310(T)	not assigned (wt)		-0.621488			TP
AVO2, 310(T) / 315(S)	AVO2	310(T) / 315(S)	not assigned (wt)			-0.09									TP
AVO2, 315(S)	AVO2	315(S)	middle	-0.43		0.15	-0.21	AVO2	315(S)	not assigned (hog1Inh)	-0.473931				SP		-1.16	0.0543623	-0.109297	-0.0747449	static
AVO2, 330(T) / 332(T)								AVO2	330(T) / 332(T)	not assigned (wt)			0.0143553		TP
AVO2, 332(T)								AVO2	332(T)	middle	0.356144	-0.168123			TSP			0.0506062	-0.364348		static
AVO2, 333(S)								AVO2	333(S)	not assigned (wt)		-0.200913	0.565597		TSP		0.41
AVO2, 407(S)								AVO2	407(S)	not assigned (wt)		-0.286304	-1.12029
AVT1, 115(S)	AVT1	115(S)	Field 4	-2.49			0.04	AVT1	115(S)	not assigned (wt)		-0.120294					-1.85	-0.0319166	-1.75321	-1.804	down	1
AVT1, 117(T)								AVT1	117(T)	not assigned (wt)			-0.761213					0.273098		-1.96567	down	1
AVT1, 15(S)	AVT1	15(S)	not assigned (Hog1Inh)	-3.02													-2.05
AVT1, 181(T)	AVT1	181(T)	not assigned (Hog1Inh)	-2.32				AVT1	181(T)	Field 3	-3.18442	-0.621488	-1.12029	-0.535332			-2.29	0.102591	-1.81157	-1.93561	down	1
AVT1, 181(T) / 187(S)	AVT1	181(T) / 187(S)	not assigned (Hog1Inh)	-3.84				AVT1	181(T) / 187(S)	not assigned (wt)		0						0.123401	-2.75409	-3.01976	down	2
AVT1, 187(S)	AVT1	187(S)	Field 4	-2.73	0.52			AVT1	187(S)	not assigned (wt)		-0.0144996					0.56	0.0364682	-1.15537	-1.19849	down	1
AVT1, 28(S)								AVT1	28(S)	not assigned (hog1Inh)	-0.810966
AVT1, 31(S)	AVT1	31(S)	not assigned (Hog1Inh)	-1.37				AVT1	31(S)	Field 4	-1.64386	0.575312	-0.0588937		SP		-0.15
AVT1, 35(S)	AVT1	35(S)	not assigned (Hog1Inh)	-1.04
AVT1, 37(S)	AVT1	37(S)	not assigned (Hog1Inh)	-2.28				AVT1	37(S)	Field 4	-3.32193	-0.621488					0	-0.00332202	-1.81548	-1.80808	down	2
AVT1, 41(S)	AVT1	41(S)	not assigned (Hog1Inh)	-2.5
AVT1, 50(S)	AVT1	50(S)	not assigned (Hog1Inh)	-2.98				AVT1	50(S)	Field 4	-3.64386	-0.37707					-3.74	-0.00775364	-2.75234	-2.90239	down	1
AVT1, 50(S) / 58(S)	AVT1	50(S) / 58(S)	not assigned (Hog1Inh)	-5.25				AVT1	50(S) / 58(S)	not assigned (hog1Inh)	-5.05889							0.102188	-3.65011	-3.69363	down	2
AVT1, 58(S)	AVT1	58(S)	not assigned (wt)			-0.09		AVT1	58(S)	not assigned (wt)		-0.415037					-3.75	0.352307	1.18085	0.92562	static
AVT1, 8(S)	AVT1	8(S)	middle	-0.82		0.3	0.57								SP		-0.05	0.00460925	-0.236435	-0.144552	static
AVT3, 10(S)	AVT3	10(S)	not assigned (wt)		-0.92
AVT3, 119(S)	AVT3	119(S)	not assigned (Hog1Inh)	-1.41				AVT3	119(S)	Field 4	-1.35845	-0.268817	-0.971431	-0.836501			-0.82	0.117163	-0.848219	-0.866515	down	3
AVT3, 121(S)	AVT3	121(S)	not assigned (Hog1Inh)	-3.97				AVT3	121(S)	not assigned (wt)		-0.321928					-0.25
AVT3, 221(S)								AVT3	221(S)	not assigned (wt)		-1.68966
AVT3, 58(S)	AVT3	58(S)	middle	-0.71		-0.62											-0.37
AVT3, 58(S) / 59(S)	AVT3	58(S) / 59(S)	middle	-0.51		-0.69	-0.43	AVT3	58(S) / 59(S)	not assigned (wt)			-0.217591	-0.340075				-0.0800727	-0.14519	-0.122963	static
AVT3, 58(S) / 62(T)								AVT3	58(S) / 62(T)	not assigned (hog1Inh)	-0.556393
AVT3, 59(S)	AVT3	59(S)	Field 4	-1.12	-0.13	-0.25	0.01	AVT3	59(S)	middle	-0.836501	-0.136062	-0.340075	-0.0892673			-0.37	0.0451634	-0.221304	-0.0850222	static
AVT4, 100(S) / 101(S)	AVT4	100(S) / 101(S)	not assigned (Hog1Inh)	0.08				AVT4	100(S) / 101(S)	Field 4	-2.39593	-0.0588937						0.0344975	-0.176903	-0.22511	static
AVT4, 101(S)								AVT4	101(S)	middle	-0.286304	0.263034	-0.200913				0.53
AVT4, 103(S)								AVT4	103(S)	not assigned (hog1Inh)	-0.234465						-0.37
AVT4, 130(S)	AVT4	130(S)	middle	0.78	-0.23	-0.08		AVT4	130(S)	middle	0.722466	-0.104697	0				0.38
AVT4, 165(S)	AVT4	165(S)	not assigned (wt)		0.01	-0.04	0.05	AVT4	165(S)	middle	-0.454032		-0.0291463				-0.02	0.0536674	-0.238783	-0.002657	static
AVT4, 180(S)	AVT4	180(S)	not assigned (Hog1Inh)	-3.79				AVT4	180(S)	not assigned (wt)		-0.888969
AVT4, 181(S)	AVT4	181(S)	not assigned (Hog1Inh)	-3.87
AVT4, 183(S)	AVT4	183(S)	not assigned (Hog1Inh)	-1.9				AVT4	183(S)	Field 4	-6.64386	-0.0892673					-1.11
AVT4, 34(S)	AVT4	34(S)	Field 3	-1.76		-1.68		AVT4	34(S)	Field 4	-2.25154	-0.37707	-0.836501	-0.200913			-1.49	0.0271541	-1.50574		down	1
AVT4, 35(T)	AVT4	35(T)	Field 4	-1.72		0.67		AVT4	35(T)	Field 4	-2.18442	-0.184425
AVT4, 35(T) / 39(S)								AVT4	35(T) / 39(S)	not assigned (wt)		-0.915936
AVT4, 39(S)								AVT4	39(S)	not assigned (wt)		0.815575
AVT4, 48(S)	AVT4	48(S)	not assigned (Hog1Inh)	-1.28				AVT4	48(S)	Field 4	-1.59946	0.176323					-0.9	0.120219	-0.388828	-0.178208	static
AVT4, 48(S) / 50(S)	AVT4	48(S) / 50(S)	not assigned (Hog1Inh)	-1.28				AVT4	48(S) / 50(S)	not assigned (wt)				-0.0439433
AVT4, 48(S) / 51(T)								AVT4	48(S) / 51(T)	not assigned (wt)			-1.68966
AVT4, 48(S) / 53(T)	AVT4	48(S) / 53(T)	Field 4	-2.26			0.29	AVT4	48(S) / 53(T)	not assigned (wt)		-0.168123		0.238787	TP
AVT4, 50(S) / 51(T)								AVT4	50(S) / 51(T)	not assigned (wt)		-0.395929
AVT4, 70(S) / 88(S)	AVT4	70(S) / 88(S)	not assigned (Hog1Inh)	-2.19											SSP
AVT4, 71(S) / 88(S)								AVT4	71(S) / 88(S)	not assigned (wt)		-0.666576			SSP
AVT4, 96(S)	AVT4	96(S)	Field 4	-1.35			-0.4										-0.16
AVT4, 97(S)	AVT4	97(S)	not assigned (Hog1Inh)	-0.73													-0.16
AVT7, 375(T)	AVT7	375(T)	Field 4	-4.32	-0.04												-0.01	-0.03977	-1.45099	-1.45708	down	2
AXL2, 605(S)	AXL2	605(S)	middle	0.83	-0.2		-0.23	AXL2	605(S)	middle	0.422233	-0.0892673		0.0426443
AXL2, 612(S)								AXL2	612(S)	Field 6	-0.454032	0.111031	0.659925	1.34483			0.16	-0.0106139	0.160404	0.172744	static
AXL2, 612(S) / 625(S)								AXL2	612(S) / 625(S)	not assigned (wt)			-0.286304	-0.666576
AXL2, 612(S) / 627(S)								AXL2	612(S) / 627(S)	middle	0.823749	-0.200913	-0.395929	-0.556393
AXL2, 614(S)								AXL2	614(S)	middle	-0.599462	0.15056	0.604071				-0.28
AXL2, 614(S) / 627(S)								AXL2	614(S) / 627(S)	not assigned (wt)			-0.514573
AXL2, 618(T)								AXL2	618(T)	middle	-0.535332	0.250962	0.555816
AXL2, 627(S)	AXL2	627(S)	middle	0.72	-0.41	-0.68	-0.89	AXL2	627(S)	middle	0.933573	-0.120294	-0.785875
AXL2, 642(S)	AXL2	642(S)	middle	0.09	-0.24		-0.08	AXL2	642(S)	middle	-0.0740006	-0.200913	0.124328	-0.168123	SP		-0.61	0.0761486	0.0244615	0.190552	static
AXL2, 651(S)								AXL2	651(S)	middle	0.62293	-0.268817
AXL2, 651(S) / 652(S)	AXL2	651(S) / 652(S)	not assigned (wt)			0.44
AXL2, 651(S) / 653(S)								AXL2	651(S) / 653(S)	not assigned (wt)			0.400538
AXL2, 652(S)								AXL2	652(S)	middle	-0.358454		0.238787
AXL2, 653(S)	AXL2	653(S)	middle	0.62		-0.29		AXL2	653(S)	middle	0.333424	0.201634	-0.200913
AXL2, 673(S)	AXL2	673(S)	middle	-0.15		-0.33	-0.17	AXL2	673(S)	middle	0.275007	-0.268817	-0.535332	-0.217591	SP		0.37
AXL2, 673(S) / 676(S)								AXL2	673(S) / 676(S)	middle	0.443607		0		SP			0.0945063	-0.0666389	-0.103643	static
AXL2, 676(S)	AXL2	676(S)	not assigned (wt)		-0.85		-0.77	AXL2	676(S)	not assigned (wt)		0.137504		-0.599462			0.37	0.0182069	-0.535666	-0.639759	down	3
AXL2, 725(S)	AXL2	725(S)	not assigned (wt)			-0.14		AXL2	725(S)	middle	0.594549	0.0143553	0.263034	-0.152003	SP		-0.78	-0.0391918		-0.0923094	static
AXL2, 730(S)	AXL2	730(S)	middle	-0.72	-0.16	0.46	0.38	AXL2	730(S)	not assigned (wt)		-0.0740006	0.545968				-1.2
AXL2, 730(S) / 734(S)	AXL2	730(S) / 734(S)	not assigned (wt)			0.69		AXL2	730(S) / 734(S)	not assigned (wt)			0.613532		SP			-0.45178	-0.102527	-0.2043	static
AXL2, 734(S)	AXL2	734(S)	not assigned (wt)		-0.25										SP		-2.08
AXL2, 752(S)	AXL2	752(S)	middle	0.56	0.11			AXL2	752(S)	middle	0.575312			-0.0144996			0.15
AXL2, 754(S)	AXL2	754(S)	middle	0.27	-0.23	0.09	0.08	AXL2	754(S)	middle	0.555816	-0.268817	0.0143553	0.0426443			0.17	-0.00202119	-0.0728014	-0.023827	static
AXL2, 767(S)								AXL2	767(S)	not assigned (wt)		-0.0892673
AXL2, 768(S)	AXL2	768(S)	not assigned (wt)			-0.09		AXL2	768(S)	middle	0.411426	-0.0740006	-0.251539
AXL2, 768(S) / 769(S)								AXL2	768(S) / 769(S)	not assigned (hog1Inh)	0.124328
AXL2, 769(S)	AXL2	769(S)	middle	0.25	-0.07	-0.58		AXL2	769(S)	middle	0.250962	-0.120294	-0.535332
AXL2, 805(S)	AXL2	805(S)	Field 1	2.59	-0.67	-2.6	-2.97	AXL2	805(S)	not assigned (wt)		-0.473931	-2.64386	-2.94342
AYR1, 2(S)	AYR1	2(S)	Field 8	1.21		-0.32
AZF1, 111(T)								AZF1	111(T)	Field 6	0.0703893	-0.713119	1.59932
AZF1, 128(S)	AZF1	128(S)	not assigned (wt)			-2.27		AZF1	128(S)	middle	-0.304006	-0.415037	0.298658
AZF1, 155(S)	AZF1	155(S)	not assigned (wt)			-0.86
AZF1, 227(S)								AZF1	227(S)	middle	-0.104697	-0.0439433	-0.200913				-0.84	-0.023827	-1.20304	-1.1547	down	2
AZF1, 321(S)	AZF1	321(S)	not assigned (Hog1Inh)	-1.43				AZF1	321(S)	middle	0.189034	-0.200913
AZF1, 325(S)	AZF1	325(S)	not assigned (wt)		-0.29		-1.58	AZF1	325(S)	not assigned (wt)		-0.0740006		-1.59946
AZF1, 342(T)	AZF1	342(T)	not assigned (wt)				-0.15
AZF1, 521(S)	AZF1	521(S)	not assigned (wt)			-0.13
AZF1, 553(T) / 554(T) / 564(T)	AZF1	553(T) / 554(T) / 564(T)	middle	-0.01		0.02
AZF1, 61(S)	AZF1	61(S)	middle	-0.88		0.32	-0.62	AZF1	61(S)	Field 2	0.464668	-0.514573	-2.64386	-0.915936
BAP2, 15(T) / 16(S)								BAP2	15(T) / 16(S)	not assigned (wt)			-0.621488		TSP
BAP2, 15(T) / 21(S)								BAP2	15(T) / 21(S)	not assigned (wt)			-0.971431	-0.971431	TSP
BAP2, 16(S)								BAP2	16(S)	not assigned (hog1Inh)	0.831877				TSP		-0.06		-0.549683	-0.132942	static
BAP2, 16(S) / 19(S)	BAP2	16(S) / 19(S)	not assigned (wt)			-0.47		BAP2	16(S) / 19(S)	not assigned (wt)			-0.643856		TSP
BAP2, 16(S) / 21(S)								BAP2	16(S) / 21(S)	not assigned (wt)			-0.599462		TSP
BAP2, 19(S)	BAP2	19(S)	not assigned (Hog1Inh)	0.07				BAP2	19(S)	not assigned (hog1Inh)	0.163499						0.01
BAP2, 19(S) / 21(S)								BAP2	19(S) / 21(S)	not assigned (wt)			-0.395929
BAP2, 21(S)	BAP2	21(S)	not assigned (wt)			0.4	0.53	BAP2	21(S)	middle	0.0143553	0.400538	0.485427	0.31034			0.05	-0.0532841	-0.277079	-0.239345	static
BAP2, 21(S) / 24(S)								BAP2	21(S) / 24(S)	not assigned (wt)			0.0285692
BAP2, 24(S)	BAP2	24(S)	middle	0.01	-0.06	0.11	-0.06	BAP2	24(S)	middle	0.0426443	-0.0291463	0.15056	-0.0740006			-0.03	-0.035875	-0.327113	-0.248074	static
BAP2, 26(S)	BAP2	26(S)	not assigned (wt)			0.24											0.34
BAP2, 3(S)	BAP2	3(S)	Field 8	2.05		-0.14	0.26	BAP2	3(S)	Field 1	1.98914		-1.12029
BAP2, 4(S)	BAP2	4(S)	not assigned (wt)			-0.03
BAP2, 75(T)	BAP2	75(T)	not assigned (Hog1Inh)	0.1				BAP2	75(T)	not assigned (wt)			0.485427
BAP2, 76(S)	BAP2	76(S)	middle	0.22		0.14		BAP2	76(S)	middle	0.176323		0				0.03
BAP2, 87(S)	BAP2	87(S)	not assigned (Hog1Inh)	2.43				BAP2	87(S)	Field 8	2.63923		-0.643856				0.05
BAP2, 9(S)	BAP2	9(S)	middle	0.39		0.18	-0.12	BAP2	9(S)	not assigned (wt)		0	0.238787	0.214125
BAS1, 255(S)	BAS1	255(S)	Field 8	1.45		-0.08		BAS1	255(S)	Field 8	1.51096		-0.104697
BAS1, 257(S)								BAS1	257(S)	Field 8	1.38405	0.163499			STP
BAS1, 268(S)	BAS1	268(S)	middle	-0.51	0.12	0.07		BAS1	268(S)	not assigned (wt)		0.0285692	0.0565835
BAS1, 525(T)								BAS1	525(T)	not assigned (wt)		0.0565835	0.286881		TP
BAS1, 549(S)								BAS1	549(S)	not assigned (wt)		0.0285692					-0.02
BAS1, 551(S)								BAS1	551(S)	not assigned (wt)			0.189034
BAS1, 656(S)								BAS1	656(S)	middle	-0.0439433	-0.120294	0.0703893	0.189034	SP		0.1	-0.0348844	-0.0875647	0.0619835	static
BAS1, 659(S)	BAS1	659(S)	not assigned (wt)			0.49		BAS1	659(S)	not assigned (wt)			0.613532				0.65
BAS1, 700(S)	BAS1	700(S)	not assigned (Hog1Inh)	0.73				BAS1	700(S)	not assigned (wt)		-0.120294	0.0426443	0			0.18	0.00963382	0.0127832	-0.0407195	static
BAT1, 339(S)	BAT1	339(S)	not assigned (Hog1Inh)	0.19				BAT1	339(S)	not assigned (hog1Inh)	0.15056				SP
BBC1, 103(S)	BBC1	103(S)	middle	0.07	-0.16	0.03	-0.12	BBC1	103(S)	middle	0.0976108		-0.0144996	-0.120294	SP		0.02	-0.000519464	0.00820001	-0.00939361	static		0.52
BBC1, 106(T)	BBC1	106(T)	not assigned (wt)			-0.02		BBC1	106(T)	middle	0.176323		0				0.06
BBC1, 158(S)	BBC1	158(S)	middle	-0.1	-0.22	0.03	-0.05	BBC1	158(S)	middle	0.0565835	-0.415037	-0.0144996	0	SP		0.07	0.0281448	0.00805655	0.0130692	static		0.52
BBC1, 166(S)	BBC1	166(S)	middle	0.69		-0.06		BBC1	166(S)	middle	0.0565835	-0.0740006	-0.234465				-0.08	0.0769695	0.0436245	-0.0564462	static
BBC1, 304(T)	BBC1	304(T)	middle	0.76	0.17	0.41	0.33	BBC1	304(T)	not assigned (wt)		0.111031	0.344828	0
BBC1, 507(T)	BBC1	507(T)	not assigned (wt)			0.11
BBC1, 513(T)	BBC1	513(T)	not assigned (wt)			-0.6
BBC1, 514(T)	BBC1	514(T)	not assigned (Hog1Inh)	2.61				BBC1	514(T)	not assigned (wt)			-0.643856						0.720716	0.483777	up	5
BBC1, 565(S)	BBC1	565(S)	Field 4	-1.69	-0.47	-0.07	-0.24	BBC1	565(S)	Field 4	-1.64386	-0.395929	-0.200913	-0.251539			-1.3	0.0166389	-0.298229	-0.347711	down	2
BBC1, 609(S) / 612(T)								BBC1	609(S) / 612(T)	not assigned (wt)		0.298658
BBC1, 609(S) / 621(S)								BBC1	609(S) / 621(S)	not assigned (wt)			0.263034		SSP
BBC1, 620(S)								BBC1	620(S)	not assigned (wt)		-0.268817			SSP		-0.17
BBC1, 621(S)								BBC1	621(S)	middle	-0.286304	-0.286304	0.111031	0.176323	SSP		-0.18						-0.18
BBC1, 631(S)	BBC1	631(S)	not assigned (wt)		-0.03	-0.35	0.08	BBC1	631(S)	not assigned (wt)		-0.0740006	-0.785875				-0.18	-0.0322412	-1.22378	-0.944971	down	3
BBC1, 631(S) / 634(S)	BBC1	631(S) / 634(S)	not assigned (wt)			-0.14												0.0263043	-0.0548718	-0.0526256	static
BBC1, 634(S)	BBC1	634(S)	middle	0.27	0.12	0.04	0.06	BBC1	634(S)	middle	-0.340075	0.0703893	0.0840643	0.0565835			0.13	-0.0136837	0.0994972	0.0247452	static
BBC1, 647(S)								BBC1	647(S)	Field 4	-1.12029		-0.514573
BBC1, 657(T)								BBC1	657(T)	not assigned (wt)				-0.234465
BBC1, 77(S)								BBC1	77(S)	not assigned (wt)				0	SSP
BBC1, 78(S)								BBC1	78(S)	not assigned (wt)			0.0840643	0.0285692	SSP		0.38
BBC1, 850(T)	BBC1	850(T)	Field 8	2	0.9	0.11	0.61	BBC1	850(T)	Field 8	2.0036	0.687061	0.124328
BBC1, 854(S)	BBC1	854(S)	middle	0.79	0.12	0.26		BBC1	854(S)	not assigned (wt)		0.137504	0.321928	-0.0291463
BBC1, 893(S)								BBC1	893(S)	not assigned (wt)		0.378512	-0.494109	-0.200913			-0.21
BBC1, 893(S) / 894(T)								BBC1	893(S) / 894(T)	not assigned (wt)			-0.862496
BBC1, 893(S) / 895(T)								BBC1	893(S) / 895(T)	not assigned (wt)				-1.35845
BBC1, 894(T)								BBC1	894(T)	middle	0.782409	-0.0291463	-0.643856	-0.358454			0.16						0.13
BBC1, 894(T) / 895(T)	BBC1	894(T) / 895(T)	not assigned (Hog1Inh)	-1.14				BBC1	894(T) / 895(T)	middle	-0.915936		-0.666576					0.15082	0.247563	0.339708	static
BBC1, 895(T)	BBC1	895(T)	not assigned (wt)			-0.62	-0.48	BBC1	895(T)	middle	0.978196	0.298658	-0.415037	-0.321928			-0.06	0.10675	-0.0332595	-0.131392	static		0.13
BBC1, 902(S)								BBC1	902(S)	not assigned (wt)		0.516015
BBC1, 974(S)								BBC1	974(S)	not assigned (wt)		-0.395929			TSP
BBP1, 112(S) / 115(S)								BBP1	112(S) / 115(S)	not assigned (hog1Inh)	0.189034				SP
BBP1, 115(S)								BBP1	115(S)	not assigned (wt)		-0.0291463	0.124328		SP			-0.00462403	0.0542233	-0.0307224	static
BBP1, 194(S)	BBP1	194(S)	middle	-0.12	-0.25			BBP1	194(S)	middle	0.201634	-0.599462			SP
BBP1, 26(T)	BBP1	26(T)	middle	0.03		0.08
BBP1, 29(S)	BBP1	29(S)	middle	0.05	-0.03	0.05	0.12	BBP1	29(S)	middle	0.0976108	0.137504	-0.251539	0.124328	SP		-0.12	-0.00148674	-0.111477	-0.0698455	static
BBP1, 31(S)	BBP1	31(S)	not assigned (wt)			-0.73
BBP1, 310(S)	BBP1	310(S)	not assigned (wt)		0.21			BBP1	310(S)	middle	0.432959	0.176323	-0.251539
BBP1, 51(T) / 54(S)	BBP1	51(T) / 54(S)	not assigned (wt)			0.16												-0.226223	-0.0920941		static
BBP1, 54(S)	BBP1	54(S)	middle	-0.17		-0.06	-0.15	BBP1	54(S)	middle	0.250962		0.250962
BBP1, 7(T)	BBP1	7(T)	middle	-0.07		-0.13											-0.05
BBP1, 71(S)								BBP1	71(S)	not assigned (wt)			-0.0892673				-0.03	0.10017	0.0146409	0.0513025	static
BBP1, 73(S)								BBP1	73(S)	not assigned (wt)			-0.0144996				-0.01		-0.0438244	0.132774	static
BCD1, 215(S)	BCD1	215(S)	not assigned (wt)		0.02
BCD1, 216(S)	BCD1	216(S)	middle	-0.95		-0.57		BCD1	216(S)	not assigned (wt)		0.0143553	-0.599462
BCD1, 251(T)	BCD1	251(T)	not assigned (wt)		-0.75
BCD1, 312(T)	BCD1	312(T)	not assigned (Hog1Inh)	-1.62
BCD1, 330(S)	BCD1	330(S)	middle	-0.01	-0.17	0.11	-0.15	BCD1	330(S)	middle	-0.136062	-0.104697	-0.0740006	-0.200913			-0.1						1.21
BCD1, 330(S) / 333(T)								BCD1	330(S) / 333(T)	not assigned (wt)		-0.251539
BCD1, 333(T)								BCD1	333(T)	not assigned (wt)				-0.200913
BCH1, 3(S) / 5(T)	BCH1	3(S) / 5(T)	not assigned (wt)				3.69
BCH1, 516(S)								BCH1	516(S)	middle	-0.0144996		0.0703893
BCK1, 1053(T) / 1061(S)								BCK1	1053(T) / 1061(S)	not assigned (wt)			-0.104697		TSP
BCK1, 1058(S)	BCK1	1058(S)	middle	0.41	0.15	-0.06		BCK1	1058(S)	not assigned (wt)		0.124328	-0.286304		SP		0.26
BCK1, 1058(S) / 1060(T)	BCK1	1058(S) / 1060(T)	middle	0.05		-0.17									SP
BCK1, 1058(S) / 1061(S)	BCK1	1058(S) / 1061(S)	middle	0.04	-0.14	-0.01	0.09	BCK1	1058(S) / 1061(S)	middle	-0.0588937	-0.251539	-0.0588937	-0.0588937	SP			-0.46027	-0.107539	-0.226898	static		0.68
BCK1, 1060(T)	BCK1	1060(T)	not assigned (wt)			0.36									TSP		-0.2
BCK1, 1060(T) / 1061(S)	BCK1	1060(T) / 1061(S)	not assigned (wt)		-0.1			BCK1	1060(T) / 1061(S)	not assigned (wt)		-0.304006			TSP
BCK1, 1061(S)	BCK1	1061(S)	not assigned (wt)		0.73	0.77		BCK1	1061(S)	not assigned (wt)		0.731183	0.495695		TSP		-0.15	0.157949	0.110898	-0.0125918	static
BCK1, 1064(S)	BCK1	1064(S)	middle	0.22	0.09	-0.27		BCK1	1064(S)	middle	0.214125	0.250962
BCK1, 1070(S)	BCK1	1070(S)	Field 6	0.03		1.28									SP
BCK1, 1153(T)	BCK1	1153(T)	not assigned (wt)			1.48
BCK1, 1159(S)	BCK1	1159(S)	not assigned (Hog1Inh)	1.47
BCK1, 121(S) / 122(S)	BCK1	121(S) / 122(S)	not assigned (Hog1Inh)	-1.23
BCK1, 250(S)								BCK1	250(S)	not assigned (wt)				-0.514573			0.06
BCK1, 261(S)	BCK1	261(S)	not assigned (Hog1Inh)	0.92													-0.33
BCK1, 266(S)	BCK1	266(S)	middle	0.62		0.19	0.36	BCK1	266(S)	middle	0.739848		0.275007	0.226509	SP		-1.6	-0.0385397	0.20989	0.164658	up	6
BCK1, 268(T)								BCK1	268(T)	not assigned (wt)				0.659925
BCK1, 30(T)	BCK1	30(T)	not assigned (wt)				0.6
BCK1, 300(S)								BCK1	300(S)	not assigned (wt)			-0.200913
BCK1, 31(S) / 35(S)								BCK1	31(S) / 35(S)	not assigned (wt)			0.887525	2.08406
BCK1, 32(S)								BCK1	32(S)	not assigned (wt)			-0.888969	1.89142
BCK1, 32(S) / 35(S)								BCK1	32(S) / 35(S)	not assigned (wt)			1.14405
BCK1, 331(S)								BCK1	331(S)	not assigned (wt)		0					0.21	-0.0550516	0.117961	-0.0161472	static
BCK1, 342(S)								BCK1	342(S)	middle	-0.234465	0.411426		0.0565835
BCK1, 342(S) / 348(S)								BCK1	342(S) / 348(S)	not assigned (wt)			0.286881		SP
BCK1, 344(S)								BCK1	344(S)	middle	-0.434403	-0.0892673	0.0285692		SP
BCK1, 344(S) / 348(S)	BCK1	344(S) / 348(S)	not assigned (Hog1Inh)	1.01				BCK1	344(S) / 348(S)	Field 8	1.31615		-0.0892673		SP
BCK1, 344(S) / 353(S)								BCK1	344(S) / 353(S)	not assigned (wt)				0.250962	SP
BCK1, 35(S)	BCK1	35(S)	middle	0.27	0.1	0.28		BCK1	35(S)	not assigned (wt)				0.704872
BCK1, 35(S) / 36(T)								BCK1	35(S) / 36(T)	not assigned (wt)			1.42223
BCK1, 393(S)	BCK1	393(S)	not assigned (wt)			-0.56
BCK1, 394(S)	BCK1	394(S)	not assigned (Hog1Inh)	1.7
BCK1, 407(T) / 410(S)	BCK1	407(T) / 410(S)	not assigned (wt)			0.87		BCK1	407(T) / 410(S)	not assigned (wt)			0.831877		SSP
BCK1, 407(T) / 411(S)	BCK1	407(T) / 411(S)	Field 7	2.4		0.73	1.23	BCK1	407(T) / 411(S)	not assigned (wt)			0.831877	0.948601	SSP
BCK1, 410(S)								BCK1	410(S)	not assigned (wt)		-0.621488			SSP
BCK1, 411(S)	BCK1	411(S)	middle	0.69	-0.2	-0.21	-0.09	BCK1	411(S)	middle	0.704872	-0.286304	-0.268817	-0.304006	SSP		-1.1	-0.0302214	0.441058	0.297015	up	6
BCK1, 435(S)	BCK1	435(S)	Field 4	-2.05	0.15	0.25		BCK1	435(S)	Field 4	-2.25154	0.238787	0.201634
BCK1, 455(S)	BCK1	455(S)	not assigned (Hog1Inh)	1.42
BCK1, 491(S)	BCK1	491(S)	middle	0.78	-0.07	-0.31	-0.53	BCK1	491(S)	middle	0.799087	-0.136062	-0.340075	-0.68966			-0.31	-0.0649778	0.139077	-0.0714061	static
BCK1, 496(S)	BCK1	496(S)	not assigned (Hog1Inh)	-0.46				BCK1	496(S)	not assigned (hog1Inh)	-0.494109
BCK1, 50(S)								BCK1	50(S)	not assigned (wt)		-0.0892673
BCK1, 500(T)	BCK1	500(T)	not assigned (wt)			-0.39		BCK1	500(T)	not assigned (wt)			-0.514573		TP
BCK1, 651(T)	BCK1	651(T)	Field 1	6.41		-5.47
BCK1, 652(S)	BCK1	652(S)	Field 1	4.85		-3.79
BCK1, 716(S) / 726(Y)	BCK1	716(S) / 726(Y)	not assigned (wt)				-0.32
BCK1, 734(S)	BCK1	734(S)	not assigned (Hog1Inh)	-0.55
BCK1, 759(S)	BCK1	759(S)	Field 1	1.89		-1.31	-1.65	BCK1	759(S)	not assigned (wt)			-1.35845	-1.47393
BCK1, 765(T)	BCK1	765(T)	Field 1	2.7		-1.21		BCK1	765(T)	Field 1	2.91456		-1.18442		TP	commonly quantified in PD and MQ
BCK1, 768(T)	BCK1	768(T)	not assigned (Hog1Inh)	2.99
BCK1, 815(T)	BCK1	815(T)	not assigned (Hog1Inh)	0.42				BCK1	815(T)	not assigned (wt)			0.0285692		TSP		-0.72
BCK1, 816(S)								BCK1	816(S)	middle	0.432959	-0.0439433	-0.120294	-0.184425	TSP		-0.78	0.227864	0.205017	0.191942	static
BCK1, 904(S)	BCK1	904(S)	Field 8	1.44		-0.26	-0.27	BCK1	904(S)	not assigned (wt)			-0.340075	-0.286304	TSP
BCK1, 906(S)								BCK1	906(S)	not assigned (wt)			-0.200913
BCK1, 916(S)	BCK1	916(S)	not assigned (Hog1Inh)	-1.82
BCK1, 916(S) / 918(S)								BCK1	916(S) / 918(S)	not assigned (hog1Inh)	-1.47393
BCK1, 918(S)								BCK1	918(S)	not assigned (wt)		-0.0892673
BCK1, 929(S)	BCK1	929(S)	not assigned (wt)			0.55									SP
BCK2, 170(T)	BCK2	170(T)	Field 8	1.94	0.02	-0.06	0.48								TP
BCK2, 170(T) / 173(S)	BCK2	170(T) / 173(S)	Field 8	2.93		-0.33									TP
BCK2, 173(S)	BCK2	173(S)	Field 8	1.67	0.07	0.04
BCK2, 180(S)	BCK2	180(S)	not assigned (Hog1Inh)	0.23
BCK2, 181(S)	BCK2	181(S)	middle	0.2		-0.33
BCK2, 187(S)	BCK2	187(S)	middle	0.09	-0.37	-0.28	-0.29	BCK2	187(S)	not assigned (wt)		-0.415037
BCK2, 256(T)	BCK2	256(T)	not assigned (Hog1Inh)	2.72				BCK2	256(T)	not assigned (wt)			-1.08927
BCK2, 258(S)	BCK2	258(S)	Field 1	2.54		-1.14		BCK2	258(S)	Field 1	4.50271		-1		STP	commonly quantified in PD and MQ
BCK2, 259(T)								BCK2	259(T)	not assigned (hog1Inh)	4.07895				STP
BCK2, 264(S)	BCK2	264(S)	not assigned (Hog1Inh)	3.09
BCK2, 290(S)								BCK2	290(S)	not assigned (wt)		-1.2863
BCK2, 293(S) / 301(S)	BCK2	293(S) / 301(S)	not assigned (wt)			-0.63
BCK2, 298(S) / 299(T)								BCK2	298(S) / 299(T)	middle	-0.577767	-0.514573
BCK2, 298(S) / 301(S)	BCK2	298(S) / 301(S)	middle	0.64	-0.53			BCK2	298(S) / 301(S)	middle	0.807355		-0.915936	-0.434403
BCK2, 299(T)	BCK2	299(T)	not assigned (Hog1Inh)	0.64				BCK2	299(T)	not assigned (hog1Inh)	0.464668
BCK2, 299(T) / 301(S)								BCK2	299(T) / 301(S)	not assigned (hog1Inh)	0.773996
BCK2, 314(S)								BCK2	314(S)	not assigned (wt)		0.176323
BCK2, 314(S) / 315(S)								BCK2	314(S) / 315(S)	not assigned (hog1Inh)	0.124328
BCK2, 315(S) / 317(S)								BCK2	315(S) / 317(S)	not assigned (wt)		0.263034
BCK2, 317(S) / 320(S)	BCK2	317(S) / 320(S)	middle	0.14	-0.16			BCK2	317(S) / 320(S)	middle	0.137504	-0.104697
BCK2, 373(T)								BCK2	373(T)	not assigned (wt)		0.286881	-0.643856
BCK2, 373(T) / 376(S)								BCK2	373(T) / 376(S)	not assigned (wt)		0.214125
BCK2, 373(T) / 379(S)								BCK2	373(T) / 379(S)	not assigned (wt)		0.298658
BCK2, 373(T) / 382(S)								BCK2	373(T) / 382(S)	not assigned (wt)		-0.200913			SP
BCK2, 376(S)								BCK2	376(S)	Field 4	-4.32193		-0.643856
BCK2, 377(T) / 379(S)								BCK2	377(T) / 379(S)	not assigned (wt)			-1.02915
BCK2, 379(S)								BCK2	379(S)	not assigned (hog1Inh)	1.10434
BCK2, 382(S)								BCK2	382(S)	not assigned (wt)			0.545968		SP
BCK2, 382(S) / 384(T)								BCK2	382(S) / 384(T)	not assigned (hog1Inh)	2.62761				SP
BCK2, 384(T)								BCK2	384(T)	not assigned (hog1Inh)	3.03386
BCK2, 406(S)	BCK2	406(S)	not assigned (Hog1Inh)	-1.16
BCK2, 435(S) / 436(S)								BCK2	435(S) / 436(S)	not assigned (wt)			-0.251539
BCK2, 446(S)								BCK2	446(S)	not assigned (wt)			-0.68966
BCK2, 449(S)	BCK2	449(S)	middle	0.84		-0.15		BCK2	449(S)	middle	0.847997		-0.621488
BCK2, 458(S)								BCK2	458(S)	not assigned (hog1Inh)	0.15056
BCK2, 460(T)								BCK2	460(T)	middle	0.0143553		0.298658		TTP
BCK2, 488(S)	BCK2	488(S)	not assigned (wt)			0.96	1.63	BCK2	488(S)	Field 6	-0.234465	-0.120294	1.19535	1.33914
BCK2, 571(S)	BCK2	571(S)	not assigned (wt)			0.31
BCK2, 67(S)	BCK2	67(S)	middle	-0.74		-0.03		BCK2	67(S)	not assigned (hog1Inh)	-0.785875				SSP
BCK2, 684(S)	BCK2	684(S)	not assigned (Hog1Inh)	1.78				BCK2	684(S)	not assigned (hog1Inh)	2.5509
BCK2, 713(S)	BCK2	713(S)	not assigned (Hog1Inh)	-0.5				BCK2	713(S)	middle	0.978196	-0.514573	0.0426443
BCK2, 714(Y)								BCK2	714(Y)	not assigned (hog1Inh)	-0.621488
BCK2, 717(S)	BCK2	717(S)	not assigned (wt)		-0.06										STP
BCK2, 718(T)	BCK2	718(T)	Field 8	1.29		0.37									STP			-0.00407415	-0.0346922		static
BCK2, 757(S)	BCK2	757(S)	middle	-0.42	-0.12												0.45
BCK2, 757(S) / 761(S)	BCK2	757(S) / 761(S)	middle	0.51		-0.22	-0.41	BCK2	757(S) / 761(S)	middle	0.321928		-0.217591
BCK2, 761(S)	BCK2	761(S)	Field 8	1.01	-0.09	-0.68	-0.75	BCK2	761(S)	not assigned (wt)		0.0426443	-0.599462	-0.836501			0.45
BCP1, 205(T)	BCP1	205(T)	middle	0.1	0.12	-0.01	0.11	BCP1	205(T)	middle	0.0565835	0.137504	0.0426443	0.286881			-0.11	-0.0668957	0.0406821	0.0318186	static
BCP1, 205(T) / 209(T)	BCP1	205(T) / 209(T)	not assigned (Hog1Inh)	0.54				BCP1	205(T) / 209(T)	not assigned (hog1Inh)	0.555816
BCP1, 209(T)	BCP1	209(T)	middle	0.17	0.04	0.12		BCP1	209(T)	middle	0.163499	0.250962					-0.11	0.118758	0.0291348	0.0553345	static
BCP1, 211(S)	BCP1	211(S)	middle	-0.1	0.17	-0.03		BCP1	211(S)	not assigned (wt)		-0.0439433	-0.152003
BCY1, 131(T)	BCY1	131(T)	not assigned (Hog1Inh)	-0.1				BCY1	131(T)	middle	-0.0291463	-0.120294			STP		0.17	-0.0183519	0.0382957	-0.00602862	static
BCY1, 144(T)								BCY1	144(T)	not assigned (wt)		-0.340075		-0.0439433									0.58
BCY1, 145(S)								BCY1	145(S)	middle	0.0976108	-0.286304	-0.234465	0.286881			-0.17						0.43
BCY1, 147(S)								BCY1	147(S)	middle	-0.0291463		-0.358454				-0.26
BCY1, 150(T)								BCY1	150(T)	not assigned (wt)		-0.321928
BCY1, 74(S)								BCY1	74(S)	not assigned (hog1Inh)	0.584963
BCY1, 83(S)	BCY1	83(S)	Field 4	-1.36		-0.39		BCY1	83(S)	middle	-0.836501	-0.0291463	-0.340075	-1			-1.21	0.0490731	-0.518432	-0.395663	static		-0.83
BCY1, 83(S) / 84(S)	BCY1	83(S) / 84(S)	Field 3	-1.23		-2.59		BCY1	83(S) / 84(S)	Field 2	-0.434403	-1.32193						-0.0706332	-0.698108	-0.584912	down	2
BCY1, 84(S)								BCY1	84(S)	middle	0.443607	-0.200913	-0.200913				-1.29	-0.0479647	-0.936828	-1.06815	down	2
BCY1, 89(S)	BCY1	89(S)	middle	-0.25	-0.4	0.27	-0.07	BCY1	89(S)	middle	-0.251539	-0.340075	0.333424	0.137504	SP
BDF1, 2(T)	BDF1	2(T)	not assigned (Hog1Inh)	-0.13
BDF1, 269(S)								BDF1	269(S)	middle	-0.556393	-0.217591	-0.168123	-0.286304			-0.75						-0.5
BDF1, 270(S)	BDF1	270(S)	not assigned (wt)		-0.36	-0.5	-0.52	BDF1	270(S)	middle	-0.454032	0	-0.136062	-0.268817			-0.42	-0.0648571	0.0219061	0.0373119	static		-0.26
BDF1, 427(Y)								BDF1	427(Y)	not assigned (wt)		0.0285692
BDF1, 429(S)	BDF1	429(S)	middle	0.43	-0.16			BDF1	429(S)	middle	0.201634	-0.0439433	0.0703893	-0.0439433			0.07	-0.00694161	0.128953	0.0542233	static		0.34
BDF1, 429(S) / 433(S)								BDF1	429(S) / 433(S)	not assigned (hog1Inh)	0.111031							-0.196558	0.0496308	0.0810669	static
BDF1, 5(T)	BDF1	5(T)	middle	-0.06	0.12	0.01									TP
BDF1, 612(S) / 615(S)								BDF1	612(S) / 615(S)	not assigned (wt)			0.505891		SP
BDF1, 613(S)	BDF1	613(S)	not assigned (Hog1Inh)	-0.19				BDF1	613(S)	not assigned (wt)		-0.0588937					0.01
BDF1, 613(S) / 617(T)								BDF1	613(S) / 617(T)	not assigned (hog1Inh)	-0.234465												0.29
BDF1, 615(S)	BDF1	615(S)	not assigned (Hog1Inh)	1.1				BDF1	615(S)	middle	-0.0892673	0.0565835	-0.0144996	-0.0588937	SP		0.23	0.0167816	0.0113525	0.0129262	static		0.19
BDF1, 617(T)								BDF1	617(T)	not assigned (hog1Inh)	-0.0291463
BDF1, 630(S)	BDF1	630(S)	not assigned (wt)			-0.02		BDF1	630(S)	not assigned (wt)		-0.136062	-0.104697	-0.0439433
BDF1, 92(S)	BDF1	92(S)	not assigned (Hog1Inh)	-0.06													0.04
BDF2, 264(S)	BDF2	264(S)	not assigned (Hog1Inh)	0.2				BDF2	264(S)	middle	0.545968	-0.321928	0.0143553		SP			0.0546401	0.15043	-0.407861	static
BDF2, 271(S)	BDF2	271(S)	not assigned (wt)				-1.39	BDF2	271(S)	Field 4	-1.47393	-0.415037	-0.0144996	-0.556393
BDF2, 273(S)	BDF2	273(S)	middle	-0.92			-0.31	BDF2	273(S)	not assigned (wt)		-0.104697	0.0703893	-0.434403				0.0126402	-0.103209	-0.0813085	static
BDF2, 50(S)	BDF2	50(S)	not assigned (wt)			0.02		BDF2	50(S)	not assigned (wt)		0.111031
BDF2, 532(S)	BDF2	532(S)	not assigned (wt)			0.09
BDF2, 54(S)	BDF2	54(S)	not assigned (wt)		0.16			BDF2	54(S)	not assigned (wt)			-1.12029
BDF2, 54(S) / 57(S)								BDF2	54(S) / 57(S)	not assigned (wt)		-0.136062
BDF2, 593(S)	BDF2	593(S)	middle	-0.71	-0.47	0.05	0.06	BDF2	593(S)	middle	-0.621488	-0.643856	0	-0.0439433			-0.51	-0.0216433	0.0319597	0.0246034	static
BDP1, 164(S)								BDP1	164(S)	Field 2	-0.713119	-0.0892673	-1.08927	-0.535332				-0.134366	-1.78498	-1.7536	down	2
BDP1, 165(T)								BDP1	165(T)	not assigned (wt)				-0.494109
BDP1, 167(S)								BDP1	167(S)	not assigned (hog1Inh)	0.454176
BDP1, 178(S)	BDP1	178(S)	Field 2	-0.74	-0.09	-1.12	-0.46	BDP1	178(S)	Field 2	-0.599462	-0.104697	-1.08927	-0.556393			-1.22	-0.135396	-2.11754	-2.16443	down	2	-0.6
BDP1, 211(S)								BDP1	211(S)	not assigned (wt)		-0.395929
BDP1, 49(S)	BDP1	49(S)	Field 2	-0.17	-2.96	-0.39		BDP1	49(S)	not assigned (hog1Inh)	-0.0144996						0	-0.0257644	-0.0607584	-0.0687708	static		0.21
BDP1, 586(S)								BDP1	586(S)	middle	0.0840643	-0.0892673	-0.0892673	-0.0291463			0.02
BDP1, 73(S)	BDP1	73(S)	middle	0.1	0.01	-0.19	0.06	BDP1	73(S)	not assigned (wt)		0.0426443	-0.434403
BEM1, 20(T)	BEM1	20(T)	middle	-0.49	0.44	0.86	0.84	BEM1	20(T)	not assigned (wt)		0.176323	0.575312	0.678072
BEM1, 20(T) / 25(S)								BEM1	20(T) / 25(S)	not assigned (hog1Inh)	2.41143				STP
BEM1, 21(S)	BEM1	21(S)	middle	-0.34	0.35	0.66	0.66	BEM1	21(S)	middle	-0.415037	0.367371	0.790772	0.757023			-0.93	-0.110153	0.0999011	0.106214	static
BEM1, 21(S) / 25(S)	BEM1	21(S) / 25(S)	not assigned (wt)			0.82									STP
BEM1, 21(S) / 28(S)								BEM1	21(S) / 28(S)	not assigned (wt)			0.678072
BEM1, 25(S) / 33(S)								BEM1	25(S) / 33(S)	not assigned (wt)			-0.234465		STP
BEM1, 252(S)	BEM1	252(S)	not assigned (wt)			-0.87
BEM1, 255(S)	BEM1	255(S)	Field 8	1.21	0.23	-0.94
BEM1, 255(S) / 258(S)	BEM1	255(S) / 258(S)	Field 8	2.45		-0.85		BEM1	255(S) / 258(S)	Field 8	2.41684		-0.915936
BEM1, 255(S) / 266(S)								BEM1	255(S) / 266(S)	not assigned (wt)		-0.200913
BEM1, 258(S)	BEM1	258(S)	Field 8	1.69		-0.19
BEM1, 26(T)	BEM1	26(T)	Field 8	2.61	0.02	-0.21		BEM1	26(T)	Field 8	3.68257		-0.415037	-0.268817	STP
BEM1, 28(S)								BEM1	28(S)	Field 8	3.80116			-0.358454
BEM1, 33(S)	BEM1	33(S)	Field 8	1.69	0.02	-0.11		BEM1	33(S)	not assigned (wt)		0.137504	0.0703893
BEM1, 445(T)	BEM1	445(T)	middle	0.53		0.49
BEM1, 458(S)	BEM1	458(S)	middle	-0.82	0.04	-0.1	0	BEM1	458(S)	middle	-0.514573	-0.0291463	-0.104697	-0.0588937			-0.53	-0.0156804	-0.216401	-0.201427	static
BEM1, 458(S) / 461(S)	BEM1	458(S) / 461(S)	middle	0.21	-0.18	-0.08	-0.18	BEM1	458(S) / 461(S)	middle	0.176323	-0.152003	-0.152003	-0.184425				-0.31928	-0.0555163	0.0677764	static		0.05
BEM1, 458(S) / 461(S) / 463(S)								BEM1	458(S) / 461(S) / 463(S)	not assigned (hog1Inh)	0.333424
BEM1, 458(S) / 461(S) / 465(S)	BEM1	458(S) / 461(S) / 465(S)	not assigned (Hog1Inh)	0.39
BEM1, 458(S) / 465(S)								BEM1	458(S) / 465(S)	not assigned (hog1Inh)	0.464668
BEM1, 461(S)	BEM1	461(S)	Field 8	1.33	0.16	-0.35	-0.23	BEM1	461(S)	Field 8	1.31034	0.238787	-0.434403	-0.643856			0.21
BEM1, 463(S)	BEM1	463(S)	not assigned (Hog1Inh)	1.34
BEM1, 47(S)	BEM1	47(S)	middle	0.23		-0.41	-0.32	BEM1	47(S)	not assigned (wt)		-0.152003	0.356144	-0.340075			-0.52
BEM1, 47(S) / 49(S)	BEM1	47(S) / 49(S)	not assigned (wt)			-0.26		BEM1	47(S) / 49(S)	Field 8	3.80116		-0.268817
BEM1, 48(S)	BEM1	48(S)	Field 8	1.99	0.12		-0.07
BEM1, 49(S)	BEM1	49(S)	not assigned (wt)				-0.27	BEM1	49(S)	not assigned (hog1Inh)	1.30451
BEM1, 50(S)								BEM1	50(S)	not assigned (wt)			-0.340075	-0.152003	STP
BEM1, 51(T)	BEM1	51(T)	middle	0.56		-0.07		BEM1	51(T)	middle	0.536053	0.15056	-0.321928	-0.217591	STP
BEM1, 72(S)	BEM1	72(S)	not assigned (wt)			0.34									TSP
BEM2, 1012(S)	BEM2	1012(S)	not assigned (wt)			0.04											-0.16	0.00977712	0.331132	0.41186	static
BEM2, 1012(S) / 1016(S)								BEM2	1012(S) / 1016(S)	not assigned (wt)			0.475085					0.217727	-0.0493823	-0.369669	static
BEM2, 1046(S)								BEM2	1046(S)	middle	-0.736966			0.0285692			-0.06	-0.0499497	0.0593553	0.0756011	static
BEM2, 1046(S) / 1049(T)								BEM2	1046(S) / 1049(T)	not assigned (wt)			0.176323
BEM2, 1054(S)								BEM2	1054(S)	not assigned (wt)				-0.494109			0.08	1.31794		1.30252	static
BEM2, 1128(S)	BEM2	1128(S)	not assigned (Hog1Inh)	1.23				BEM2	1128(S)	not assigned (hog1Inh)	1.24489
BEM2, 129(S)	BEM2	129(S)	middle	0.17		0.09											0.23	-0.256528	-0.0840279	-0.0825606	static
BEM2, 141(S)	BEM2	141(S)	middle	0.1		-0.55		BEM2	141(S)	not assigned (wt)			-0.0740006
BEM2, 1636(S) / 1638(T) / 1640(S)								BEM2	1636(S) / 1638(T) / 1640(S)	not assigned (wt)				-0.184425
BEM2, 1638(T) / 1640(S)	BEM2	1638(T) / 1640(S)	middle	-0.04	-0.02
BEM2, 1768(S)	BEM2	1768(S)	middle	-0.28	-0.27	0.02	-0.1	BEM2	1768(S)	not assigned (hog1Inh)	-0.514573						-0.8	0.0655723	-0.0543923	-0.0371623	static
BEM2, 282(S)	BEM2	282(S)	not assigned (Hog1Inh)	0.47				BEM2	282(S)	not assigned (wt)				-0.168123			0.35
BEM2, 283(S)	BEM2	283(S)	middle	0.57		-0.19	-0.08	BEM2	283(S)	not assigned (hog1Inh)	0.632268
BEM2, 303(S)								BEM2	303(S)	not assigned (wt)			0.773996	-0.37707			-0.37	-0.0314447	0.673737	0.665484	up	5
BEM2, 306(S)								BEM2	306(S)	not assigned (wt)			-0.37707
BEM2, 382(S)	BEM2	382(S)	middle	0.55		-0.91		BEM2	382(S)	not assigned (wt)			-1
BEM2, 840(S)	BEM2	840(S)	middle	0.18		0
BEM2, 924(S)	BEM2	924(S)	middle	-0.97		0.43											-0.35
BEM3, 181(S) / 185(S)	BEM3	181(S) / 185(S)	not assigned (Hog1Inh)	1.15				BEM3	181(S) / 185(S)	not assigned (wt)			0.495695		SSP
BEM3, 185(S)	BEM3	185(S)	middle	-0.53	0.09	-0.8		BEM3	185(S)	not assigned (wt)			-0.395929		SSP
BEM3, 201(S)								BEM3	201(S)	not assigned (wt)		0.0285692
BEM3, 206(S)								BEM3	206(S)	not assigned (wt)		0.0143553	0.0976108	0.298658	SP		-1.56	0.203264	0.599889	-0.205397	static
BEM3, 206(S) / 210(S)	BEM3	206(S) / 210(S)	Field 4	-1.11	0.14	-0.63	0.23	BEM3	206(S) / 210(S)	middle	0.650765	0.0426443	0.475085	0.163499	SP			0.147697	0.213876	0.292782	static
BEM3, 206(S) / 213(Y)								BEM3	206(S) / 213(Y)	not assigned (hog1Inh)	-1.21759				SP
BEM3, 206(S) / 214(T)								BEM3	206(S) / 214(T)	not assigned (wt)			-0.184425		SP
BEM3, 206(S) / 216(S)								BEM3	206(S) / 216(S)	not assigned (wt)		-0.577767			SP
BEM3, 210(S)								BEM3	210(S)	not assigned (wt)		0.298658					-1.56
BEM3, 222(S)	BEM3	222(S)	middle	-0.21	-0.16	0.14	0.2	BEM3	222(S)	middle	-0.168123	-0.37707	-0.120294	0.201634	SP		-0.77	-0.0306045	-0.0187757	0.0024505	static
BEM3, 237(S)								BEM3	237(S)	middle	-0.0439433	-0.0588937	0.516015	0.443607	SP		-0.9	-0.0366739	0.0340748	0.0140696	static
BEM3, 254(S)	BEM3	254(S)	middle	-0.07	-0.02	0.24	0.06	BEM3	254(S)	middle	0.137504	0.111031	0.250962	0.432959	SP		-0.08	-0.0211893	-0.0972241	-0.0387768	static
BEM3, 259(S)	BEM3	259(S)	not assigned (wt)			0.16		BEM3	259(S)	not assigned (wt)			0.201634
BEM3, 261(S)	BEM3	261(S)	Field 8	2.1	-0.6	0.07		BEM3	261(S)	Field 8	2.26604	-0.321928	0.226509	0.201634
BEM3, 272(S)	BEM3	272(S)	middle	0.44		0.49	0.01	BEM3	272(S)	middle	0.62293		0.575312
BEM3, 299(T)	BEM3	299(T)	middle	0.82	0.19	-0.13		BEM3	299(T)	not assigned (wt)		0.0703893		-0.0740006	TP			0.03492	0.0889557	0.0540844	static
BEM3, 299(T) / 301(T)	BEM3	299(T) / 301(T)	not assigned (Hog1Inh)	1.78											TP
BEM3, 299(T) / 302(S)								BEM3	299(T) / 302(S)	not assigned (hog1Inh)	2.48027				TP
BEM3, 301(T)								BEM3	301(T)	not assigned (wt)			-0.0892673
BEM3, 306(S)	BEM3	306(S)	middle	-0.8	-0.05	0.19		BEM3	306(S)	middle	-0.943416	0.0285692	0.137504		SP
BEM3, 306(S) / 308(S)	BEM3	306(S) / 308(S)	not assigned (wt)			0.14									SP
BEM3, 306(S) / 309(S)								BEM3	306(S) / 309(S)	not assigned (wt)			0.0143553		SP								-0.06
BEM3, 308(S)	BEM3	308(S)	not assigned (wt)			-0.3
BEM3, 308(S) / 309(S)								BEM3	308(S) / 309(S)	not assigned (hog1Inh)	-0.514573
BEM3, 309(S)	BEM3	309(S)	middle	0.93	0.42	-0.61	-0.65	BEM3	309(S)	middle	0.933573	0.0703893	-0.321928	-0.68966
BEM3, 324(S)	BEM3	324(S)	middle	0.24	-0.1	0	0.09	BEM3	324(S)	middle	0.124328		0.176323	0.250962	SP		-1.18	0.100978	-0.00650678	0.0132121	static
BEM3, 324(S) / 327(S)	BEM3	324(S) / 327(S)	not assigned (wt)			0.48									SP			0.115433	0.177599	0.217231	static
BEM3, 327(S)	BEM3	327(S)	middle	0.08	0.13	-0.1	0.14
BEM3, 341(S)	BEM3	341(S)	not assigned (Hog1Inh)	-0.26				BEM3	341(S)	not assigned (hog1Inh)	-0.200913						-0.35
BEM3, 377(S)	BEM3	377(S)	not assigned (Hog1Inh)	0.22				BEM3	377(S)	not assigned (wt)			0.871844		SP
BEM3, 387(S) / 391(S)								BEM3	387(S) / 391(S)	not assigned (wt)			0.263034		STP
BEM3, 387(S) / 392(S)								BEM3	387(S) / 392(S)	not assigned (wt)			0.565597		STP
BEM3, 387(S) / 396(S)								BEM3	387(S) / 396(S)	middle	0.0840643			0.823749	STP
BEM3, 388(T)	BEM3	388(T)	not assigned (wt)			-0.51									STP
BEM3, 388(T) / 392(S)								BEM3	388(T) / 392(S)	not assigned (wt)				0.432959	STP
BEM3, 388(T) / 396(S)	BEM3	388(T) / 396(S)	middle	-0.11		0.43	0.4	BEM3	388(T) / 396(S)	middle	-0.0740006	-0.0291463	0.298658		STP
BEM3, 396(S)	BEM3	396(S)	middle	0.68	0.13	0.38	0.53	BEM3	396(S)	middle	0.807355	-0.0439433	0.378512	0.641546	SP		0.16
BEM3, 421(T)								BEM3	421(T)	not assigned (wt)				-0.785875
BEM3, 422(S)	BEM3	422(S)	not assigned (wt)				-0.47	BEM3	422(S)	not assigned (wt)				-0.473931
BEM3, 423(S)	BEM3	423(S)	Field 8	2.39		-0.31		BEM3	423(S)	Field 8	2.31325	-0.104697	-0.234465	-0.395929
BEM3, 487(S)	BEM3	487(S)	not assigned (Hog1Inh)	-4.65
BEM3, 488(S)								BEM3	488(S)	Field 4	-4.32193	-0.136062					0.74	-0.024722	-1.59593	-1.63343	down	2
BEM3, 488(S) / 490(S)	BEM3	488(S) / 490(S)	not assigned (Hog1Inh)	-1.32				BEM3	488(S) / 490(S)	not assigned (wt)			-0.321928
BEM3, 488(S) / 491(T)								BEM3	488(S) / 491(T)	middle	-0.810966	-0.68966
BEM3, 583(T)								BEM3	583(T)	not assigned (wt)		-0.120294
BEM3, 585(S)	BEM3	585(S)	middle	0.01	-0.04	0.07	-0.1	BEM3	585(S)	not assigned (hog1Inh)	0.124328				SP
BEM3, 759(S)	BEM3	759(S)	not assigned (wt)			-0.07		BEM3	759(S)	not assigned (wt)			-0.200913
BEM3, 764(S)	BEM3	764(S)	middle	0.14		0.32		BEM3	764(S)	not assigned (hog1Inh)	0.124328
BET1, 18(T)								BET1	18(T)	not assigned (wt)		-0.136062
BET1, 40(S)	BET1	40(S)	not assigned (wt)			-0.85		BET1	40(S)	Field 1	2.20163		-1.02915
BET1, 41(T)	BET1	41(T)	Field 8	1.58		-0.48
BFA1, 16(T)	BFA1	16(T)	not assigned (Hog1Inh)	-0.21
BFA1, 17(S)	BFA1	17(S)	not assigned (Hog1Inh)	-0.43
BFA1, 180(S)	BFA1	180(S)	not assigned (wt)			0.13		BFA1	180(S)	middle	0.536053	-0.0144996	0.189034	-0.304006			-0.73	-0.0454463	0.734048	0.633478	up	5
BFA1, 216(T)	BFA1	216(T)	not assigned (wt)			-0.13		BFA1	216(T)	not assigned (wt)			-0.217591
BFA1, 216(T) / 219(T)	BFA1	216(T) / 219(T)	Field 8	1.11		-0.36													-0.0986291	0.375401	static
BFA1, 274(S)	BFA1	274(S)	middle	0.15		0		BFA1	274(S)	middle	0.0426443		0.176323		SP
BFA1, 306(S)	BFA1	306(S)	not assigned (Hog1Inh)	0.08				BFA1	306(S)	not assigned (hog1Inh)	0.0565835
BFA1, 317(S)	BFA1	317(S)	middle	-0.27	0.04	0.51		BFA1	317(S)	not assigned (wt)		0.238787					1.11	-0.0656722	-0.250766	-0.014077	static
BFA1, 453(S)	BFA1	453(S)	not assigned (Hog1Inh)	0.93				BFA1	453(S)	Field 8	1.08406		-0.234465	-0.200913	SSP
BFA1, 454(S)	BFA1	454(S)	not assigned (Hog1Inh)	0.46				BFA1	454(S)	not assigned (wt)			0.757023	0.356144	SSP		0.14
BFA1, 461(S)								BFA1	461(S)	not assigned (wt)		0.263034
BFR1, 183(S)	BFR1	183(S)	not assigned (wt)		-0.9
BFR1, 260(S)								BFR1	260(S)	not assigned (wt)			0.124328
BFR1, 315(S)	BFR1	315(S)	not assigned (Hog1Inh)	1.83
BFR1, 316(S)	BFR1	316(S)	not assigned (wt)			-1.01
BFR1, 32(T)								BFR1	32(T)	not assigned (hog1Inh)	1.88753
BFR1, 336(T)	BFR1	336(T)	Field 8	1.2	-0.29	0.04	-0.06	BFR1	336(T)	middle	0.871844	-0.251539	-0.0439433	-0.0892673	TP		-0.4	0.147958	0.212258	0.190804	static		1.04
BFR1, 348(S)	BFR1	348(S)	not assigned (Hog1Inh)	0.17
BFR1, 369(S)	BFR1	369(S)	middle	0.24	0.08	-0.02	0.42	BFR1	369(S)	middle	0.411426	0.0426443	0.189034	0.495695
BFR1, 76(S)	BFR1	76(S)	not assigned (wt)		-0.55													0.230203	0.0835197	0.130931	static
BFR2, 10(S)	BFR2	10(S)	middle	-0.51	0.1	0.07		BFR2	10(S)	not assigned (wt)		0.111031	0.0565835				-0.39		0.028852	0.147046	static
BFR2, 281(S)	BFR2	281(S)	not assigned (wt)			0.37		BFR2	281(S)	not assigned (wt)			0.367371
BFR2, 30(S)	BFR2	30(S)	middle	-0.52	0	0.14	-0.37	BFR2	30(S)	middle	-0.577767	0.0426443	0.0285692				-0.33	0.0771062	-0.13833	-0.130002	static
BFR2, 348(T)	BFR2	348(T)	Field 4	-1.05	0.04	0.06	-0.12	BFR2	348(T)	not assigned (wt)		-0.0144996	-0.340075		TP
BFR2, 366(S)	BFR2	366(S)	middle	0.03	-0.01	-0.11	-0.14	BFR2	366(S)	middle	0.0426443	-0.0144996	-0.0588937	-0.0740006	SP		0.02	-0.166276	-0.0118498	0.0450235	static		0.73
BFR2, 372(S) / 379(S)	BFR2	372(S) / 379(S)	middle	0.07		0.37	-0.14	BFR2	372(S) / 379(S)	middle	-0.0740006			-0.168123					-0.0558162	-0.21068	static
BFR2, 379(S)	BFR2	379(S)	middle	-0.05	0.11	0.01	-0.04	BFR2	379(S)	middle	-0.0892673	0.0426443	0	-0.0439433			0	-0.0352096	-0.0490837	-0.00653576	static		0.07
BFR2, 4(S)	BFR2	4(S)	not assigned (Hog1Inh)	-1.05				BFR2	4(S)	not assigned (wt)		-0.184425
BFR2, 41(S)	BFR2	41(S)	middle	0.58		-0.27		BFR2	41(S)	not assigned (wt)			-0.556393				0.02
BFR2, 41(S) / 44(S)	BFR2	41(S) / 44(S)	middle	-0.08	-0.1	-0.03	0.1	BFR2	41(S) / 44(S)	middle	-0.120294	-0.200913	-0.251539	0.0285692				0.0196308	0.0831112	0.1129	static
BFR2, 41(S) / 44(S) / 46(Y)								BFR2	41(S) / 44(S) / 46(Y)	not assigned (wt)			0.0976108
BFR2, 41(S) / 46(Y)	BFR2	41(S) / 46(Y)	not assigned (wt)			0.09		BFR2	41(S) / 46(Y)	not assigned (wt)			0.0143553
BFR2, 44(S)	BFR2	44(S)	middle	-0.01	-0.24	-0.32	-0.47	BFR2	44(S)	not assigned (wt)		-0.0892673	-0.535332	-0.37707			-0.28	-0.0496361	0.0801119	-0.254307	static
BFR2, 95(S)								BFR2	95(S)	middle	-0.152003		-0.168123
BGL2, 145(S)	BGL2	145(S)	middle	0.05	-0.17	0.05		BGL2	145(S)	middle	0.0285692	-0.136062	0.124328
BGL2, 42(S)								BGL2	42(S)	not assigned (hog1Inh)	-0.0144996
BGL2, 43(T)								BGL2	43(T)	middle	-0.0144996		-0.0892673
BGL2, 44(S)								BGL2	44(S)	middle	0.124328		0.189034
BIK1, 110(S)	BIK1	110(S)	middle	-0.05	-0.26	-0.38	-0.12	BIK1	110(S)	middle	0.863938	-0.120294	-0.37707	0.0143553	SP		0.59
BIK1, 110(S) / 117(S)								BIK1	110(S) / 117(S)	not assigned (wt)			-1.05889		SP			0.0836559	0.0901759	0.335941	static
BIK1, 110(S) / 119(T)								BIK1	110(S) / 119(T)	not assigned (wt)			-0.168123		SP
BIK1, 117(S)	BIK1	117(S)	not assigned (wt)			-0.24		BIK1	117(S)	middle	0.411426	-0.136062	0.344828		SP		-1.34	0.0517201	0.133432	0.26123	static
BIK1, 119(T)								BIK1	119(T)	middle	0.443607			-0.152003	TP
BIK1, 131(S)								BIK1	131(S)	middle	0.189034			0.124328
BIK1, 163(S)								BIK1	163(S)	Field 8	1.46467		0.214125
BIK1, 163(S) / 166(S)								BIK1	163(S) / 166(S)	middle	0.773996	-0.0740006	0.367371
BIK1, 163(S) / 167(S)								BIK1	163(S) / 167(S)	not assigned (wt)		-0.168123	0.485427
BIK1, 166(S)	BIK1	166(S)	not assigned (wt)				0.4	BIK1	166(S)	not assigned (wt)		0.565597		0.613532
BIK1, 166(S) / 167(S)								BIK1	166(S) / 167(S)	not assigned (hog1Inh)	0.545968
BIK1, 167(S)	BIK1	167(S)	not assigned (wt)			-0.08		BIK1	167(S)	middle	-0.599462		-0.304006	0.432959				0.105544	0.0447438	0.0519985	static
BIK1, 295(S) / 300(T)	BIK1	295(S) / 300(T)	Field 1	3.81		-3.1
BIK1, 89(T)								BIK1	89(T)	not assigned (wt)			0.400538
BIK1, 90(T)								BIK1	90(T)	middle	0.432959	-0.0439433	0.15056	0.124328			0.44	-0.161153	-0.255029	0.0551957	static
BIK1, 90(T) / 95(S)	BIK1	90(T) / 95(S)	not assigned (wt)				-0.13	BIK1	90(T) / 95(S)	Field 2	-0.810966	-0.0144996	0.163499	-1				-0.0388212	0.0194884	0.0999011	static
BIK1, 95(S)	BIK1	95(S)	middle	-0.4	-0.04	-0.02		BIK1	95(S)	not assigned (wt)		0.31034	0.0143553
BIM1, 139(S)	BIM1	139(S)	not assigned (wt)			0.18		BIM1	139(S)	not assigned (hog1Inh)	-0.268817						0.28	-0.0337467	-0.0361856	-0.0415508	static
BIM1, 142(T)								BIM1	142(T)	not assigned (hog1Inh)	-0.200913
BIM1, 147(S)								BIM1	147(S)	middle	0.485427	-0.268817	0.0840643										1.2
BIM1, 148(S)	BIM1	148(S)	middle	-0.82		-0.11		BIM1	148(S)	middle	-0.200913	0.0840643	0.0285692	0.189034			0.42	-0.0433188	0.112767	0.0514417	static		-1.01
BIM1, 148(S) / 149(S)								BIM1	148(S) / 149(S)	not assigned (wt)		0.0143553	0.250962	0.286881				-0.136617	0.0267293	0.128029	static
BIM1, 148(S) / 150(T)								BIM1	148(S) / 150(T)	not assigned (wt)		-0.0439433
BIM1, 148(S) / 162(T)								BIM1	148(S) / 162(T)	not assigned (wt)		-0.434403
BIM1, 149(S)								BIM1	149(S)	middle	0.15056	0	-0.0439433	0.189034			0.02
BIM1, 150(T)								BIM1	150(T)	not assigned (wt)			-0.152003	0.713696
BIM1, 152(T)								BIM1	152(T)	not assigned (wt)		0.0703893	-0.104697	-0.0588937
BIM1, 154(S)								BIM1	154(S)	not assigned (hog1Inh)	-0.104697						0.44
BIM1, 165(S)	BIM1	165(S)	not assigned (wt)		-0.17	-0.15		BIM1	165(S)	middle	-0.68966	0.0143553	0.0426443				0.44	0.032383	-0.356439	-0.279371	down	1
BIM1, 165(S) / 166(S)								BIM1	165(S) / 166(S)	not assigned (wt)				0.275007				0.0280033	-0.0741676	-0.131693	static
BIM1, 166(S)								BIM1	166(S)	not assigned (wt)		0.0976108					-0.02	0.0382957	0.146264	0.148869	static
BIM1, 166(S) / 172(S)								BIM1	166(S) / 172(S)	not assigned (wt)		0.176323
BIM1, 172(S)								BIM1	172(S)	not assigned (wt)		-0.0439433					0.37
BIM1, 175(T)								BIM1	175(T)	not assigned (wt)		-0.120294		0.111031			0.31
BIM1, 176(S)	BIM1	176(S)	middle	-0.49	-0.02	0.2		BIM1	176(S)	middle	-0.599462	0.0840643	0.176323	0.214125
BIM1, 192(S)								BIM1	192(S)	not assigned (hog1Inh)	0.604071
BIM1, 249(T)								BIM1	249(T)	Field 4	-1.51457	0.0840643						0.0543623		-1.02547	down	2
BIR1, 263(S)	BIR1	263(S)	middle	0.18	-0.05	0.15	0.06	BIR1	263(S)	middle	-0.200913	0.189034	0.0703893		SP		-0.47	0.0494914	0.15782	0.0754642	static
BIR1, 265(T)								BIR1	265(T)	not assigned (wt)		-0.120294		0.0426443
BIR1, 290(S)	BIR1	290(S)	middle	0.14		0.08		BIR1	290(S)	not assigned (hog1Inh)	0.0703893				SP
BIR1, 306(T) / 316(S)								BIR1	306(T) / 316(S)	not assigned (wt)			-0.168123
BIR1, 309(S)	BIR1	309(S)	not assigned (wt)			0.05		BIR1	309(S)	not assigned (hog1Inh)	0.344828
BIR1, 309(S) / 316(S)	BIR1	309(S) / 316(S)	not assigned (Hog1Inh)	0.36				BIR1	309(S) / 316(S)	not assigned (hog1Inh)	-0.358454
BIR1, 343(S)	BIR1	343(S)	not assigned (wt)			-0.16
BIR1, 382(S) / 383(S)								BIR1	382(S) / 383(S)	not assigned (wt)			-0.152003		SSP
BIR1, 383(S)								BIR1	383(S)	middle	-0.0892673	0.0565835	-0.120294	0.0143553	SSP		-1.37	-0.039429	-0.0547069	-0.00116906	static
BIR1, 477(S)	BIR1	477(S)	not assigned (wt)			0.03		BIR1	477(S)	middle	-0.321928	0.0565835	-0.0439433	-0.120294			0.09	0.0159257	0.023894	0.111699	static		-0.15
BIR1, 508(S)	BIR1	508(S)	middle	0.18	0.04	0.09	-0.34	BIR1	508(S)	not assigned (wt)		0.0285692	0.0565835	-0.217591			-0.02	-0.000302998	0.104873		static
BIR1, 508(S) / 515(S)	BIR1	508(S) / 515(S)	not assigned (Hog1Inh)	-0.08
BIR1, 524(S)								BIR1	524(S)	not assigned (wt)		-0.0291463	0.0143553	-0.217591				-0.130981	0.111165	-0.0649175	static
BIR1, 524(S) / 525(S)								BIR1	524(S) / 525(S)	not assigned (wt)		-0.0291463	0.613532
BIR1, 524(S) / 526(T)								BIR1	524(S) / 526(T)	not assigned (hog1Inh)	-0.0740006
BIR1, 525(S)								BIR1	525(S)	not assigned (wt)		0.0565835		-0.217591
BIR1, 526(T)								BIR1	526(T)	not assigned (wt)			-0.136062	0
BIR1, 552(S)	BIR1	552(S)	not assigned (wt)			-0.06	-0.36								SP			0.024887		-0.184179	static
BIR1, 587(S)								BIR1	587(S)	middle	0.263034	-0.217591	-0.0740006	-0.251539	SP		-0.1
BIR1, 596(S)	BIR1	596(S)	middle	-0.16	-0.03	0.08		BIR1	596(S)	middle	-0.0439433	-0.104697	0.0143553					-0.177327	-0.0459973	0.330329	static
BIR1, 618(T)	BIR1	618(T)	not assigned (Hog1Inh)	-0.2
BIR1, 642(S)	BIR1	642(S)	not assigned (wt)			-0.33
BIR1, 694(T) / 696(S)								BIR1	694(T) / 696(S)	not assigned (hog1Inh)	-1.21759
BIR1, 730(S)	BIR1	730(S)	middle	0.09	-0.37	-0.03	-0.21	BIR1	730(S)	not assigned (wt)			-0.0588937	-0.0144996				0.0196308	-0.00096693	-0.51237	static
BIR1, 747(T)	BIR1	747(T)	middle	0.66		-0.04	0.01	BIR1	747(T)	middle	0.731183		-0.0588937		TP
BIR1, 765(S)	BIR1	765(S)	middle	-0.36	-0.01	0	0	BIR1	765(S)	middle	-0.494109	-0.104697	-0.0439433	-0.200913				0.119954	0.0828388	0.159371	static
BIR1, 775(S)	BIR1	775(S)	middle	0.27		-0.01		BIR1	775(S)	middle	-0.120294		0.0703893
BIR1, 776(S)								BIR1	776(S)	not assigned (wt)			0.226509
BIR1, 776(S) / 777(T)	BIR1	776(S) / 777(T)	not assigned (wt)		0.16			BIR1	776(S) / 777(T)	not assigned (wt)		0.333424
BIR1, 777(T)								BIR1	777(T)	middle	0.669027	0.0703893	0.286881
BIT2, 10(S)	BIT2	10(S)	middle	0.74		-0.44		BIT2	10(S)	middle	0.704872		-0.736966
BIT2, 137(S)								BIT2	137(S)	not assigned (wt)		0.0426443						-0.0426648		-1.38885	down	2
BIT2, 137(S) / 140(T)								BIT2	137(S) / 140(T)	not assigned (wt)		-0.836501
BIT2, 170(S)								BIT2	170(S)	not assigned (wt)		-0.0144996
BIT61, 100(S) / 103(S)								BIT61	100(S) / 103(S)	not assigned (hog1Inh)	0.176323
BIT61, 139(S)	BIT61	139(S)	middle	-0.3	0.39	0.01	0.32	BIT61	139(S)	not assigned (wt)		0.137504	-0.0439433	0.389567			0.14	0.0890913	0.420402	0.519341	up	5
BIT61, 139(S) / 140(S)								BIT61	139(S) / 140(S)	not assigned (hog1Inh)	-1.08927												-0.9
BIT61, 139(S) / 144(S)	BIT61	139(S) / 144(S)	middle	-0.4	-0.2	-0.22	-0.4	BIT61	139(S) / 144(S)	middle	-0.136062	-0.152003	-0.168123	-0.200913									-0.9
BIT61, 140(S) / 144(S)	BIT61	140(S) / 144(S)	not assigned (Hog1Inh)	0.23				BIT61	140(S) / 144(S)	not assigned (wt)		-0.184425
BIT61, 144(S)	BIT61	144(S)	middle	0.81	0.15	0.18	0.18	BIT61	144(S)	middle	0.871844	0.201634	0.189034	0.137504			0.09
BIT61, 146(T)								BIT61	146(T)	not assigned (hog1Inh)	0.604071
BIT61, 164(S)	BIT61	164(S)	not assigned (wt)			-0.21
BIT61, 59(S)	BIT61	59(S)	middle	-0.13	-0.15	-0.02	-0.13	BIT61	59(S)	middle	-0.268817	-0.251539	0.0143553	-0.0144996				1.64616	-0.323065	-0.379601	static
BIT61, 97(S) / 100(S)								BIT61	97(S) / 100(S)	not assigned (wt)				-0.0439433
BLM10, 29(S) / 35(S)								BLM10	29(S) / 35(S)	not assigned (wt)				-0.514573	SP
BMH1, 104(S)	BMH1	104(S)	middle	0.08	-0.16	-0.03											0.06
BMH1, 210(T)	BMH1	210(T)	middle	0.03	-0.06	0.01
BMH1, 212(S)	BMH1	212(S)	middle	0.17	-0.03	-0.05	-0.07										-0.07	-0.0574217	-0.145334	-0.0659138	static
BMH1, 238(S)	BMH1	238(S)	middle	-0.01		-0.01	-0.29	BMH1	238(S)	not assigned (wt)		-0.415037	-0.217591	-0.37707
BMH1, 240(S)	BMH1	240(S)	not assigned (wt)		-0.46			BMH1	240(S)	not assigned (wt)		-0.152003
BMH1, 33(S)								BMH1	33(S)	not assigned (hog1Inh)	0.432959
BMH1, 47(S)	BMH1	47(S)	not assigned (wt)		-0.25
BMH1, 65(S)	BMH1	65(S)	not assigned (wt)			0.07
BMH1, 73(S)	BMH1	73(S)	not assigned (wt)		-2.86	-0.94	-0.66										-0.02	0.119555	0.15095	-0.0651137	static
BMS1, 398(T) / 402(S)	BMS1	398(T) / 402(S)	middle	-0.02	-0.01	-0.01	0	BMS1	398(T) / 402(S)	not assigned (wt)		-0.0144996
BMS1, 4(S)	BMS1	4(S)	not assigned (Hog1Inh)	-4.69
BMS1, 402(S) / 406(S)	BMS1	402(S) / 406(S)	not assigned (Hog1Inh)	-0.06
BMS1, 478(S)	BMS1	478(S)	middle	-0.02	-0.29	-0.15	-0.16	BMS1	478(S)	middle	-0.136062	-0.251539	-0.120294	-0.168123			-0.15	-0.0575118	-0.0451932	0.0159257	static
BMS1, 478(S) / 484(T)								BMS1	478(S) / 484(T)	not assigned (wt)		-0.200913
BMS1, 478(S) / 492(S)	BMS1	478(S) / 492(S)	not assigned (wt)			-0.32		BMS1	478(S) / 492(S)	not assigned (wt)		-0.0291463						-0.105861	0.0234683	-0.237745	static
BMS1, 504(T)	BMS1	504(T)	middle	-0.03	0.51	0.26	0.14	BMS1	504(T)	not assigned (wt)		0.250962	0.286881	0.0565835
BMS1, 574(S)								BMS1	574(S)	middle	-0.120294	0.0565835	-0.0892673	0.0976108			-0.08
BMS1, 578(S)	BMS1	578(S)	not assigned (Hog1Inh)	0.04				BMS1	578(S)	middle	-0.152003	-0.0144996	-0.104697	0.0840643			-0.06	0.0192037	-0.062294	0.104605	static
BMS1, 749(T)	BMS1	749(T)	not assigned (Hog1Inh)	0.02
BNA1, 176(S)								BNA1	176(S)	middle	0.722466	-0.152003	0.0426443	-0.200913			0.26	-0.0435864	0.132248	-0.50132	static
BNA7, 2(S) / 4(T) / 9(S)	BNA7	2(S) / 4(T) / 9(S)	not assigned (wt)		3.72										SP
BNA7, 9(S)	BNA7	9(S)	middle	0.43	-0.5	-0.14	-0.17	BNA7	9(S)	Field 2	0.263034	-1.2863	-0.120294	-0.251539	SP		-0.01	-0.0556063	0.030548	-0.146515	static		0.45
BNI1, 1137(S)								BNI1	1137(S)	Field 4	-2.73697	0.163499	0.536053
BNI1, 1138(T)								BNI1	1138(T)	Field 4	-3.05889	-0.168123
BNI1, 1138(T) / 1141(S)	BNI1	1138(T) / 1141(S)	not assigned (wt)		0.36			BNI1	1138(T) / 1141(S)	not assigned (wt)		0.505891
BNI1, 1170(S)	BNI1	1170(S)	middle	0.04	-0.02	-0.1	-0.4	BNI1	1170(S)	not assigned (wt)		-0.0144996	-0.120294				0.26	-0.0126209	-0.0744714	0.0281448	static
BNI1, 1334(S) / 1338(S) / 1344(S)								BNI1	1334(S) / 1338(S) / 1344(S)	not assigned (hog1Inh)	-0.0588937				TSP								0.92
BNI1, 1344(S)	BNI1	1344(S)	middle	0.41	0	-0.11		BNI1	1344(S)	not assigned (wt)			-0.136062		SP
BNI1, 1346(S)	BNI1	1346(S)	not assigned (wt)			-0.16
BNI1, 17(S)	BNI1	17(S)	not assigned (wt)		0.14	-0.19
BNI1, 1889(S)	BNI1	1889(S)	middle	0.02	-0.25	0.12	-0.11	BNI1	1889(S)	middle	-0.104697	-0.556393	-0.120294	0.0285692	SP		-0.72	0.047678	0.0794293	0.072586	static
BNI1, 1891(S)	BNI1	1891(S)	middle	0.67		-0.01
BNI1, 1945(S)								BNI1	1945(S)	not assigned (wt)			0.432959
BNI1, 1951(S)								BNI1	1951(S)	not assigned (wt)		0.432959
BNI1, 257(S) / 261(S)	BNI1	257(S) / 261(S)	not assigned (wt)			0.9									SSP			-0.051773	-0.179515	-0.0851906	static
BNI1, 260(S) / 261(S)	BNI1	260(S) / 261(S)	not assigned (Hog1Inh)	0.87											SSP
BNI1, 311(S)	BNI1	311(S)	not assigned (wt)			-3.05		BNI1	311(S)	middle	0.495695	0.0426443	0.757023	0.0285692			0.04	0.194339	0.469678	0.495491	static
BNI1, 325(S)								BNI1	325(S)	Field 8	1.23879		-0.304006	-0.473931				-0.0808812	0.224658	0.555325	static
BNI1, 325(S) / 328(T)								BNI1	325(S) / 328(T)	not assigned (wt)			-0.395929
BNI1, 327(S)								BNI1	327(S)	not assigned (wt)				-0.358454
BNI1, 328(T)								BNI1	328(T)	not assigned (hog1Inh)	1.26903						1.24
BNI1, 79(S)								BNI1	79(S)	not assigned (wt)			-0.358454				0
BNI1, 993(S)	BNI1	993(S)	middle	0.1	0.19	0.08		BNI1	993(S)	middle	0.0426443	0	0.0840643		SP
BNI4, 228(S)								BNI4	228(S)	middle	-0.251539	-0.0892673	0.163499
BNI4, 228(S) / 232(S)	BNI4	228(S) / 232(S)	not assigned (Hog1Inh)	0.93				BNI4	228(S) / 232(S)	middle	0.641546		0.238787
BNI4, 230(T)								BNI4	230(T)	not assigned (wt)			0.124328
BNI4, 232(S)	BNI4	232(S)	Field 8	1.76	-0.15			BNI4	232(S)	middle	0.815575	-0.184425	-0.136062
BNI4, 233(T)								BNI4	233(T)	not assigned (wt)		-0.120294
BNI4, 234(T)	BNI4	234(T)	not assigned (Hog1Inh)	0.93				BNI4	234(T)	not assigned (wt)				-0.104697
BNI4, 247(S)	BNI4	247(S)	middle	-0.03	-0.34	-0.42	-0.49								SP			0.136848	0.258217	0.252537	static
BNI4, 276(T)								BNI4	276(T)	not assigned (hog1Inh)	-0.621488
BNI4, 276(T) / 281(S)								BNI4	276(T) / 281(S)	middle	0.739848	0.0976108	-0.434403	-0.862496
BNI4, 277(T) / 281(S)								BNI4	277(T) / 281(S)	not assigned (wt)		0.15056
BNI4, 278(S)								BNI4	278(S)	not assigned (hog1Inh)	0.411426						-0.41	0.180912	0.0194884		static
BNI4, 278(S) / 281(S)	BNI4	278(S) / 281(S)	not assigned (wt)		0.12	-0.54	-0.89	BNI4	278(S) / 281(S)	not assigned (wt)		0	-0.514573	-0.888969				0.0422241	0.0677764	-0.317319	static
BNI4, 281(S)	BNI4	281(S)	middle	0.26		-0.37		BNI4	281(S)	middle	0.298658	-0.136062	-0.321928				0.21
BNI4, 32(T) / 36(S)								BNI4	32(T) / 36(S)	not assigned (wt)		-0.0439433
BNI4, 346(S)	BNI4	346(S)	middle	-0.32	0.14	-0.3	-0.35	BNI4	346(S)	middle	-0.0892673	0.0840643	-0.200913	-0.358454				0.0398403	-0.0934788	-0.0333776	static
BNI4, 346(S) / 349(S)	BNI4	346(S) / 349(S)	middle	0.65	-0.36	0.01	-0.36	BNI4	346(S) / 349(S)	middle	0.970854	-0.321928	-0.0144996	-0.577767
BNI4, 347(S)	BNI4	347(S)	not assigned (Hog1Inh)	0.99
BNI4, 348(S)								BNI4	348(S)	not assigned (hog1Inh)	1.0635
BNI4, 349(S)	BNI4	349(S)	middle	0.49	-0.2	-0.42	-0.15	BNI4	349(S)	not assigned (wt)		0.15056	-0.514573
BNI4, 364(S)								BNI4	364(S)	middle	0.9855	-0.286304	-0.0144996		SP		-2.11	0.0611541	0.316609	0.308244	static
BNI4, 394(S) / 397(S)								BNI4	394(S) / 397(S)	not assigned (hog1Inh)	0.124328
BNI4, 394(S) / 398(T)								BNI4	394(S) / 398(T)	not assigned (wt)		-0.286304	0.263034
BNI4, 397(S)								BNI4	397(S)	not assigned (wt)			0.887525
BNI4, 397(S) / 398(T)								BNI4	397(S) / 398(T)	not assigned (hog1Inh)	0.367371
BNI4, 397(S) / 400(S)								BNI4	397(S) / 400(S)	middle	0.367371	0.226509			SP
BNI4, 398(T) / 400(S)								BNI4	398(T) / 400(S)	not assigned (wt)			0.62293		SP
BNI4, 400(S)	BNI4	400(S)	not assigned (Hog1Inh)	0.1				BNI4	400(S)	not assigned (hog1Inh)	-0.415037				SP		-0.5
BNI4, 427(T)	BNI4	427(T)	middle	0.33	0.28	0.25		BNI4	427(T)	middle	0.298658	0	-0.104697		TP
BNI4, 43(S)	BNI4	43(S)	middle	-0.17		0.15	-0.1
BNI4, 43(S) / 46(S)	BNI4	43(S) / 46(S)	middle	-0.33		-0.19
BNI4, 443(T)								BNI4	443(T)	not assigned (hog1Inh)	1.18903				TP
BNI4, 476(S)	BNI4	476(S)	middle	-0.56	-0.23	-0.17	0.16	BNI4	476(S)	Field 4	-1.51457	-0.0291463	0	0.201634	SP		0.27
BNI4, 480(S)	BNI4	480(S)	not assigned (wt)		0.08	-0.35		BNI4	480(S)	not assigned (wt)		0.0426443	-0.268817	0.0703893			0.56
BNI4, 500(S) / 503(S)	BNI4	500(S) / 503(S)	not assigned (Hog1Inh)	-0.61				BNI4	500(S) / 503(S)	middle	-0.184425	-0.0291463	0.31034	0.344828				0.172616	-0.168982	0.0985543	static
BNI4, 503(S)	BNI4	503(S)	not assigned (Hog1Inh)	0.37				BNI4	503(S)	middle	0.189034	-0.0144996	-0.0439433	0.0703893			0.26	0.176578	0.0922074	0.294547	static
BNI4, 524(S)	BNI4	524(S)	middle	-0.73	-0.14	0.23	0.52	BNI4	524(S)	middle	-0.761213	-0.268817	0.263034	0.333424			-0.13
BNI4, 524(S) / 530(S)	BNI4	524(S) / 530(S)	Field 4	-1.41		0.28		BNI4	524(S) / 530(S)	Field 4	-1.39593	0.263034						0.136585	0.0322419	-0.0929401	static
BNI4, 526(T)	BNI4	526(T)	Field 8	1.25		0.05	0.26
BNI4, 526(T) / 530(S)								BNI4	526(T) / 530(S)	not assigned (wt)			0.731183
BNI4, 528(T)	BNI4	528(T)	middle	-0.45		0.22
BNI4, 530(S)	BNI4	530(S)	middle	-0.55	-0.13	0.19	0.18	BNI4	530(S)	middle	-0.621488	-0.0144996	0.263034				-0.11
BNI4, 549(S)	BNI4	549(S)	not assigned (Hog1Inh)	0.15											STP
BNI4, 556(S)	BNI4	556(S)	not assigned (wt)			0.22									SP
BNI4, 556(S) / 560(S)	BNI4	556(S) / 560(S)	not assigned (wt)			0.37									SP
BNI4, 574(S)								BNI4	574(S)	middle	0.15056	0.137504	0.263034	0.124328			-0.26	-0.129529	-0.0440177	0.0913952	static
BNI4, 578(S)	BNI4	578(S)	middle	0.09	-0.11	-0.34	-0.13	BNI4	578(S)	middle	0	-0.120294	-0.152003	-0.168123			0.27
BNI4, 606(S)	BNI4	606(S)	middle	0.61	0.07	0.02	-0.6	BNI4	606(S)	middle	0.238787	0.0426443	-0.0291463	-0.251539
BNI4, 618(S)	BNI4	618(S)	middle	-0.02	0.02	-0.13	-0.01	BNI4	618(S)	middle	0.0285692	0.0976108	-0.0291463	0.0426443			0.15	0.142871	0.130008	0.0292762	static		0.27
BNI4, 64(S)								BNI4	64(S)	Field 8	1.04963		0.15056	-0.251539
BNI4, 65(S)								BNI4	65(S)	middle	0.918386	-0.37707		-0.473931
BNI4, 746(S)	BNI4	746(S)	middle	-0.38	-0.27	0.19		BNI4	746(S)	middle	-0.395929		0.214125				0.16	-0.0758697	-0.443517	-0.155132	static
BNI4, 769(T)	BNI4	769(T)	middle	0.95		0.45		BNI4	769(T)	not assigned (wt)		0	0.443607	0.378512	TP			-0.00935004	0.203514	0.201634	static
BNI4, 786(S)	BNI4	786(S)	not assigned (Hog1Inh)	0.34				BNI4	786(S)	not assigned (wt)		0.263034	0.250962
BNI4, 788(S)								BNI4	788(S)	middle	0.111031	0.124328	0.124328				-0.09
BNI4, 800(S)	BNI4	800(S)	Field 1	1.36		-1.58		BNI4	800(S)	not assigned (wt)			-1.88897
BNI4, 800(S) / 809(S)	BNI4	800(S) / 809(S)	not assigned (Hog1Inh)	0.66											SP
BNI4, 806(T)	BNI4	806(T)	not assigned (Hog1Inh)	0											TP
BNI4, 809(S)	BNI4	809(S)	middle	0.44	-0.14	0.02	0.1	BNI4	809(S)	middle	0.632268	-0.0144996	0.0565835	0.15056	SP			-0.26906	0.418784	0.290306	static
BNI4, 813(S)								BNI4	813(S)	middle	0.659925		0.124328	-0.0439433
BNI4, 816(T)								BNI4	816(T)	middle	0.632268		-0.234465	-0.0588937
BNI4, 817(S)	BNI4	817(S)	not assigned (Hog1Inh)	0.46				BNI4	817(S)	middle	0.594549	0.0565835	-0.0740006	-0.358454
BNI4, 91(S)								BNI4	91(S)	not assigned (hog1Inh)	0.298658
BNI4, 93(S)								BNI4	93(S)	not assigned (hog1Inh)	0.321928
BNI5, 105(S)	BNI5	105(S)	Field 8	1.38	-0.1	-0.24		BNI5	105(S)	Field 8	1.23879	-0.268817	-0.37707
BNI5, 129(S)	BNI5	129(S)	middle	0.28	-0.14	-0.61		BNI5	129(S)	not assigned (wt)		-0.0439433	-0.200913					0.0419438	0.263635	0.318809	static
BNI5, 179(S)	BNI5	179(S)	not assigned (Hog1Inh)	0.49				BNI5	179(S)	middle	-0.0144996	-0.120294	-0.0291463	0.124328			-0.08	-0.180888	-0.0361264	-0.00657924	static
BNI5, 194(S)	BNI5	194(S)	middle	0.72	0.02	-0.01	-0.25	BNI5	194(S)	middle	0.773996	0.163499	0.0285692	-0.136062			0.24	-0.129955	0.0608775	0.302641	static
BNI5, 194(S) / 198(S)	BNI5	194(S) / 198(S)	not assigned (wt)			-0.34		BNI5	194(S) / 198(S)	not assigned (wt)			0.0426443
BNI5, 198(S)	BNI5	198(S)	Field 8	1.28	0.25	-0.02	-0.04	BNI5	198(S)	Field 8	1.04264	0.214125	-0.0144996	-0.0291463			0.78						1.45
BNI5, 198(S) / 201(S)	BNI5	198(S) / 201(S)	not assigned (wt)			0.84		BNI5	198(S) / 201(S)	not assigned (wt)			0.879706		SP
BNI5, 201(S)	BNI5	201(S)	middle	0.02	-0.07	0.53		BNI5	201(S)	middle	0.0285692	0.137504	0.659925		SP
BNI5, 257(T)	BNI5	257(T)	not assigned (Hog1Inh)	2.36				BNI5	257(T)	not assigned (wt)		-0.395929	0.15056	0.356144	TP		1.45	0.106348	0.377068	0.364909	static
BNI5, 270(S)	BNI5	270(S)	middle	-0.13	-0.18	-0.15	-0.13	BNI5	270(S)	middle	-0.454032	-0.494109	-0.136062	-0.200913			-0.1	0.0604625	0.0795658	0.00158609	static		0.3
BNI5, 270(S) / 273(S)								BNI5	270(S) / 273(S)	Field 8	2.02503	0.0426443	-0.0740006		STP
BNI5, 270(S) / 274(T)	BNI5	270(S) / 274(T)	not assigned (wt)			0.13		BNI5	270(S) / 274(T)	not assigned (wt)			0.0285692	-0.120294	STP			0.0426443	0.28404	0.299948	up	4
BNI5, 270(S) / 278(S)								BNI5	270(S) / 278(S)	not assigned (wt)			0.0426443
BNI5, 273(S)								BNI5	273(S)	middle	-0.217591	-0.0892673	-0.358454	-0.321928	STP
BNI5, 273(S) / 274(T)								BNI5	273(S) / 274(T)	middle	0.85599		0.0426443	-0.0439433	STP
BNI5, 274(T)	BNI5	274(T)	not assigned (wt)			0.14	-0.17	BNI5	274(T)	not assigned (wt)		-0.358454	-0.0588937		STP		0.43	0.273456	1.05165		static
BNI5, 301(S)	BNI5	301(S)	not assigned (Hog1Inh)	-0.21
BNI5, 318(T)								BNI5	318(T)	middle	0.555816	0.250962	0.367371	0.31034				-0.014281	-0.312742	-0.271548	static
BNI5, 325(S)	BNI5	325(S)	not assigned (Hog1Inh)	-1.8				BNI5	325(S)	middle	-0.915936	0.137504	-0.0291463	-0.0588937			-1.12
BNI5, 327(S)	BNI5	327(S)	not assigned (wt)				-0.17
BNI5, 328(S)								BNI5	328(S)	Field 8	1.43296	-0.286304	-0.104697	-0.120294			0.9
BNI5, 330(S)								BNI5	330(S)	middle	-0.234465	-0.535332	-0.514573	-0.304006			0.91
BNI5, 332(S)	BNI5	332(S)	not assigned (Hog1Inh)	-0.09				BNI5	332(S)	middle	-0.120294	-0.599462	-0.473931	-0.37707			-0.41	0.0626744	0.122341	0.00906047	static
BNI5, 344(Y)								BNI5	344(Y)	not assigned (wt)		0.378512	-0.321928	-0.304006			-1.12
BNI5, 344(Y) / 350(S)	BNI5	344(Y) / 350(S)	not assigned (wt)			0.01		BNI5	344(Y) / 350(S)	Field 8	1.66448		-0.0291463	0.0426443	SSP								2.06
BNI5, 346(S)	BNI5	346(S)	middle	0.97	-0.03	-0.34	-0.29	BNI5	346(S)	middle	0.963474	0.0703893	-0.268817	-0.535332	SP		0.81	0.0190614	-0.199984	0.160275	static		1.74
BNI5, 346(S) / 349(S)								BNI5	346(S) / 349(S)	not assigned (wt)			-0.0740006		SP								2.06
BNI5, 346(S) / 350(S)	BNI5	346(S) / 350(S)	Field 8	1.7	-0.06	-0.03		BNI5	346(S) / 350(S)	Field 8	1.33342	-0.152003	-0.535332		SP			-0.0033654	0.301939	0.197991	static		2.06
BNI5, 349(S)								BNI5	349(S)	not assigned (hog1Inh)	-0.666576				SSP
BNI5, 350(S)	BNI5	350(S)	middle	-0.63	0.09	0.04	0.03	BNI5	350(S)	not assigned (wt)		0.0565835	0.176323		SSP		1.25
BNI5, 395(S)	BNI5	395(S)	not assigned (wt)			-2.61
BNI5, 63(S)	BNI5	63(S)	middle	0.43		0.03	0.58	BNI5	63(S)	not assigned (wt)			0.111031	0.356144
BNI5, 70(S)	BNI5	70(S)	middle	0.37	-0.12	0	0.01	BNI5	70(S)	middle	0.31034	-0.0588937	0.0565835	0			0.2	-0.116598	-0.0248688	0.0182069	static
BNI5, 97(S)	BNI5	97(S)	middle	-0.01		0.21		BNI5	97(S)	middle	-0.0588937	0.0976108	0.0285692	-0.0740006			-0.57
BNI5, 98(T)	BNI5	98(T)	not assigned (wt)		0.09		-0.13	BNI5	98(T)	middle	-0.535332	0.0285692	0.214125	0
BNR1, 1286(S) / 1292(T) / 1293(S)	BNR1	1286(S) / 1292(T) / 1293(S)	not assigned (Hog1Inh)	8.43
BNR1, 442(S)	BNR1	442(S)	not assigned (Hog1Inh)	-0.05											SP
BNR1, 751(S)								BNR1	751(S)	not assigned (wt)			-0.136062
BOI1, 104(S)	BOI1	104(S)	Field 1	2.42	-0.51	-0.95	-1.4	BOI1	104(S)	Field 1	2.52857	0.0703893	-1.21759	-1.64386			1.42	0.0206267	0.460585	0.493237	static
BOI1, 106(S)	BOI1	106(S)	Field 6	-0.46	-0.16	0.81	1.1	BOI1	106(S)	not assigned (wt)		-0.0588937	0.83996	0.704872
BOI1, 128(S)	BOI1	128(S)	middle	0.14	-0.09	0.08											0.3	0.203765	0.131721	0.130272	static
BOI1, 149(S)	BOI1	149(S)	not assigned (wt)			0.58		BOI1	149(S)	middle	-0.514573	-0.168123	0.0840643	-0.152003	SP			0.0174944	-0.0478454	0.0825664	static		0.25
BOI1, 149(S) / 157(S)								BOI1	149(S) / 157(S)	not assigned (hog1Inh)	1.97085				SP
BOI1, 149(S) / 158(T)								BOI1	149(S) / 158(T)	not assigned (wt)			0		SP
BOI1, 151(T)								BOI1	151(T)	not assigned (wt)			0.0565835	0.0565835
BOI1, 151(T) / 157(S)								BOI1	151(T) / 157(S)	not assigned (wt)				-0.454032	STP
BOI1, 157(S)	BOI1	157(S)	Field 8	1.94		-0.26		BOI1	157(S)	not assigned (wt)				-0.358454	STP
BOI1, 158(T)	BOI1	158(T)	Field 8	1.92	0.28	-0.14	-0.34	BOI1	158(T)	Field 8	1.8953	0.111031	-0.152003	-0.415037	STP		1.16	-0.217206	0.263395	0.301471	static
BOI1, 193(S) / 196(S)	BOI1	193(S) / 196(S)	not assigned (wt)		-0.04		-0.08	BOI1	193(S) / 196(S)	not assigned (wt)				-0.340075
BOI1, 194(S) / 196(S)								BOI1	194(S) / 196(S)	not assigned (wt)		-0.0740006
BOI1, 2(S)	BOI1	2(S)	not assigned (wt)			0.08
BOI1, 209(S)	BOI1	209(S)	not assigned (wt)			-0.3		BOI1	209(S)	middle	0.0703893	-0.200913	-0.37707	-0.666576			0.15	0.0258793	-0.0347366	-0.16393	static		0.81
BOI1, 347(S)								BOI1	347(S)	not assigned (hog1Inh)	-0.888969
BOI1, 348(S)								BOI1	348(S)	not assigned (wt)			-0.304006				-0.56	-0.373514			static
BOI1, 348(S) / 359(S)								BOI1	348(S) / 359(S)	not assigned (wt)		-1.152
BOI1, 352(T) / 359(S)								BOI1	352(T) / 359(S)	not assigned (wt)		-0.104697
BOI1, 358(S)								BOI1	358(S)	not assigned (wt)				0.31034
BOI1, 359(S)	BOI1	359(S)	not assigned (wt)		-0.05	0.25	0.05	BOI1	359(S)	middle	-0.415037	-0.0144996	0.137504	0.0840643			-0.07	-0.386204			static		0.18
BOI1, 393(S)								BOI1	393(S)	middle	0.516015	0.238787			SP		-2.72	0.0943712	0.196229	0.0401209	static
BOI1, 405(S) / 412(S)	BOI1	405(S) / 412(S)	Field 6	0.83	-0.16	1.2	-0.09	BOI1	405(S) / 412(S)	not assigned (wt)		-0.37707	0.189034	0.367371	SP			-0.0307224	0.218843	0.103128	static
BOI1, 405(S) / 414(S)	BOI1	405(S) / 414(S)	not assigned (wt)		-0.3	0.68									SP
BOI1, 412(S)	BOI1	412(S)	not assigned (wt)		-0.41	-0.7	-0.39	BOI1	412(S)	not assigned (wt)		-0.514573	-0.0892673		SP		0.08	-0.199156	0.234501	-0.480841	static
BOI1, 414(S)								BOI1	414(S)	not assigned (hog1Inh)	0.367371						0.18
BOI1, 514(S)	BOI1	514(S)	not assigned (wt)		-0.52		0.27											-0.050368	-0.311829	-0.356328	static
BOI1, 523(T) / 528(S)								BOI1	523(T) / 528(S)	not assigned (hog1Inh)	-0.666576
BOI1, 525(S)	BOI1	525(S)	not assigned (Hog1Inh)	-0.37				BOI1	525(S)	Field 6	0.176323	1.02857	0.505891	0.536053			0.09	-0.367248	0.566377	0.379066	up	5
BOI1, 525(S) / 527(S)								BOI1	525(S) / 527(S)	Field 4	-1.21759	-0.251539	0.214125	0.275007
BOI1, 525(S) / 528(S)	BOI1	525(S) / 528(S)	not assigned (wt)		-0.12			BOI1	525(S) / 528(S)	middle	-0.915936	-0.0740006	0.238787	0.31034				-0.148577	0.0183493	-0.00520307	up	5	-1.63
BOI1, 527(S)	BOI1	527(S)	not assigned (wt)				0.23	BOI1	527(S)	not assigned (wt)		0.15056	0.275007	0.757023			0.04
BOI1, 527(S) / 528(S)								BOI1	527(S) / 528(S)	middle	-0.251539	-0.0144996	0.0143553	0.189034
BOI1, 528(S)								BOI1	528(S)	Field 2	0.757023	-0.321928	-1.18442	-1.68966			0.05
BOI1, 540(S)	BOI1	540(S)	middle	0.08	0.11	0.24	0.45	BOI1	540(S)	middle	0.0143553	0.238787	0.31034	0.650765	SP		-0.43	0.0540844	0.255078	0.370164	static
BOI1, 540(S) / 544(S)	BOI1	540(S) / 544(S)	not assigned (wt)			0.51		BOI1	540(S) / 544(S)	middle	0.15056		0.356144		SP
BOI1, 544(S)								BOI1	544(S)	not assigned (wt)		-0.68966					0.25
BOI1, 545(S)								BOI1	545(S)	not assigned (hog1Inh)	0.992768
BOI1, 578(S)	BOI1	578(S)	middle	-0.57	-0.16	0.31	0.45	BOI1	578(S)	Field 4	-1.35845	0.0285692	0.333424				0.06	0.00906047	0.123534	0.147307	static		-1.51
BOI1, 589(S)	BOI1	589(S)	Field 2	0.11	-0.19	-1.97	-2.15	BOI1	589(S)	Field 2	0.0703893	-0.643856	-2.32193	-2.55639				0.157561	-0.414403	-0.331445	static
BOI1, 589(S) / 590(S)								BOI1	589(S) / 590(S)	middle	-0.761213	0
BOI1, 589(S) / 596(S)								BOI1	589(S) / 596(S)	not assigned (wt)		-0.415037		-0.736966
BOI1, 590(S)	BOI1	590(S)	Field 8	1.27	0.65	0.39	0.15	BOI1	590(S)	Field 8	1.43296	0.9855	0.454176	0.286881									1.56
BOI1, 590(S) / 593(S)	BOI1	590(S) / 593(S)	not assigned (Hog1Inh)	1.57
BOI1, 593(S)	BOI1	593(S)	Field 8	1.44	0.07			BOI1	593(S)	not assigned (wt)		0
BOI1, 596(S)	BOI1	596(S)	not assigned (wt)		0.19	-0.21	-0.39	BOI1	596(S)	not assigned (wt)		0.250962	-0.217591	-0.340075
BOI1, 597(S)	BOI1	597(S)	not assigned (Hog1Inh)	2.2
BOI1, 644(S)	BOI1	644(S)	middle	-0.56		-0.35	-0.41	BOI1	644(S)	middle	-0.535332		-0.286304				1.01	0.0298416	0.0190614	0.14991	static
BOI1, 644(S) / 647(T)	BOI1	644(S) / 647(T)	not assigned (wt)			-0.15	0.47	BOI1	644(S) / 647(T)	middle	0.0426443		0.411426	0.400538	TSP
BOI1, 644(S) / 648(S)	BOI1	644(S) / 648(S)	middle	-0.43	0.07	0.34	0.36	BOI1	644(S) / 648(S)	middle	-0.68966	-0.0740006	0.124328	0.443607	TSP			0.00417776	0.0731347	0.0319597	static
BOI1, 647(T)	BOI1	647(T)	Field 1	2.98	0.87	-1.16		BOI1	647(T)	Field 1	2.91648	0.111031	-1.05889	-0.971431	TSP	commonly quantified in PD and MQ	-1.65
BOI1, 648(S)	BOI1	648(S)	not assigned (wt)		1.44			BOI1	648(S)	Field 8	2	0.226509			TSP		-1.5	-0.00505829	0.404576	0.367147	static
BOI1, 655(S)	BOI1	655(S)	middle	-0.12	0.17	0.41	0.65	BOI1	655(S)	middle	-0.473931	0.250962	0.555816	0.799087	SP		-0.01	-0.0175923	0.0411028	-0.122664	static
BOI1, 655(S) / 659(S)	BOI1	655(S) / 659(S)	Field 8	1.1		-0.91		BOI1	655(S) / 659(S)	Field 8	1.43829	-0.286304	-0.785875		SP			-0.0121553	0.125651	0.0802483	static
BOI1, 659(S)	BOI1	659(S)	Field 2	0.06		-1.95		BOI1	659(S)	not assigned (hog1Inh)	-0.736966						0.91
BOI1, 661(S)	BOI1	661(S)	Field 1	1.19	-0.67	-1.12	-1.46	BOI1	661(S)	Field 2	0.0285692	-0.785875	-2.25154	-2.55639			0.03	-0.0252064	0.00733905		static
BOI1, 668(S)	BOI1	668(S)	not assigned (wt)		-0.01												-0.35
BOI1, 668(S) / 673(S)	BOI1	668(S) / 673(S)	not assigned (wt)			0.04
BOI1, 670(T)	BOI1	670(T)	middle	0.33	0.13	0.27	0.27	BOI1	670(T)	not assigned (wt)		0.0565835	0.286881	0.31034	TP		-1.43	0.0144981	0.10608	0.242694	static
BOI1, 670(T) / 673(S)	BOI1	670(T) / 673(S)	middle	0.28	-0.81		0.08	BOI1	670(T) / 673(S)	middle	-0.120294	-0.666576	-0.120294	-0.0439433	TP			-0.0116316	0.165172	0.0472592	static
BOI1, 670(T) / 674(S)								BOI1	670(T) / 674(S)	not assigned (wt)				0.111031	TP
BOI1, 672(T)	BOI1	672(T)	not assigned (wt)			0.3
BOI1, 672(T) / 673(S)								BOI1	672(T) / 673(S)	middle	0.0840643		-0.0291463
BOI1, 673(S)	BOI1	673(S)	middle	-0.97	-0.52	-0.03		BOI1	673(S)	not assigned (wt)		-0.415037	-0.0588937				-0.1
BOI1, 674(S)	BOI1	674(S)	not assigned (wt)		-0.29												-0.88
BOI1, 720(S) / 721(S)								BOI1	720(S) / 721(S)	not assigned (wt)			-2.18442
BOI1, 721(S) / 725(S)								BOI1	721(S) / 725(S)	not assigned (wt)			-2.32193
BOI1, 722(T) / 725(S)	BOI1	722(T) / 725(S)	not assigned (wt)			-1.9
BOI1, 725(S)	BOI1	725(S)	Field 1	2.19	0.08	-1.36		BOI1	725(S)	not assigned (wt)		0.0426443	-1.68966	-1.68966
BOI1, 725(S) / 729(S)	BOI1	725(S) / 729(S)	not assigned (wt)			-2.18		BOI1	725(S) / 729(S)	Field 1	3.62527		-2.55639
BOI1, 735(S)	BOI1	735(S)	not assigned (wt)			0.12	-0.46	BOI1	735(S)	middle	0.0976108	-0.168123		-0.473931	SP			0.0779266	-0.111477	-1.12362	static
BOI1, 737(S)								BOI1	737(S)	Field 8	1.07724	-0.217591	-0.321928	-0.577767			0.13	0.136716	0.369159	0.16337	static
BOI1, 737(S) / 740(T)								BOI1	737(S) / 740(T)	not assigned (wt)		-1.39593	-1.32193	-1.55639
BOI1, 919(T)	BOI1	919(T)	Field 3	-1.74		-1.19		BOI1	919(T)	Field 3	-2.18442	-1.94342		-1.94342
BOI2, 16(T)	BOI2	16(T)	not assigned (wt)			1.05		BOI2	16(T)	not assigned (wt)		0.0143553	1	1.76129
BOI2, 176(T)	BOI2	176(T)	not assigned (Hog1Inh)	0.7				BOI2	176(T)	middle	0.367371			0.275007
BOI2, 178(S)	BOI2	178(S)	middle	0.26	-0.07	-0.19	-0.47	BOI2	178(S)	middle	0.378512	-0.184425	-0.251539	-0.473931			0.39
BOI2, 18(S)	BOI2	18(S)	middle	0.14		0.59		BOI2	18(S)	middle	-0.104697	-0.104697	-0.217591	-0.268817			0.61	-0.0489792	-0.120671	-0.169161	static		0.59
BOI2, 191(S)	BOI2	191(S)	not assigned (Hog1Inh)	-1.12				BOI2	191(S)	Field 4	-1.35845	0.0285692					-1.07
BOI2, 2(S)	BOI2	2(S)	not assigned (wt)			-2
BOI2, 2(S) / 18(S)	BOI2	2(S) / 18(S)	not assigned (Hog1Inh)	2.72
BOI2, 24(S)	BOI2	24(S)	middle	-0.89	0.51	0.85		BOI2	24(S)	middle	-0.785875	0.748461	0.879706				-0.42	0.081885	-0.0267047	-0.0492778	static
BOI2, 24(S) / 26(T)								BOI2	24(S) / 26(T)	not assigned (wt)			0.443607
BOI2, 24(S) / 28(S)	BOI2	24(S) / 28(S)	Field 4	-1.25		0.34		BOI2	24(S) / 28(S)	middle	-0.514573		0.0976108		SP			-0.143516	-0.0379915	-0.0860326	static		0.44
BOI2, 28(S)	BOI2	28(S)	middle	-0.03	-0.45	-0.28	-0.21	BOI2	28(S)	middle	-0.395929	-0.494109	-0.152003	-0.136062	SP		-0.25	-0.0266312	0.0267293	-0.0312383	static		-0.33
BOI2, 28(S) / 33(S) / 36(S)								BOI2	28(S) / 33(S) / 36(S)	middle	-0.136062		-0.251539		SP
BOI2, 28(S) / 36(S)								BOI2	28(S) / 36(S)	not assigned (hog1Inh)	0.0976108				SP
BOI2, 28(S) / 38(T)								BOI2	28(S) / 38(T)	not assigned (wt)			-0.514573		SP
BOI2, 372(T)								BOI2	372(T)	middle	-0.836501	-0.0439433	-0.200913	-0.268817			0.26						-1.11
BOI2, 372(T) / 373(S)								BOI2	372(T) / 373(S)	not assigned (hog1Inh)	1.20789
BOI2, 372(T) / 375(S)								BOI2	372(T) / 375(S)	not assigned (wt)			-0.395929					0.0499095	0.154324	0.301471	static
BOI2, 372(T) / 388(T)								BOI2	372(T) / 388(T)	not assigned (wt)			1.72683		TP
BOI2, 373(S)								BOI2	373(S)	middle	-0.915936	0	0.555816	0.887525			0.27						-1.11
BOI2, 373(S) / 375(S)	BOI2	373(S) / 375(S)	not assigned (Hog1Inh)	1.09				BOI2	373(S) / 375(S)	Field 2	0.669027		-0.454032	-1.152
BOI2, 373(S) / 388(T)								BOI2	373(S) / 388(T)	Field 5	-2.47393		1.35614		TP
BOI2, 375(S)								BOI2	375(S)	Field 8	1.39506	0.0976108	0.575312	0.863938			0.99
BOI2, 375(S) / 388(T)								BOI2	375(S) / 388(T)	not assigned (wt)		-0.0144996			TP
BOI2, 450(S)								BOI2	450(S)	not assigned (wt)			0.163499		SP		-1.47	-0.0597054	0.540027	0.534659	static
BOI2, 457(S)	BOI2	457(S)	not assigned (wt)				-0.19	BOI2	457(S)	not assigned (wt)		-0.0740006	0.505891	0.545968	SP		0.83	0.0672257	-0.0228007	-0.0544672	static
BOI2, 468(S)	BOI2	468(S)	not assigned (wt)			-0.17									SP
BOI2, 488(T)								BOI2	488(T)	not assigned (wt)			0.275007
BOI2, 489(S)	BOI2	489(S)	not assigned (wt)			0.53		BOI2	489(S)	not assigned (wt)		0	0.367371	0.650765			-0.6		0.592062	0.274888	static
BOI2, 490(Y)								BOI2	490(Y)	not assigned (wt)				0.687061
BOI2, 490(Y) / 494(Y)								BOI2	490(Y) / 494(Y)	not assigned (wt)		0.0143553
BOI2, 494(Y)								BOI2	494(Y)	not assigned (hog1Inh)	-0.286304
BOI2, 519(S)								BOI2	519(S)	middle	-0.761213	0.0703893			SP		-0.37	-0.0190534	-0.147346	-0.227945	static
BOI2, 519(S) / 523(S)								BOI2	519(S) / 523(S)	middle	0	-0.0439433	-0.0740006	-0.0588937	SP			0.0153548	0.00992041	0.00144197	static		0.85
BOI2, 519(S) / 523(S) / 528(S)								BOI2	519(S) / 523(S) / 528(S)	not assigned (hog1Inh)	0.238787				SP			0.0143553	0.0828388	0.0437644	static
BOI2, 519(S) / 528(S)								BOI2	519(S) / 528(S)	not assigned (wt)		-0.104697			SP
BOI2, 523(S)	BOI2	523(S)	middle	-0.6		-0.66		BOI2	523(S)	not assigned (wt)		-0.0439433			SP		-0.07
BOI2, 523(S) / 528(S)								BOI2	523(S) / 528(S)	not assigned (wt)		0.594549			SP
BOI2, 546(S)	BOI2	546(S)	not assigned (wt)			-1.44		BOI2	546(S)	middle	0.0840643	0.0565835	-0.556393	-0.136062			-0.05	-0.0431553	-0.265795	-0.311864	static
BOI2, 584(S)	BOI2	584(S)	not assigned (Hog1Inh)	-1.34
BOI2, 597(S)	BOI2	597(S)	not assigned (Hog1Inh)	2.22
BOI2, 648(S)	BOI2	648(S)	not assigned (Hog1Inh)	-0.44				BOI2	648(S)	middle	-0.168123	0.111031	-0.621488
BOI2, 648(S) / 652(S)	BOI2	648(S) / 652(S)	middle	-0.49		0.8		BOI2	648(S) / 652(S)	not assigned (wt)		0.124328	0.757023	0.526069	SP			-0.0569714	0.141433	0.0494914	static
BOI2, 652(S)	BOI2	652(S)	middle	-0.67	0.59			BOI2	652(S)	middle	-0.713119	0.0976108	0.454176	0.669027	SP		-0.94	-0.0160013	-0.207744	0.0666748	static		-0.58
BOI2, 665(S)								BOI2	665(S)	not assigned (wt)				-0.37707			0.1
BOI2, 666(S)								BOI2	666(S)	middle	0.0565835		-0.168123		SSP		0.11
BOI2, 667(S)	BOI2	667(S)	middle	0.18	-0.14	-0.26	-0.05	BOI2	667(S)	middle	0.15056	0.0285692	-0.251539	-0.217591	SSP
BOI2, 678(S)	BOI2	678(S)	not assigned (Hog1Inh)	0.3
BOI2, 683(S)	BOI2	683(S)	Field 7	3.24	0.21	2.75	0.31	BOI2	683(S)	not assigned (hog1Inh)	0.422233				SSP		-0.29	-0.0181035	0.0240359	0.0661236	static
BOI2, 723(S)	BOI2	723(S)	not assigned (wt)		0.28			BOI2	723(S)	middle	-0.184425	0.0565835					0.31
BOI2, 750(T)	BOI2	750(T)	Field 1	5.91		-3.15		BOI2	750(T)	Field 1	6	0.956057	-5.64386	-5.64386
BOI2, 751(S)	BOI2	751(S)	Field 8	5.51	0.14			BOI2	751(S)	not assigned (wt)		0.454176	-2.18442	-2.05889
BOP2, 356(S)	BOP2	356(S)	middle	-0.03		0.03
BOP3, 102(S)								BOP3	102(S)	middle	0.0285692	0	0	-0.217591	SSP
BOP3, 103(S)	BOP3	103(S)	middle	0.02	0.28	-0.16	-0.33	BOP3	103(S)	middle	0.0840643	0.189034	-0.120294	0.0703893	SSP
BOP3, 216(S)	BOP3	216(S)	not assigned (wt)				-0.45								SP
BOP3, 231(S)	BOP3	231(S)	Field 6	-0.81	0.37	1.02	1.36	BOP3	231(S)	Field 6	-0.836501	0.124328	0.650765	1.46989			0.05	-0.037488	0.235605	0.0756011	static
BOP3, 298(S)	BOP3	298(S)	not assigned (Hog1Inh)	-1.11				BOP3	298(S)	Field 4	-1.02915	-0.168123	0.650765
BOP3, 299(T)								BOP3	299(T)	not assigned (wt)			0.536053
BOP3, 323(S)	BOP3	323(S)	not assigned (Hog1Inh)	0.54											SP
BOR1, 15(T)	BOR1	15(T)	not assigned (Hog1Inh)	0.64
BOS1, 143(S)	BOS1	143(S)	Field 1	2.34		-1.91
BPH1, 1933(T) / 1937(Y)	BPH1	1933(T) / 1937(Y)	not assigned (wt)			-0.25
BPH1, 714(S)	BPH1	714(S)	middle	0.77		0.22	-0.01
BPL1, 274(T) / 280(S)								BPL1	274(T) / 280(S)	not assigned (hog1Inh)	-0.0291463				TP
BPT1, 1516(T)	BPT1	1516(T)	not assigned (wt)		-0.11
BRE1, 15(S)	BRE1	15(S)	not assigned (Hog1Inh)	-0.04
BRE2, 12(T)								BRE2	12(T)	not assigned (wt)		-0.0144996	-0.0144996
BRE2, 16(Y)								BRE2	16(Y)	not assigned (wt)			-0.0291463	0.0840643
BRE2, 160(S)	BRE2	160(S)	middle	0.17	-0.19	-0.11	-0.42	BRE2	160(S)	middle	0.0426443	-0.0439433	0.137504	0.0285692			-0.06	0.121015	0.0433445	-0.0510703	static
BRE2, 227(S)	BRE2	227(S)	middle	-0.25	-0.11	-0.1	-0.05	BRE2	227(S)	middle	-0.234465	-0.104697	-0.268817	-0.234465	SP			0.198997	0.0392788	0.0858325	static
BRE5, 187(S)	BRE5	187(S)	middle	0.38	-0.48	-0.1	-0.33	BRE5	187(S)	middle	0.367371	-0.37707			SP		-0.16	0.0666748	-0.0091758	-0.0197992	static
BRE5, 282(S)	BRE5	282(S)	middle	0.5	-0.39	-0.22	-0.64	BRE5	282(S)	middle	0.485427	-0.599462	-0.251539	-0.37707			-0.16	-0.105396	-0.0915252	-0.0468614	static
BRE5, 330(S)	BRE5	330(S)	Field 8	1.83		-0.96											-0.11
BRE5, 336(T)	BRE5	336(T)	not assigned (Hog1Inh)	1.8				BRE5	336(T)	not assigned (hog1Inh)	1.95233				STP		-0.16
BRE5, 336(T) / 339(S)								BRE5	336(T) / 339(S)	not assigned (wt)			-0.120294		STP
BRE5, 338(S)								BRE5	338(S)	not assigned (hog1Inh)	1.95977
BRE5, 338(S) / 340(S)								BRE5	338(S) / 340(S)	not assigned (wt)			-0.217591		SSP
BRE5, 474(S)	BRE5	474(S)	not assigned (wt)			0.62		BRE5	474(S)	middle	0.0285692		0.176323
BRE5, 56(T)	BRE5	56(T)	middle	0.55		0.31
BRF1, 546(S)	BRF1	546(S)	not assigned (wt)				-0.63
BRL1, 139(S)								BRL1	139(S)	not assigned (wt)			0.263034		SP
BRL1, 151(S)	BRL1	151(S)	middle	0.33	-0.15	0.08		BRL1	151(S)	middle	0.263034	-0.136062	0.0143553		SP
BRL1, 3(S)	BRL1	3(S)	not assigned (wt)			-0.56
BRL1, 38(T)								BRL1	38(T)	not assigned (hog1Inh)	0.565597
BRL1, 40(S)								BRL1	40(S)	middle	0.536053	0.594549	0.584963	0.443607	SP		-0.51	-0.0125627	-0.0843491	-0.115676	static
BRL1, 449(S)	BRL1	449(S)	middle	0.7	-0.11	-0.73	-0.11	BRL1	449(S)	middle	0.871844	-0.234465	-0.736966	-0.268817	SP
BRL1, 53(S)								BRL1	53(S)	middle	0.765535		0.124328		SSP
BRL1, 54(S)	BRL1	54(S)	not assigned (wt)			0.55		BRL1	54(S)	not assigned (wt)			0.704872		SSP
BRN1, 245(S)								BRN1	245(S)	middle	0.226509	0.0426443					0.14	-0.207861	-0.165855	0.0583858	static
BRN1, 245(S) / 254(S)								BRN1	245(S) / 254(S)	middle	0.226509	-0.184425						-0.0923402	0.0164963	0.0340748	static
BRN1, 254(S)								BRN1	254(S)	middle	0.0285692	0.0840643
BRN1, 534(S)	BRN1	534(S)	middle	-0.72	0.15	0.16		BRN1	534(S)	middle	-0.785875		0.124328
BRN1, 535(S)	BRN1	535(S)	middle	-0.43	-0.07	0.04	-0.08	BRN1	535(S)	not assigned (wt)		-0.0892673					-0.24
BRN1, 682(T)	BRN1	682(T)	not assigned (wt)		-0.08		0	BRN1	682(T)	middle	0.176323	-0.184425	0.0143553
BRO1, 715(S)	BRO1	715(S)	Field 8	2.41		0.02									SP
BRO1, 728(S)	BRO1	728(S)	Field 1	2.52		-2.72		BRO1	728(S)	not assigned (wt)			-2.8365
BRR2, 403(S)	BRR2	403(S)	not assigned (Hog1Inh)	-0.03				BRR2	403(S)	not assigned (hog1Inh)	0.137504						-0.15
BRX1, 211(S)								BRX1	211(S)	not assigned (hog1Inh)	0.31034
BRX1, 285(S)	BRX1	285(S)	middle	0.55	-0.15	-0.07	-0.19	BRX1	285(S)	middle	0.62293	0.0143553	-0.0740006	-0.0740006
BSC2, 177(S)	BSC2	177(S)	Field 2	-0.63	-0.54	-1.31		BSC2	177(S)	not assigned (wt)		0.0565835
BSC2, 177(S) / 180(T)	BSC2	177(S) / 180(T)	not assigned (wt)			-0.76
BSC2, 178(T) / 180(T)	BSC2	178(T) / 180(T)	not assigned (wt)			-1.7
BSC6, 35(S) / 41(S)								BSC6	35(S) / 41(S)	not assigned (wt)			0.0426443
BSC6, 37(S)	BSC6	37(S)	not assigned (wt)			-0.17		BSC6	37(S)	not assigned (wt)				0			-0.1
BSC6, 37(S) / 41(S)								BSC6	37(S) / 41(S)	not assigned (wt)		0.0143553	-0.0144996
BSC6, 41(S)								BSC6	41(S)	middle	-0.251539	0.0285692	-0.0291463	0.0565835			-0.05	-0.0758241	-0.500381	-0.257476	static
BSD2, 47(S)								BSD2	47(S)	not assigned (wt)		-0.120294	0.0976108	0.0143553							static
BSD2, 52(S)								BSD2	52(S)	not assigned (wt)		-0.120294
BSP1, 106(S)								BSP1	106(S)	not assigned (wt)			-0.971431
BSP1, 183(S)								BSP1	183(S)	not assigned (wt)			0.0840643
BSP1, 184(S)								BSP1	184(S)	middle	0.214125	0.0703893		-0.0291463	SSP
BSP1, 185(S)								BSP1	185(S)	middle	-0.0892673	-0.120294	0	-0.120294	SSP		0.07
BSP1, 220(S)	BSP1	220(S)	Field 8	1.59		-0.01		BSP1	220(S)	middle	0.831877	-0.0439433	0.201634	0.0143553	SP
BSP1, 223(S)								BSP1	223(S)	not assigned (wt)			0.137504
BSP1, 250(S)	BSP1	250(S)	Field 1	1.51	-0.2	-1.52		BSP1	250(S)	Field 1	1.83996	-0.251539	-1.51457
BSP1, 254(S)								BSP1	254(S)	not assigned (hog1Inh)	1.73985
BSP1, 265(S)	BSP1	265(S)	not assigned (wt)			-0.28	-0.46	BSP1	265(S)	not assigned (wt)			-0.713119
BSP1, 266(Y)								BSP1	266(Y)	not assigned (wt)			0.286881
BSP1, 293(T)	BSP1	293(T)	not assigned (Hog1Inh)	0.07
BSP1, 294(T)								BSP1	294(T)	not assigned (wt)			0.321928
BSP1, 306(T)	BSP1	306(T)	not assigned (wt)			0.01		BSP1	306(T)	not assigned (hog1Inh)	-0.152003				TP
BSP1, 309(S)	BSP1	309(S)	middle	0.15	-0.11	-0.01	-0.11	BSP1	309(S)	middle	-0.268817		0.263034		SP		-0.42	-0.042754	0.00317044	-0.019609	static
BSP1, 320(S)								BSP1	320(S)	not assigned (hog1Inh)	0.189034												0.3
BSP1, 378(T)								BSP1	378(T)	not assigned (hog1Inh)	0.0426443				TSP
BSP1, 379(S)								BSP1	379(S)	not assigned (wt)			0.0703893		TSP
BSP1, 381(T)								BSP1	381(T)	not assigned (wt)		0.475085
BSP1, 434(S)	BSP1	434(S)	Field 1	2.51		-3.02	-2.95
BSP1, 480(S)								BSP1	480(S)	middle	0.0426443	0.0976108	0.163499	0.321928				0.0479571	0.199374	0.0467006	static
BSP1, 494(S)								BSP1	494(S)	not assigned (hog1Inh)	3.50208
BSP1, 496(T)	BSP1	496(T)	not assigned (Hog1Inh)	3.12				BSP1	496(T)	not assigned (hog1Inh)	3.56316
BSP1, 524(S)	BSP1	524(S)	Field 8	2.7	-0.5	-0.64	-0.63	BSP1	524(S)	not assigned (wt)			-0.736966	-0.434403
BSP1, 526(T)	BSP1	526(T)	Field 8	2.93	1.25	-0.69	-0.48	BSP1	526(T)	not assigned (wt)		-0.454032	-0.643856	-0.643856
BSP1, 56(T)	BSP1	56(T)	not assigned (Hog1Inh)	3.11
BSP1, 79(S)	BSP1	79(S)	not assigned (wt)		-0.05			BSP1	79(S)	not assigned (wt)		-0.0588937			SP		-0.26	-0.0196237	-0.0366147	0.0304067	static
BSP1, 86(S)								BSP1	86(S)	middle	0.565597	-0.0439433	0.378512
BSP1, 88(S)	BSP1	88(S)	Field 8	2.32		-0.77		BSP1	88(S)	Field 8	1.38405	-0.251539	-0.666576
BTN2, 219(S)	BTN2	219(S)	not assigned (wt)			0.29
BTN2, 238(S)	BTN2	238(S)	not assigned (Hog1Inh)	0.26
BTN2, 29(S)	BTN2	29(S)	not assigned (wt)		-0.07										SSP
BTN2, 30(S)	BTN2	30(S)	not assigned (wt)			0.7		BTN2	30(S)	not assigned (wt)		-0.184425			SSP
BTN2, 379(S)								BTN2	379(S)	not assigned (wt)		-0.184425			SP
BUB1, 14(S)	BUB1	14(S)	not assigned (wt)			-0.1												-0.120937	0.00676478	-0.399064	static
BUB1, 451(S)	BUB1	451(S)	not assigned (wt)			-0.01									SP
BUB1, 566(T)	BUB1	566(T)	middle	-0.4	-0.03	-0.07		BUB1	566(T)	middle	-0.494109	-0.473931			TP
BUB1, 596(S)	BUB1	596(S)	not assigned (Hog1Inh)	-0.31											SSP
BUD13, 45(S) / 46(T)	BUD13	45(S) / 46(T)	not assigned (wt)				-0.72
BUD13, 6(Y) / 8(S)	BUD13	6(Y) / 8(S)	not assigned (Hog1Inh)	0.05
BUD13, 96(S)	BUD13	96(S)	not assigned (Hog1Inh)	1.7
BUD14, 12(S)	BUD14	12(S)	Field 8	1.08	0.56												0.29
BUD14, 159(Y)								BUD14	159(Y)	not assigned (wt)			-0.494109
BUD14, 160(S)	BUD14	160(S)	not assigned (wt)			-0.22		BUD14	160(S)	not assigned (wt)			0.0840643	-0.184425			0.3	-0.20558	0.298306	0.573859	static
BUD14, 162(S)	BUD14	162(S)	not assigned (wt)			-0.29											0.3
BUD14, 177(T) / 182(S)	BUD14	177(T) / 182(S)	not assigned (Hog1Inh)	0.09
BUD14, 179(S) / 182(S)	BUD14	179(S) / 182(S)	middle	0.01		0.14		BUD14	179(S) / 182(S)	middle	-0.37707		0.0565835
BUD14, 182(S)	BUD14	182(S)	middle	0.47		-0.28		BUD14	182(S)	middle	0.659925	0.378512	-0.200913
BUD14, 204(S)	BUD14	204(S)	middle	-0.57		-0.07		BUD14	204(S)	middle	-0.494109		-0.0892673
BUD14, 222(S)								BUD14	222(S)	not assigned (hog1Inh)	0.695994						-0.05
BUD14, 254(S)	BUD14	254(S)	Field 8	2.61	-0.08	-0.18		BUD14	254(S)	middle	-0.0291463	-0.0740006	0.536053	0.432959	SP		-0.06	-0.0396217	-0.0384211	-0.0457292	static
BUD14, 356(S)	BUD14	356(S)	middle	-0.65	0	0.08	0.92	BUD14	356(S)	middle	-0.200913	-0.120294	0.176323
BUD14, 356(S) / 360(S)	BUD14	356(S) / 360(S)	middle	0		-0.07		BUD14	356(S) / 360(S)	middle	-0.104697		-0.0291463					0.0347792	-0.0481288	-0.0688465	static
BUD14, 360(S)	BUD14	360(S)	middle	0.64	0.12	-0.3	-0.54	BUD14	360(S)	middle	0.731183	0.124328	-0.395929
BUD14, 376(S)								BUD14	376(S)	middle	-0.0439433			-0.915936
BUD14, 378(S)								BUD14	378(S)	Field 2	0.9855	-0.268817	-0.761213	-1.02915				-0.197054	-0.182557	-0.107897	static
BUD14, 398(S)								BUD14	398(S)	not assigned (wt)				-0.0892673
BUD14, 447(S)								BUD14	447(S)	not assigned (hog1Inh)	0.0143553
BUD14, 451(S)	BUD14	451(S)	not assigned (wt)			0.04
BUD14, 507(S)	BUD14	507(S)	middle	0.64		-0.07											0.44	-0.150897	0.153027	0.0497702	static		1.59
BUD14, 627(T)								BUD14	627(T)	not assigned (hog1Inh)	0.286881				STP
BUD14, 655(S)	BUD14	655(S)	not assigned (wt)			1.14		BUD14	655(S)	Field 6	0.0426443	0.464668	1.09761	0.879706			0.52	0.0391384		0.399773	static
BUD14, 655(S) / 658(S)								BUD14	655(S) / 658(S)	not assigned (wt)		0.925999	0.0565835					0.0411028	0.966652	1.21891	up	6
BUD14, 655(S) / 658(S) / 661(S)								BUD14	655(S) / 658(S) / 661(S)	not assigned (hog1Inh)	-0.713119
BUD14, 655(S) / 658(S) / 662(S)								BUD14	655(S) / 658(S) / 662(S)	not assigned (hog1Inh)	-0.785875
BUD14, 656(S)								BUD14	656(S)	not assigned (hog1Inh)	-0.621488
BUD14, 658(S)	BUD14	658(S)	not assigned (Hog1Inh)	1.04				BUD14	658(S)	not assigned (wt)		0.0285692	-0.136062	0.137504			0.74
BUD14, 658(S) / 661(S)								BUD14	658(S) / 661(S)	not assigned (hog1Inh)	0.757023
BUD14, 661(S)								BUD14	661(S)	not assigned (wt)			-0.836501				1.31
BUD14, 662(S)								BUD14	662(S)	not assigned (wt)				0.189034
BUD14, 670(S)	BUD14	670(S)	Field 8	1.59		-0.29	0.04	BUD14	670(S)	not assigned (hog1Inh)	1.66903						1.68
BUD14, 74(T)	BUD14	74(T)	middle	-0.02		0.29
BUD14, 80(S)	BUD14	80(S)	not assigned (Hog1Inh)	0.17
BUD14, 82(S)	BUD14	82(S)	middle	0.04	0.28	0.19		BUD14	82(S)	middle	0.226509	0.298658	0.31034
BUD14, 82(S) / 86(S)	BUD14	82(S) / 86(S)	not assigned (wt)			0.52		BUD14	82(S) / 86(S)	not assigned (wt)			0.678072
BUD14, 92(T)								BUD14	92(T)	not assigned (wt)			-0.0439433
BUD14, 93(S)	BUD14	93(S)	Field 8	1.51		-0.06		BUD14	93(S)	Field 8	1.55582		-0.0588937
BUD2, 1066(S)								BUD2	1066(S)	not assigned (hog1Inh)	-0.810966				SP
BUD2, 854(S)	BUD2	854(S)	middle	0.57	0.08	0.48	-0.23	BUD2	854(S)	middle	0.344828		0.0840643		SP		0.11	0.154842	0.138421	0.0441843	static
BUD21, 13(S)	BUD21	13(S)	not assigned (wt)		-0.05			BUD21	13(S)	not assigned (wt)		0.0703893	-0.0892673
BUD21, 144(S)	BUD21	144(S)	middle	-0.02	-0.03	0.01	-0.05	BUD21	144(S)	middle	-0.0439433	0	0	-0.0439433			0.08	0.00877371	0.0024505	-0.0280132	static		0
BUD21, 16(S)	BUD21	16(S)	not assigned (wt)			-0.11		BUD21	16(S)	middle	0.111031	0.15056	0.0285692	-0.268817
BUD21, 39(S) / 40(S) / 41(S) / 45(S)								BUD21	39(S) / 40(S) / 41(S) / 45(S)	not assigned (hog1Inh)	-0.621488
BUD21, 40(S) / 45(S)								BUD21	40(S) / 45(S)	not assigned (wt)		-0.340075
BUD21, 41(S)								BUD21	41(S)	not assigned (wt)		-0.535332		-0.621488
BUD21, 45(S)								BUD21	45(S)	not assigned (wt)		-0.599462					-2.41
BUD21, 65(S)	BUD21	65(S)	not assigned (Hog1Inh)	0.63
BUD22, 257(T)	BUD22	257(T)	middle	-0.04	-0.13	0.03	0	BUD22	257(T)	middle	0.176323	-0.0588937	0.0426443	0.0703893			0.03	-0.0265136	-0.00636186	-0.0452081	static		0.26
BUD22, 284(T)	BUD22	284(T)	middle	-0.01		0.09		BUD22	284(T)	not assigned (wt)				0.201634
BUD22, 285(S)	BUD22	285(S)	middle	-0.04	0.02	0.02	-0.02	BUD22	285(S)	middle	0.176323	0.0143553	-0.0144996	0.0285692			0.05	0.0221902	0.0167816	0.135666	static		0.18
BUD22, 367(S) / 371(T) / 375(S)								BUD22	367(S) / 371(T) / 375(S)	not assigned (hog1Inh)	-0.321928							-0.188332	0.0199154	-0.244275	static
BUD22, 367(S) / 375(S)								BUD22	367(S) / 375(S)	not assigned (wt)		-0.168123
BUD27, 346(S) / 347(S)	BUD27	346(S) / 347(S)	not assigned (Hog1Inh)	-0.2
BUD27, 580(S)	BUD27	580(S)	middle	-0.11	-0.02	-0.03	-0.03	BUD27	580(S)	middle	-0.120294	-0.0144996	0	0.0285692			-0.05	0.0184917	0.0328061	-0.00484114	static
BUD27, 760(S)	BUD27	760(S)	Field 8	1.07		-0.52		BUD27	760(S)	not assigned (wt)			-0.810966		SSP
BUD27, 761(S)	BUD27	761(S)	not assigned (wt)			-0.05	-0.22								SSP
BUD3, 10(S)	BUD3	10(S)	middle	0	-0.17	0.11		BUD3	10(S)	middle	-0.666576	-0.168123					0.02
BUD3, 1008(S)	BUD3	1008(S)	not assigned (wt)			0.02		BUD3	1008(S)	not assigned (wt)			0.0426443
BUD3, 1045(T)								BUD3	1045(T)	middle	-0.251539		-0.556393	-0.494109			0.05	-0.0079132	0.0308304	-0.0311646	static		-0.18
BUD3, 1063(S)	BUD3	1063(S)	not assigned (Hog1Inh)	-0.66				BUD3	1063(S)	middle	-0.514573	-0.184425	-0.0144996	-0.0144996			-0.15	-0.0598408	-0.017271	-0.236996	static		-0.79
BUD3, 1075(S)	BUD3	1075(S)	not assigned (wt)			-0.23		BUD3	1075(S)	middle	0	0.0565835	0.0703893	0.0426443			0.05	-0.017198	0.045443	0.0119249	static		0.42
BUD3, 1075(S) / 1085(S)								BUD3	1075(S) / 1085(S)	middle	0.238787		0.226509
BUD3, 1110(S)	BUD3	1110(S)	not assigned (Hog1Inh)	2.36				BUD3	1110(S)	Field 1	2.50843	0.201634	-1.47393
BUD3, 1112(S)	BUD3	1112(S)	not assigned (wt)			-1.26		BUD3	1112(S)	not assigned (wt)		0.0143553
BUD3, 1134(S)	BUD3	1134(S)	middle	-0.52	-0.03	0.28	0.2	BUD3	1134(S)	middle	-0.621488	-0.0588937	-0.251539	-0.268817			-0.14
BUD3, 1134(S) / 1137(T)	BUD3	1134(S) / 1137(T)	middle	-0.1	0.1	0.04		BUD3	1134(S) / 1137(T)	middle	-0.0291463	0.0426443	0.0426443	0.0565835
BUD3, 1143(T)	BUD3	1143(T)	not assigned (wt)				-0.18
BUD3, 1149(S)	BUD3	1149(S)	not assigned (wt)			-0.03									SP
BUD3, 1149(S) / 1153(S)	BUD3	1149(S) / 1153(S)	middle	0.32		-0.02		BUD3	1149(S) / 1153(S)	middle	0.0976108		0.0143553		SP
BUD3, 1157(T) / 1160(S)	BUD3	1157(T) / 1160(S)	middle	-0.7	0.27	0.24		BUD3	1157(T) / 1160(S)	middle	-0.234465	0.263034	0.356144					0.00460925	-0.263438	-0.216116	static		-0.2
BUD3, 1160(S)	BUD3	1160(S)	middle	0.73	-0.02	0.02	0.13	BUD3	1160(S)	not assigned (wt)		-0.104697	0.0426443	0.137504			-0.13	0.235727	0.261711	0.333767	static
BUD3, 1183(S)	BUD3	1183(S)	middle	0.3		-0.01		BUD3	1183(S)	not assigned (hog1Inh)	-0.104697						-0.05						0.27
BUD3, 1226(S)								BUD3	1226(S)	Field 2	0.201634	-1.88897			SP		-1.08						0.59
BUD3, 1228(S)								BUD3	1228(S)	middle	0.722466	-0.200913	-0.120294	-0.234465			-0.43						0.59
BUD3, 1254(S)	BUD3	1254(S)	middle	0.52	0.35	-0.49		BUD3	1254(S)	middle	0.584963		-0.736966				-0.71	0.0786098	0.235727	-0.0874114	static
BUD3, 1254(S) / 1257(S)	BUD3	1254(S) / 1257(S)	middle	0.88		0.09		BUD3	1254(S) / 1257(S)	middle	0.555816	0.214125	-0.120294	-0.0892673				-0.00778265	-0.116489	-0.0886382	static		-0.2
BUD3, 1257(S)	BUD3	1257(S)	Field 8	1.78	0.15	-0.34		BUD3	1257(S)	Field 8	1.32193	0.137504	0.0426443				-0.71
BUD3, 1259(S)								BUD3	1259(S)	not assigned (wt)		0.238787
BUD3, 1312(S)	BUD3	1312(S)	middle	0.81	0.3	0.37	0.29	BUD3	1312(S)	middle	0.978196			0.454176
BUD3, 1337(T)	BUD3	1337(T)	not assigned (Hog1Inh)	-0.13
BUD3, 1348(S)	BUD3	1348(S)	not assigned (wt)			-0.3
BUD3, 1350(S)	BUD3	1350(S)	middle	0.33		0.2	0.04	BUD3	1350(S)	middle	0.111031		0.0840643	0.214125				-0.0686346	0.1595	0.0567222	static
BUD3, 1385(S)	BUD3	1385(S)	Field 8	1.04			0.07	BUD3	1385(S)	not assigned (wt)		0.163499	-0.473931		SP		0.26
[truncated: 17,055 more rows]

## Sheet: Tabelle1
Supplemental Table 1	MaxQuant							Proteome Discoverer									PD	Kanshin et al., 2015					PD
