# Supplementary material for: Novel interconnections of HOG signaling revealed by combined use of two proteomic software packages
Source: Cell Commun Signal. 2019 Jun 17;17:66. doi: 10.1186/s12964-019-0381-z (PMC6572760; doi:10.1186/s12964-019-0381-z)
Supplement: Supplementary file 7 — Table S2. Related to Fig. 2. Summary of Gene Ontologies identified for MQ- and PD-output on Hog1-targets. The table is provided in a separate Excel file (Additional file 7: Table S2). List summarizing gene ontology (GO) results for Hog1-dependent phosphorylation sites based on GO Slim mapping. The file is composed of three sheets, for (a) the MQ-derived, (b) the PD-derived and (c) the combined (union of PD- and MQ-derived sites) sites and their enrichment in certain gene ontologies. Each table contains information on the GO-ID, its name and category, proteins identified for a given GO-term, the fold-enrichment and the p-value as well as the adjusted p-value. Finally, the tables also contain the GO level, giving the hierarchy level of the given ontology. (XLSX 60 kb) [file 12964_2019_381_MOESM7_ESM.xlsx]

## Sheet: Key Legends
	KEY LEGEND
	Column Name	Description
	GO ID	official GO identifier
	GO term	description/name of GO-term
	GO category	3 categories are possible, cellular_component, molecular_function, biological_process
	n	number of proteins found for this GO-term
	Proteins found in Term	SGD identifiers of proteins found for this GO-term
	Fold Enrichment	odds-ratio (fold enrichment) calculated using Fisher Exact Test, against the S.cerevisiae proteome
	p-value	p-value derived from Fisher Exact test
	adjusted p-value	adjusted p-value after Benjamini-Hochberg procedure
	GO level	hierarchy level of GO identifier (0 is highest "mother" GO category)

## Sheet: MQ _background S.cerevisiae
GO SLIM MAPPING AND ENRICHMENT ANALYSIS ON MQ-FIELD 1 PROTEINS, BACKGROUND= PROTEOME OF S.CEREVISIAE
GO ID	GO term	GO category	n	Proteins found in Term	Fold Enrichment	p-value	adjusted p-value	GO level
GO:0008150	biological_process	biological_process	8	YDR033W//YDR475C//YER047C//YHR149C//YIL158W//YML017W//YOL070C//YOR264W	0.13253	2.89496e-16	4.83458e-14	0
GO:0005575	cellular_component	cellular_component	3	YBL067C//YDR475C//YGL021W	0.0698352	1.82689e-14	1.52545e-12	0
GO:0030427	site of polarized growth	cellular_component	36	YAL030W//YBL007C//YBL061C//YBL085W//YBR059C//YBR102C//YCL029C//YCR030C//YDL019C//YDL195W//YDR251W//YER032W//YER114C//YGL099W//YGR009C//YHL007C//YHR102W//YHR149C//YHR158C//YIL140W//YIR003W//YIR006C//YJL095W//YKR055W//YLR330W//YMR273C//YNL154C//YNL233W//YNR047W//YOL070C//YOR233W//YOR264W//YOR353C//YPL032C//YPR159W//YPR171W	4.34471	5.6327e-12	3.13553e-10	2
GO:0005933	cellular bud	cellular_component	29	YAL030W//YBL007C//YBL061C//YBL085W//YBR059C//YBR102C//YCR030C//YDL019C//YDR251W//YER032W//YER114C//YGR009C//YHR102W//YHR149C//YHR158C//YIL140W//YIR006C//YJL095W//YKR055W//YMR273C//YNL154C//YNL233W//YOL070C//YOR233W//YOR264W//YOR353C//YPL032C//YPR159W//YPR171W	3.78686	9.55348e-09	3.98858e-07	2
GO:0003674	molecular_function	molecular_function	39	YBR102C//YBR273C//YCL005W//YDR033W//YDR200C//YDR219C//YDR251W//YDR475C//YER032W//YER132C//YER167W//YFL004W//YGL011C//YGL227W//YHR149C//YHR158C//YIL140W//YIL158W//YIR003W//YJL029C//YJL048C//YJL083W//YLL029W//YLR309C//YLR350W//YMR029C//YMR184W//YMR212C//YNL054W//YNL074C//YNL224C//YOL070C//YOL138C//YOR264W//YOR276W//YOR307C//YOR353C//YPL032C//YPL105C	0.445491	3.77009e-08	1.25921e-06	0
GO:0023052	signaling	biological_process	28	YCL032W//YDR168W//YDR200C//YDR389W//YDR422C//YDR490C//YER075C//YER114C//YFL031W//YGL073W//YHL007C//YIL105C//YJL005W//YJL080C//YJL083W//YJL095W//YLR006C//YLR248W//YLR433C//YML007W//YMR029C//YNL053W//YNL154C//YOL138C//YOR018W//YOR353C//YPL256C//YPR095C	3.59356	4.62009e-08	1.28592e-06	1
GO:0005938	cell cortex	cellular_component	20	YBL007C//YBL061C//YBR102C//YCL029C//YCR030C//YDL019C//YDR326C//YDR389W//YDR490C//YHR149C//YHR158C//YIL140W//YIR006C//YJR125C//YLL038C//YLR429W//YNL233W//YOR086C//YOR233W//YPR171W	4.26253	3.1861e-07	7.60112e-06	5
GO:0006468	protein phosphorylation	biological_process	21	YBR059C//YCL032W//YDR168W//YDR422C//YDR490C//YER075C//YGL021W//YHL007C//YJL095W//YJR059W//YLR006C//YLR248W//YMR036C//YMR199W//YNL053W//YNL154C//YNR047W//YOL045W//YOR233W//YOR267C//YPL256C	3.33823	5.75486e-06	0.000120133	6
GO:0000746	conjugation	biological_process	15	YCL029C//YCL032W//YDR200C//YER075C//YGL099W//YHL007C//YHR158C//YJL080C//YLR330W//YLR433C//YMR029C//YNL053W//YNR047W//YOR018W//YPL256C	3.77792	3.23122e-05	0.000599571	3
GO:0048193	Golgi vesicle transport	biological_process	19	YAL030W//YBR102C//YDL195W//YDL226C//YER083C//YHL031C//YIL044C//YJL029C//YJR125C//YLR078C//YLR309C//YLR330W//YML097C//YMR197C//YNL049C//YOR307C//YPL070W//YPL085W//YPR095C	3.111	3.77103e-05	0.000629763	5
GO:0016301	kinase activity	molecular_function	19	YBR059C//YDR017C//YDR208W//YDR422C//YDR490C//YGL021W//YHL007C//YHR102W//YJL095W//YJR059W//YLR133W//YLR248W//YLR410W//YNL154C//YNR047W//YOL045W//YOL136C//YOR233W//YOR267C	3.06267	4.57762e-05	0.000645834	4
GO:0006897	endocytosis	biological_process	12	YAL030W//YBL007C//YBL101C//YBR059C//YDL019C//YDR490C//YGR068C//YIR006C//YLL038C//YNL154C//YOR018W//YPL032C	3.81806	0.000174757	0.00208461	5
GO:0005886	plasma membrane	cellular_component	28	YAL030W//YBL085W//YDL019C//YDR033W//YDR050C//YDR208W//YGR009C//YHL007C//YIL105C//YIL140W//YIR006C//YJL005W//YJL129C//YJL156C//YJR059W//YKR055W//YML013W//YML016C//YMR186W//YMR212C//YMR275C//YNL098C//YNL154C//YNR047W//YOL130W//YOR018W//YOR086C//YPR159W	2.22097	0.000209892	0.00225235	2
GO:0016050	vesicle organization	biological_process	10	YAL030W//YDL195W//YGR009C//YHL031C//YLR025W//YLR078C//YMR197C//YNL049C//YPL084W//YPL085W	3.84536	0.00056039	0.00550501	4
GO:0005730	nucleolus	cellular_component	1	YNL224C	0.0934973	0.000648206	0.00601391	4
GO:0042221	response to chemical	biological_process	28	YCL032W//YDR200C//YER075C//YFL031W//YGR048W//YGR097W//YHL007C//YJL080C//YJL095W//YJL156C//YKR071C//YLL029W//YLR025W//YLR248W//YLR350W//YLR433C//YML007W//YML013W//YMR029C//YMR184W//YNL053W//YNL074C//YNL098C//YNL154C//YNR047W//YOR018W//YPL084W//YPL256C	1.96461	0.00132411	0.0110563	2
GO:0031399	regulation of protein modification process	biological_process	11	YDR168W//YER075C//YGR186W//YHL007C//YJL168C//YLR006C//YMR036C//YMR199W//YNL053W//YPL137C//YPL256C	3.08676	0.00159432	0.0126786	6
GO:0005198	structural molecule activity	molecular_function	2	YDL195W//YMR129W	0.175816	0.00184388	0.0139968	1
GO:0012505	endomembrane system	cellular_component	50	YAL030W//YAL053W//YBR273C//YCL005W//YDL019C//YDL195W//YDL226C//YDR033W//YDR200C//YDR292C//YDR320C//YDR326C//YER005W//YER083C//YFL004W//YGL011C//YGR048W//YHL031C//YHR133C//YHR195W//YJL005W//YJL029C//YJL080C//YJR125C//YKR055W//YLR025W//YLR078C//YLR309C//YLR330W//YLR335W//YLR350W//YML013W//YML115C//YMR029C//YMR129W//YMR197C//YNL049C//YNL098C//YNL156C//YNR006W//YNR019W//YOR086C//YOR112W//YOR132W//YOR…	1.60595	0.00259191	0.0188195	2
GO:0016197	endosomal transport	biological_process	10	YDR490C//YIL105C//YJL029C//YJR125C//YLR025W//YML097C//YNR006W//YOR132W//YPL070W//YPL084W	3.05215	0.00274611	0.0191083	4
GO:0005694	chromosome	cellular_component	3	YBL054W//YCL029C//YHR207C	0.239098	0.00312663	0.0208859	4
GO:0019899	enzyme binding	molecular_function	8	YBL101C//YGR068C//YLR006C//YLR330W//YLR335W//YNL167C//YOR018W//YPL137C	3.50523	0.00328262	0.0210845	3
GO:0008135	translation factor activity, RNA binding	molecular_function	6	YAL035W//YDR172W//YGL049C//YGR162W//YHR038W//YMR012W	4.33727	0.00410226	0.0246523	5
GO:0007114	cell budding	biological_process	7	YBL085W//YER114C//YHL007C//YHR102W//YIL140W//YIR006C//YOR353C	3.75292	0.00413333	0.0246523	3
GO:0006970	response to osmotic stress	biological_process	9	YAL053W//YCL032W//YDR168W//YER075C//YHL007C//YLR006C//YLR248W//YMR172W//YNL167C	3.04399	0.00444675	0.0256071	3
GO:0007005	mitochondrion organization	biological_process	4	YDR219C//YHR038W//YMR275C//YNL169C	0.290176	0.00478902	0.0266589	4
GO:0005634	nucleus	cellular_component	46	YBL007C//YBL054W//YBR273C//YCL029C//YDL019C//YDR208W//YDR381W//YER075C//YER161C//YER167W//YFL031W//YGL011C//YGL073W//YGL227W//YGR048W//YGR097W//YGR186W//YGR258C//YHL007C//YHR133C//YHR195W//YHR207C//YIL158W//YIR006C//YJL048C//YJL168C//YJR059W//YLR335W//YML007W//YML016C//YMR036C//YMR129W//YMR172W//YMR199W//YNL053W//YNL098C//YNL118C//YNL167C//YNL224C//YOL051W//YOL123W//YOR112W//YOR204W//YOR264W//YPL…	0.660438	0.00522066	0.0272453	4
GO:0006364	rRNA processing	biological_process	2	YAL035W//YNL224C	0.198047	0.00512976	0.0272453	8
GO:0006974	cellular response to DNA damage stimulus	biological_process	2	YDR381W//YGR258C	0.206054	0.00720107	0.0364418	4
GO:0051049	regulation of transport	biological_process	8	YBR059C//YGR097W//YHL007C//YHR158C//YNL053W//YNR047W//YOR018W//YPR115W	2.92693	0.00876435	0.0424219	4
GO:0005856	cytoskeleton	cellular_component	14	YBL007C//YBL061C//YCL029C//YCR030C//YDL226C//YIL140W//YIR003W//YIR006C//YJR125C//YLL038C//YLR429W//YNL233W//YOR233W//YPR171W	2.18061	0.00889081	0.0424219	4
GO:0031410	cytoplasmic vesicle	cellular_component	16	YAL030W//YDL195W//YDL226C//YER005W//YIL044C//YJL029C//YJR125C//YLR025W//YLR078C//YLR330W//YNL049C//YNR006W//YOR132W//YPL084W//YPL085W//YPR159W	2.10432	0.00931175	0.0427355	4
GO:0007010	cytoskeleton organization	biological_process	16	YBL007C//YBR059C//YCL029C//YCR030C//YDL226C//YDR168W//YDR389W//YHR158C//YIL105C//YIR006C//YJR125C//YKR055W//YLL038C//YLR006C//YLR429W//YMR129W	2.09543	0.00946836	0.0427355	4
GO:0008289	lipid binding	molecular_function	9	YBL085W//YDL019C//YDR326C//YER114C//YIL105C//YJR125C//YNR006W//YOR086C//YOR132W	2.64108	0.0102044	0.0448455	2
GO:0048284	organelle fusion	biological_process	8	YAL030W//YCL029C//YFL004W//YGR009C//YHL031C//YLR078C//YMR197C//YNL169C	2.79512	0.0111637	0.0478037	4
GO:0061025	membrane fusion	biological_process	7	YAL030W//YFL004W//YGR009C//YHL031C//YLR078C//YMR197C//YNL169C	2.86285	0.0152532	0.0618984	4
GO:0030234	enzyme regulator activity	molecular_function	15	YBL061C//YCL032W//YCR030C//YDL226C//YDR381W//YDR389W//YER059W//YGR186W//YIL044C//YLR006C//YMR199W//YMR273C//YPL084W//YPL137C//YPL256C	1.99676	0.0155673	0.0618984	2
GO:0022857	transmembrane transporter activity	molecular_function	3	YAL053W//YJL129C//YOL130W	0.288865	0.0154572	0.0618984	2
GO:0003729	mRNA binding	molecular_function	12	YDR172W//YGL049C//YGL099W//YGR162W//YHL007C//YJL080C//YKL204W//YML017W//YMR012W//YNL118C//YOL123W//YOR204W	2.1716	0.0162869	0.0632536	5
GO:0032182	ubiquitin-like protein binding	molecular_function	5	YBL007C//YDR320C//YGR048W//YML097C//YNR006W	3.61174	0.0167199	0.0634598	3
GO:0006520	cellular amino acid metabolic process	biological_process	1	YCR005C	0.155054	0.0234622	0.0870707	3
GO:0006887	exocytosis	biological_process	5	YAL030W//YBR102C//YDL019C//YGR009C//YPR095C	3.16903	0.0265327	0.0923116	3
GO:0006470	protein dephosphorylation	biological_process	5	YER075C//YGR186W//YML016C//YNL053W//YPL137C	3.16903	0.0265327	0.0923116	6
GO:0071554	cell wall organization or biogenesis	biological_process	13	YAL053W//YBL061C//YDR389W//YDR490C//YHR102W//YJL083W//YJL095W//YLR330W//YLR433C//YML115C//YNL053W//YOL061W//YPR159W	2.04389	0.0254586	0.0923116	2
GO:0006281	DNA repair	biological_process	2	YDR381W//YGR258C	0.250764	0.027194	0.0926817	5
GO:0009408	response to heat	biological_process	6	YCL032W//YGL073W//YHL007C//YLR335W//YML007W//YMR186W	2.55302	0.037339	0.123422	3
GO:0055085	transmembrane transport	biological_process	2	YAL053W//YGR239C	0.264837	0.0376917	0.123422	4
GO:0009451	RNA modification	biological_process	1	YBR057C	0.179509	0.0474598	0.152419	5
GO:0006310	DNA recombination	biological_process	1	YJL168C	0.17246	0.0488685	0.153982	5
GO:0043934	sporulation	biological_process	9	YBR273C//YDR208W//YER075C//YER132C//YGL099W//YJL048C//YJL168C//YLR330W//YNL098C	2.02712	0.0512559	0.15752	2
GO:0016887	ATPase activity	molecular_function	3	YER047C//YMR186W//YOR204W	0.349275	0.052821	0.15752	7
GO:0030674	protein binding, bridging	molecular_function	5	YBL007C//YIR006C//YLR429W//YML013W//YPR171W	2.5449	0.0555057	0.159818	3
GO:0006413	translational initiation	biological_process	5	YAL035W//YGL049C//YGR162W//YMR012W//YOR204W	2.5449	0.0555057	0.159818	3
GO:0015931	nucleobase-containing compound transport	biological_process	9	YAL053W//YDR381W//YLR025W//YLR335W//YMR273C//YMR275C//YNR006W//YOR112W//YPL084W	1.95601	0.0579238	0.163954	5
GO:0016020	membrane	cellular_component	69	YAL030W//YAL053W//YBL085W//YBR059C//YBR102C//YBR177C//YCL005W//YCR030C//YDL019C//YDL195W//YDR033W//YDR050C//YDR200C//YDR208W//YDR219C//YDR292C//YDR320C//YER005W//YER083C//YFL004W//YGL011C//YGR009C//YGR048W//YHL007C//YHL031C//YHR133C//YHR149C//YHR158C//YIL105C//YIL140W//YIR006C//YJL005W//YJL080C//YJL129C//YJL156C//YJR059W//YJR125C//YKR055W//YLR025W//YLR078C//YLR335W//YLR350W//YML013W//YML016C//YML…	1.27496	0.0589915	0.164193	1
GO:0003924	GTPase activity	molecular_function	5	YAL035W//YGL099W//YKR055W//YKR084C//YNL098C	2.46399	0.0616005	0.168644	7
GO:0005740	mitochondrial envelope	cellular_component	5	YBR177C//YDR219C//YKR071C//YML013W//YNL169C	0.434252	0.0654341	0.17625	4
GO:0032543	mitochondrial translation	biological_process	1	YHR038W	0.184905	0.0697505	0.184894	6
GO:0000902	cell morphogenesis	biological_process	3	YHR102W//YHR158C//YNL154C	3.20955	0.0773947	0.191153	4
GO:0000910	cytokinesis	biological_process	6	YHL007C//YHR158C//YIL140W//YIR006C//YLR330W//YNL233W	2.09326	0.0775813	0.191153	3
GO:0005739	mitochondrion	cellular_component	27	YAL035W//YBR177C//YCL005W//YCR005C//YDR033W//YDR050C//YDR219C//YDR326C//YGL011C//YGL073W//YGR162W//YHR038W//YIL105C//YJL005W//YKR071C//YLR335W//YML013W//YMR129W//YMR186W//YMR212C//YNL098C//YNL169C//YOL045W//YOR086C//YPL105C//YPL137C//YPR095C	0.704198	0.0774769	0.191153	4
GO:0003677	DNA binding	molecular_function	6	YBL054W//YER161C//YFL031W//YGL073W//YML007W//YNL167C	0.474289	0.0789792	0.191153	4
GO:0005773	vacuole	cellular_component	8	YDR422C//YFL004W//YIL140W//YIL158W//YJL080C//YMR197C//YNL054W//YOL138C	0.525647	0.0831384	0.195551	4
GO:0005783	endoplasmic reticulum	cellular_component	28	YAL053W//YBR273C//YCL005W//YDL019C//YDR033W//YDR200C//YDR292C//YDR320C//YDR326C//YER083C//YFL004W//YGR048W//YHR133C//YJL005W//YJL080C//YKR055W//YLR078C//YLR350W//YML013W//YMR029C//YNL098C//YNL156C//YNR019W//YOR086C//YOR307C//YPL085W//YPL137C//YPR159W	1.41666	0.0854456	0.198186	4
GO:0070925	organelle assembly	biological_process	8	YAL035W//YDR490C//YGL049C//YGL099W//YGR162W//YHL007C//YNL118C//YOR276W	1.8407	0.0912415	0.208731	4
GO:0048308	organelle inheritance	biological_process	4	YDR320C//YHL007C//YML097C//YMR275C	2.06838	0.140077	0.307801	4
GO:0003723	RNA binding	molecular_function	17	YAL035W//YDL224C//YDR172W//YDR381W//YGL049C//YGL099W//YGR162W//YHL007C//YHR038W//YJL080C//YKL204W//YML017W//YMR012W//YNL118C//YOL123W//YOR112W//YOR204W	0.692792	0.14458	0.31357	4
GO:0043167	ion binding	molecular_function	10	YAL035W//YBL085W//YDL019C//YDR292C//YER114C//YIL105C//YJR125C//YNL098C//YNR006W//YOR132W	1.618	0.150009	0.321174	2
GO:0033043	regulation of organelle organization	biological_process	12	YCL029C//YDR389W//YHL007C//YHR158C//YJL168C//YKR055W//YLR006C//YLR248W//YLR429W//YNL169C//YOR233W//YOR276W	1.50339	0.153753	0.325022	5
GO:0005975	carbohydrate metabolic process	biological_process	10	YBL061C//YCR005C//YDR017C//YDR050C//YER059W//YGL227W//YLR330W//YOL045W//YOL136C//YPR159W	1.56875	0.159397	0.332261	3
GO:0005794	Golgi apparatus	cellular_component	10	YAL030W//YDL226C//YER005W//YHL031C//YJL029C//YLR309C//YLR330W//YML115C//YMR197C//YPR095C	1.56083	0.161157	0.332261	4
GO:0006417	regulation of translation	biological_process	6	YAL035W//YDL224C//YKL204W//YKR084C//YOL045W//YOR276W	1.77361	0.164404	0.334823	6
GO:0006997	nucleus organization	biological_process	4	YCL029C//YLR335W//YMR129W//YPL105C	1.88008	0.175784	0.34997	4
GO:0005737	cytoplasm	cellular_component	154	YAL030W//YAL035W//YAL053W//YBL007C//YBL054W//YBL061C//YBL085W//YBL101C//YBR057C//YBR059C//YBR102C//YBR177C//YBR273C//YCL005W//YCL029C//YCL032W//YCR005C//YCR030C//YDL019C//YDL195W//YDL224C//YDL226C//YDR017C//YDR033W//YDR050C//YDR168W//YDR172W//YDR200C//YDR219C//YDR292C//YDR320C//YDR326C//YDR389W//YDR422C//YDR490C//YER005W//YER047C//YER075C//YER083C//YER132C//YER161C//YER167W//YFL004W//YGL011C//YGL…	1.11989	0.188502	0.366045	3
GO:0005085	guanyl-nucleotide exchange factor activity	molecular_function	3	YML097C//YPL070W//YPR095C	2.0226	0.197297	0.374415	2
GO:0051726	regulation of cell cycle	biological_process	11	YDR168W//YER167W//YHL007C//YHR158C//YJL168C//YLR248W//YMR036C//YMR199W//YMR273C//YOR233W//YPL256C	1.46627	0.196402	0.374415	4
GO:0006401	RNA catabolic process	biological_process	7	YDR172W//YDR490C//YGR048W//YIL038C//YKL204W//YKR084C//YNL118C	1.64612	0.212278	0.39832	5
GO:0005840	ribosome	cellular_component	7	YAL035W//YGL099W//YIR003W//YOL070C//YOL138C//YPL105C//YPL137C	0.600319	0.225972	0.414697	3
GO:0055086	nucleobase-containing small molecule metabolic process	biological_process	3	YDR050C//YNL098C//YOL136C	0.468208	0.224005	0.414697	3
GO:0016787	hydrolase activity	molecular_function	20	YAL035W//YBL067C//YBR177C//YER005W//YER047C//YER075C//YGL099W//YGR258C//YJL156C//YKR055W//YKR084C//YLR433C//YML016C//YMR036C//YMR186W//YNL053W//YNL098C//YNL118C//YOR204W//YPR159W	0.741801	0.231273	0.41981	2
GO:0016791	phosphatase activity	molecular_function	5	YER075C//YLR433C//YML016C//YMR036C//YNL053W	1.63278	0.24544	0.439298	5
GO:0051603	proteolysis involved in cellular protein catabolic process	biological_process	10	YBR273C//YDR219C//YGL011C//YGL227W//YGR048W//YJL048C//YLR025W//YML013W//YMR184W//YPL084W	1.4374	0.247269	0.439298	5
GO:0006325	chromatin organization	biological_process	6	YER161C//YHR207C//YJL080C//YJL168C//YLR335W//YMR273C	0.582674	0.258294	0.454054	3
GO:0003682	chromatin binding	molecular_function	1	YNL118C	0.27856	0.27041	0.470401	2
GO:0006869	lipid transport	biological_process	4	YDL019C//YDR326C//YHL007C//YNR047W	1.82469	0.289651	0.493588	5
GO:0051082	unfolded protein binding	molecular_function	4	YDR168W//YHR133C//YMR186W//YNL156C	1.77248	0.296209	0.499666	3
GO:0008643	carbohydrate transport	biological_process	2	YGR097W//YPR115W	1.87879	0.299483	0.500136	5
GO:0006352	DNA-templated transcription, initiation	biological_process	4	YGR186W//YMR172W//YNL118C//YOL051W	1.72316	0.303403	0.501666	6
GO:0007124	pseudohyphal growth	biological_process	4	YBR057C//YDR251W//YHL007C//YNL098C	1.67651	0.311183	0.509485	3
GO:0006260	DNA replication	biological_process	2	YBR057C//YJL168C	0.444926	0.333098	0.540071	5
GO:0004518	nuclease activity	molecular_function	1	YGR258C	0.329071	0.375391	0.599196	4
GO:0016757	transferase activity, transferring glycosyl groups	molecular_function	1	YML115C	0.3222	0.37674	0.599196	3
GO:0070647	protein modification by small protein conjugation or removal	biological_process	3	YIL038C//YMR275C//YPL084W	0.545687	0.383131	0.60074	6
GO:0051186	cofactor metabolic process	biological_process	3	YDR050C//YKR071C//YOL136C	0.51814	0.387593	0.60074	3
GO:0002181	cytoplasmic translation	biological_process	3	YAL035W//YMR012W//YOL045W	0.515249	0.388502	0.60074	6
GO:0007059	chromosome segregation	biological_process	4	YCL029C//YJL080C//YOR233W//YPL137C	0.609276	0.423515	0.63718	2
GO:0000278	mitotic cell cycle	biological_process	13	YCL029C//YER167W//YGL021W//YHL007C//YHR158C//YIL140W//YIR006C//YJR059W//YLR330W//YMR036C//YMR273C//YNL233W//YOR233W	1.24531	0.429258	0.640054	3
GO:0042274	ribosomal small subunit biogenesis	biological_process	2	YAL035W//YNL224C	0.458152	0.452923	0.669364	4
GO:0008092	cytoskeletal protein binding	molecular_function	3	YCL029C//YDL226C//YLR429W	1.38796	0.48314	0.707758	3
GO:0051169	nuclear transport	biological_process	7	YDR381W//YGL099W//YLR335W//YMR129W//YMR273C//YNL053W//YOR112W	1.19909	0.531326	0.758389	4
GO:0032200	telomere organization	biological_process	1	YMR186W	0.396723	0.522466	0.758389	5
GO:0004386	helicase activity	molecular_function	1	YOR204W	0.35975	0.529139	0.758389	7
GO:0007033	vacuole organization	biological_process	4	YFL004W//YHL007C//YML097C//YMR197C	1.40932	0.537895	0.761259	4
GO:0006354	DNA-templated transcription, elongation	biological_process	4	YER161C//YGR186W//YIL038C//YJL168C	1.27829	0.560587	0.786706	6
GO:0006979	response to oxidative stress	biological_process	4	YGR097W//YKR071C//YLR248W//YML007W	1.18067	0.586283	0.815091	3
GO:0016570	histone modification	biological_process	2	YHR207C//YJL168C	0.542819	0.590575	0.815091	5
GO:0006873	cellular ion homeostasis	biological_process	5	YJL129C//YJR059W//YLR433C//YML016C//YOR267C	1.21088	0.613374	0.817034	4
GO:0006629	lipid metabolic process	biological_process	11	YAL053W//YBR177C//YDR208W//YHR133C//YLR133W//YLR350W//YNL054W//YNL156C//YNL169C//YNR019W//YOR086C	1.15247	0.619392	0.817034	3
GO:0016740	transferase activity	molecular_function	28	YBR059C//YBR177C//YCR005C//YDR017C//YDR208W//YDR422C//YDR490C//YGL021W//YHL007C//YHR102W//YHR207C//YIL038C//YJL095W//YJL168C//YJR059W//YLR133W//YLR248W//YLR410W//YML115C//YMR275C//YNL154C//YNR019W//YNR047W//YOL045W//YOL061W//YOL136C//YOR233W//YOR267C	1.10288	0.610813	0.817034	2
GO:0008380	RNA splicing	biological_process	3	YBR102C//YNL224C//YOR204W	0.644611	0.634081	0.817034	7
GO:0018193	peptidyl-amino acid modification	biological_process	3	YDR490C//YHR207C//YJL168C	0.614627	0.638166	0.817034	6
GO:0001071	nucleic acid binding transcription factor activity	molecular_function	6	YFL031W//YGL073W//YML007W//YMR172W//YNL167C//YPR008W	1.14094	0.656982	0.824933	2
GO:0008213	protein alkylation	biological_process	2	YHR207C//YJL168C	1.2395	0.678217	0.845241	6
GO:0051604	protein maturation	biological_process	2	YJL156C//YNL169C	1.19177	0.686423	0.84913	4
GO:0001403	invasive growth in response to glucose limitation	biological_process	2	YHL007C//YOL051W	1.0502	0.716442	0.873327	6
GO:0042255	ribosome assembly	biological_process	2	YAL035W//YGL099W	1.0502	0.716442	0.873327	5
GO:0043543	protein acylation	biological_process	1	YJL168C	0.468987	0.725628	0.878116	6
GO:0008233	peptidase activity	molecular_function	2	YBL067C//YJL156C	0.658624	0.77213	0.915541	3
GO:0006457	protein folding	biological_process	2	YAL053W//YMR186W	0.651675	0.77221	0.915541	2
GO:0042273	ribosomal large subunit biogenesis	biological_process	2	YGL099W//YGR162W	0.595154	0.776075	0.915541	4
GO:0051052	regulation of DNA metabolic process	biological_process	2	YGR048W//YJL168C	0.578426	0.778484	0.915541	5
GO:0000988	transcription factor activity, protein binding	molecular_function	3	YGR186W//YNL167C//YOL051W	0.748936	0.801216	0.935686	2
GO:0006091	generation of precursor metabolites and energy	biological_process	4	YDR050C//YER059W//YOL045W//YOL136C	0.798864	0.821398	0.952593	3
GO:0006811	ion transport	biological_process	7	YAL053W//YLR025W//YMR275C//YNR006W//YNR047W//YOL130W//YPL084W	0.826791	0.859379	0.989767	4
GO:0006486	protein glycosylation	biological_process	2	YER005W//YML115C	0.999315	1	1	4
GO:0006605	protein targeting	biological_process	10	YDR200C//YDR292C//YGR239C//YLR335W//YML097C//YMR129W//YNL098C//YNR006W//YPL084W//YPR095C	0.999311	1	1	5
GO:0051321	meiotic cell cycle	biological_process	9	YBR057C//YDR208W//YFL031W//YGL099W//YJL080C//YJL168C//YLR248W//YLR330W//YNL098C	0.971271	1	1	2
GO:0006366	transcription from RNA polymerase II promoter	biological_process	15	YBL054W//YER161C//YFL031W//YGL073W//YGR186W//YGR258C//YHL007C//YIL038C//YLL029W//YML007W//YMR172W//YNL118C//YNL167C//YOL051W//YPR008W	0.965698	1	1	6
GO:0048285	organelle fission	biological_process	9	YBR057C//YCL029C//YGL021W//YHL007C//YHR158C//YJL080C//YJL168C//YLR248W//YOR233W	0.9227	1	1	4
GO:0006397	mRNA processing	biological_process	5	YBR102C//YER032W//YNL224C//YOL123W//YOR204W	0.910815	1	1	7
GO:0008134	transcription factor binding	molecular_function	2	YNL167C//YOL051W	0.88494	1	1	3
GO:0032787	monocarboxylic acid metabolic process	biological_process	4	YBR177C//YCR005C//YDR050C//YOL136C	0.884771	1	1	6
GO:0005815	microtubule organizing center	cellular_component	2	YCL029C//YOR233W	0.848512	1	1	4
GO:0005777	peroxisome	cellular_component	2	YCR005C//YGR239C	0.81496	1	1	5
GO:0006353	DNA-templated transcription, termination	biological_process	1	YJL168C	0.720232	1	1	6
GO:0016829	lyase activity	molecular_function	2	YJL005W//YNL169C	0.687961	1	1	2
GO:0008168	methyltransferase activity	molecular_function	2	YHR207C//YJL168C	0.687961	1	1	4
GO:0000054	ribosomal subunit export from nucleus	biological_process	1	YGL099W	0.673213	1	1	4
GO:0016798	hydrolase activity, acting on glycosyl bonds	molecular_function	1	YPR159W	0.658874	1	1	3
GO:0007031	peroxisome organization	biological_process	1	YGR239C	0.619297	1	1	4
GO:0008565	protein transporter activity	molecular_function	1	YOR132W	0.60714	1	1	2
GO:0042594	response to starvation	biological_process	1	YJL083W	0.552866	1	1	3
GO:0016853	isomerase activity	molecular_function	1	YDR050C	0.524716	1	1	2

## Sheet: PD_background S.cerevisiae
GO SLIM MAPPING AND ENRICHMENT ANALYSIS ON PD-FIELD 1 PROTEINS, BACKGROUND= PROTEOME OF S.CEREVISIAE
GO ID	GO term	GO category	n	Proteins found in Term	Fold Enrichment	p-value	adjusted p-value	GO level
GO:0008150	biological_process	biological_process	3	YDR475C//YFR048W//YGR196C	0.0644473	8.09162e-16	1.3513e-13	0
GO:0016301	kinase activity	molecular_function	22	YBR059C//YCL024W//YDR173C//YDR208W//YDR422C//YDR466W//YGL021W//YHR082C//YHR102W//YHR135C//YHR205W//YJL095W//YJL165C//YJR059W//YKL171W//YLR133W//YLR248W//YLR410W//YNL298W//YNR047W//YOL045W//YOR267C	4.64563	1.7985e-08	1.28645e-06	4
GO:0006468	protein phosphorylation	biological_process	22	YBR059C//YCL024W//YCL032W//YDR422C//YDR466W//YER075C//YGL021W//YHR082C//YHR135C//YHR205W//YJL095W//YJL165C//YJR059W//YJR076C//YKL171W//YLR248W//YMR036C//YMR199W//YNL298W//YNR047W//YOL045W//YOR267C	4.57456	2.31098e-08	1.28645e-06	6
GO:0005575	cellular_component	cellular_component	6	YBL067C//YDR436W//YDR466W//YDR475C//YGL021W//YJL165C	0.182307	3.81183e-08	1.59144e-06	0
GO:0003674	molecular_function	molecular_function	27	YBR005W//YBR102C//YBR108W//YBR172C//YBR273C//YCL005W//YDR003W//YDR233C//YDR475C//YER048C//YER167W//YFR048W//YGL197W//YGL227W//YGR196C//YGR245C//YHR158C//YIL135C//YIR003W//YLL029W//YLR309C//YNL074C//YOR051C//YOR276W//YPL032C//YPL105C//YPL180W	0.399978	9.9927e-08	3.33756e-06	0
GO:0030427	site of polarized growth	cellular_component	23	YBL007C//YBL047C//YBL061C//YBL085W//YBR059C//YBR102C//YCL014W//YCL024W//YCR030C//YER114C//YGL099W//YGR009C//YHR102W//YHR158C//YIR003W//YIR006C//YJL095W//YJR076C//YLR330W//YNL293W//YNR047W//YPL032C//YPR171W	3.59394	6.02147e-07	1.67598e-05	2
GO:0005938	cell cortex	cellular_component	16	YBL007C//YBL047C//YBL061C//YBR102C//YBR108W//YCL014W//YCL024W//YCR030C//YDR233C//YHR158C//YIR006C//YJR076C//YJR125C//YLR429W//YNL293W//YPR171W	4.43798	2.50515e-06	5.97657e-05	5
GO:0005933	cellular bud	cellular_component	20	YBL007C//YBL047C//YBL061C//YBL085W//YBR059C//YBR102C//YCL014W//YCL024W//YCR030C//YER114C//YGR009C//YHR102W//YHR158C//YIR006C//YJL095W//YJR076C//YNL293W//YNL298W//YPL032C//YPR171W	3.38929	6.96923e-06	0.000145483	2
GO:0023052	signaling	biological_process	18	YBL047C//YCL032W//YDR372C//YDR422C//YDR466W//YER075C//YER114C//YGL197W//YHR082C//YHR135C//YJL080C//YJL095W//YLR150W//YLR248W//YOL067C//YOL148C//YOR018W//YPL180W	2.99446	8.62022e-05	0.00159953	1
GO:0048193	Golgi vesicle transport	biological_process	15	YBR102C//YBR172C//YDR170C//YDR372C//YER083C//YER122C//YIL004C//YIL044C//YJR125C//YLR309C//YLR330W//YML097C//YNL049C//YPL070W//YPL085W	3.19571	0.000166418	0.00277918	5
GO:0006897	endocytosis	biological_process	10	YBL007C//YBL047C//YBL101C//YBR059C//YGR068C//YHR135C//YIR006C//YNL293W//YOR018W//YPL032C	4.14143	0.000302664	0.00459499	5
GO:0042221	response to chemical	biological_process	25	YBL047C//YCL032W//YDR028C//YDR372C//YER040W//YER075C//YFL021W//YGR097W//YHR135C//YHR205W//YJL080C//YJL095W//YJL156C//YKR071C//YLL029W//YLR025W//YLR248W//YMR161W//YNL074C//YNL098C//YNL298W//YNR047W//YOL067C//YOL148C//YOR018W	2.28925	0.000368615	0.00512989	2
GO:0005856	cytoskeleton	cellular_component	13	YBL007C//YBL047C//YBL061C//YBR108W//YCL014W//YCL024W//YCR030C//YIR003W//YIR006C//YJR076C//YJR125C//YLR429W//YPR171W	2.63933	0.00222134	0.0264974	4
GO:0019899	enzyme binding	molecular_function	7	YBL101C//YDR372C//YGR068C//YLR330W//YNL167C//YOR018W//YPL137C	3.99249	0.00284709	0.0300563	3
GO:0005739	mitochondrion	cellular_component	14	YAL035W//YCL005W//YDR233C//YGL139W//YGL197W//YGR094W//YHR135C//YKR071C//YMR129W//YNL098C//YNL169C//YOL045W//YPL105C//YPL137C	0.471829	0.00287964	0.0300563	4
GO:0030234	enzyme regulator activity	molecular_function	14	YBL061C//YCL032W//YCR030C//YDR028C//YER059W//YER122C//YFR003C//YHR132W-A//YIL044C//YMR161W//YMR199W//YMR311C//YNL293W//YPL137C	2.42974	0.0031342	0.0307889	2
GO:0007005	mitochondrion organization	biological_process	2	YMR275C//YNL169C	0.188517	0.00378225	0.033244	4
GO:0007114	cell budding	biological_process	6	YBL085W//YCL014W//YCL024W//YER114C//YHR102W//YIR006C	4.18644	0.00451918	0.0359383	3
GO:0043167	ion binding	molecular_function	12	YAL035W//YBL085W//YCL024W//YDL088C//YDR292C//YDR372C//YER114C//YJR076C//YJR125C//YMR201C//YNL098C//YNR006W	2.53585	0.00432991	0.0359383	2
GO:0006414	translational elongation	biological_process	1	YLR150W	0.1198	0.00611183	0.0391868	5
GO:0005730	nucleolus	cellular_component	1	YOR145C	0.121636	0.00588615	0.0391868	4
GO:0032182	ubiquitin-like protein binding	molecular_function	5	YBL007C//YBL047C//YDR320C//YML097C//YNR006W	4.70285	0.00597095	0.0391868	3
GO:0016787	hydrolase activity	molecular_function	9	YAL035W//YBL067C//YDL122W//YDR436W//YER075C//YGL099W//YJL156C//YMR036C//YNL098C	0.431519	0.00633559	0.0391868	2
GO:0000746	conjugation	biological_process	9	YCL014W//YCL032W//YER075C//YGL099W//YHR158C//YJL080C//YLR330W//YNR047W//YOR018W	2.94112	0.00522323	0.0391868	3
GO:0007010	cytoskeleton organization	biological_process	14	YBL007C//YBR059C//YBR108W//YCL024W//YCR030C//YGR245C//YHR158C//YIL135C//YIR006C//YJR125C//YLR429W//YMR129W//YNL293W//YNL298W	2.38868	0.00565147	0.0391868	4
GO:0008289	lipid binding	molecular_function	8	YBL085W//YCL024W//YDL088C//YDR372C//YER114C//YJR076C//YJR125C//YNR006W	3.05664	0.00665748	0.0397071	2
GO:0051049	regulation of transport	biological_process	7	YBR059C//YGR097W//YHR158C//YNL298W//YNR047W//YOR018W//YPR115W	3.3338	0.00707056	0.0407167	4
GO:0005694	chromosome	cellular_component	2	YBL054W//YHR205W	0.207264	0.00734223	0.0408718	4
GO:0000910	cytokinesis	biological_process	7	YBL047C//YCL014W//YHR158C//YIL135C//YIR006C//YJR076C//YLR330W	3.18366	0.00886018	0.0462391	3
GO:0006970	response to osmotic stress	biological_process	7	YCL032W//YER075C//YHR205W//YLR248W//YMR172W//YNL167C//YPL180W	3.07963	0.0104053	0.052657	3
GO:0005740	mitochondrial envelope	cellular_component	2	YKR071C//YNL169C	0.225529	0.0143663	0.0685478	4
GO:0005198	structural molecule activity	molecular_function	2	YJR076C//YMR129W	0.228778	0.0142919	0.0685478	1
GO:0005886	plasma membrane	cellular_component	18	YBL085W//YBR068C//YCL024W//YDR208W//YDR497C//YGR009C//YHR135C//YIR006C//YJL129C//YJL156C//YJR059W//YMR275C//YNL098C//YNL293W//YNR047W//YOL130W//YOR018W//YPL180W	1.85071	0.0152953	0.070953	2
GO:0012505	endomembrane system	cellular_component	37	YBR005W//YBR068C//YBR172C//YBR273C//YCL005W//YDL088C//YDL122W//YDR170C//YDR233C//YDR292C//YDR302W//YDR320C//YDR372C//YER083C//YER122C//YFR048W//YGL139W//YHR007C//YHR135C//YHR195W//YIL004C//YJL080C//YJR125C//YLR025W//YLR309C//YLR330W//YML115C//YMR129W//YMR161W//YNL049C//YNL098C//YNL156C//YNL293W//YNR006W//YNR019W//YPL085W//YPL137C	1.54351	0.0167603	0.0756479	2
GO:0016491	oxidoreductase activity	molecular_function	1	YHR007C	0.142067	0.0173628	0.0763051	2
GO:0016050	vesicle organization	biological_process	6	YER122C//YGR009C//YIL004C//YLR025W//YNL049C//YPL085W	2.99607	0.0191475	0.0819907	4
GO:0048308	organelle inheritance	biological_process	5	YDR233C//YDR320C//YML097C//YMR275C//YNL298W	3.36902	0.0206297	0.0861292	4
GO:0030674	protein binding, bridging	molecular_function	5	YBL007C//YDR173C//YIR006C//YLR429W//YPR171W	3.31372	0.0218896	0.0870374	3
GO:0006413	translational initiation	biological_process	5	YAL035W//YGL049C//YLR150W//YMR012W//YMR309C	3.31372	0.0218896	0.0870374	3
GO:0008135	translation factor activity, RNA binding	molecular_function	4	YAL035W//YGL049C//YMR012W//YMR309C	3.75869	0.0267893	0.0994181	5
GO:0000278	mitotic cell cycle	biological_process	15	YBL051C//YCL014W//YCL024W//YER167W//YFR003C//YGL021W//YGR245C//YHR158C//YIL135C//YIR006C//YJR059W//YJR076C//YLR330W//YMR036C//YNL298W	1.87795	0.0300685	0.109162	3
GO:0005085	guanyl-nucleotide exchange factor activity	molecular_function	4	YCL014W//YDR170C//YML097C//YPL070W	3.51331	0.0326997	0.116188	2
GO:0006281	DNA repair	biological_process	1	YMR201C	0.162997	0.0345542	0.12022	5
GO:0006974	cellular response to DNA damage stimulus	biological_process	2	YBL051C//YMR201C	0.268126	0.0382021	0.126253	4
GO:0006364	rRNA processing	biological_process	2	YAL035W//YOR145C	0.257707	0.0392011	0.126253	8
GO:0006470	protein dephosphorylation	biological_process	4	YER075C//YFR003C//YJL165C//YPL137C	3.29797	0.0393124	0.126253	6
GO:0000902	cell morphogenesis	biological_process	3	YHR102W//YHR135C//YHR158C	4.17732	0.0417371	0.130259	4
GO:0007124	pseudohyphal growth	biological_process	5	YDR497C//YGL197W//YHR082C//YNL098C//YOR140W	2.73074	0.0428996	0.130259	3
GO:0003723	RNA binding	molecular_function	10	YAL035W//YBL051C//YDL224C//YGL049C//YGL099W//YHR082C//YJL080C//YKL204W//YMR012W//YMR309C	0.528491	0.0427529	0.130259	4
GO:0006417	regulation of translation	biological_process	6	YAL035W//YDL224C//YKL204W//YLR150W//YOL045W//YOR276W	2.30994	0.0532965	0.156078	6
GO:0051726	regulation of cell cycle	biological_process	11	YBL047C//YBL051C//YCL024W//YER167W//YFR003C//YGR245C//YHR158C//YLR248W//YMR036C//YMR199W//YNL298W	1.91179	0.0542067	0.156078	4
GO:0031410	cytoplasmic vesicle	cellular_component	11	YDR170C//YER122C//YIL004C//YIL044C//YJR125C//YLR025W//YLR330W//YNL049C//YNL293W//YNR006W//YPL085W	1.87935	0.0565562	0.160083	4
GO:0005634	nucleus	cellular_component	39	YBL007C//YBL054W//YBR273C//YDL088C//YDR173C//YDR208W//YDR372C//YER040W//YER048C//YER075C//YER161C//YER167W//YFL021W//YFR003C//YGL227W//YGR097W//YGR245C//YHR082C//YHR132W-A//YHR195W//YHR205W//YIR006C//YJR059W//YMR036C//YMR129W//YMR172W//YMR199W//YMR201C//YMR311C//YNL098C//YNL167C//YNL298W//YOL051W//YOL067C//YOL148C//YOR051C//YOR140W//YOR145C//YPR008W	0.730905	0.0613936	0.170879	4
GO:0031399	regulation of protein modification process	biological_process	6	YER075C//YFR003C//YJR076C//YMR036C//YMR199W//YPL137C	2.18477	0.0654234	0.17911	6
GO:0005783	endoplasmic reticulum	cellular_component	23	YBR005W//YBR068C//YBR172C//YBR273C//YCL005W//YDL122W//YDR233C//YDR292C//YDR302W//YDR320C//YER083C//YFR048W//YGL139W//YHR007C//YHR135C//YIL004C//YJL080C//YMR161W//YNL098C//YNL156C//YNR019W//YPL085W//YPL137C	1.51573	0.0673037	0.181286	4
GO:0003729	mRNA binding	molecular_function	8	YBL051C//YGL049C//YGL099W//YHR082C//YJL080C//YKL204W//YMR012W//YMR309C	1.8808	0.0845757	0.224052	5
GO:0006997	nucleus organization	biological_process	4	YDL088C//YDR233C//YMR129W//YPL105C	2.44751	0.089914	0.23101	4
GO:0043934	sporulation	biological_process	7	YBR273C//YDR208W//YER075C//YGL099W//YGL197W//YLR330W//YNL098C	2.05085	0.0919061	0.23255	2
GO:0055086	nucleobase-containing small molecule metabolic process	biological_process	1	YNL098C	0.202742	0.0990967	0.247002	3
GO:0005975	carbohydrate metabolic process	biological_process	9	YBL061C//YDR028C//YER059W//YFR003C//YGL227W//YLR330W//YMR311C//YOL045W//YPL180W	1.83868	0.104139	0.255676	3
GO:0016740	transferase activity	molecular_function	27	YBR059C//YCL024W//YDR173C//YDR208W//YDR302W//YDR422C//YDR466W//YGL021W//YHR082C//YHR102W//YHR135C//YHR205W//YJL095W//YJL165C//YJR059W//YKL171W//YLR133W//YLR248W//YLR410W//YML111W//YML115C//YMR275C//YNL298W//YNR019W//YNR047W//YOL045W//YOR267C	1.39063	0.105638	0.255676	2
GO:0006887	exocytosis	biological_process	3	YBR102C//YGR009C//YNL293W	2.47112	0.131444	0.296636	3
GO:0016020	membrane	cellular_component	52	YBL085W//YBR005W//YBR059C//YBR068C//YBR102C//YBR108W//YBR172C//YCL005W//YCL024W//YCR030C//YDL088C//YDR003W//YDR170C//YDR208W//YDR233C//YDR292C//YDR302W//YDR320C//YDR372C//YDR497C//YER083C//YER122C//YGL139W//YGR009C//YHR135C//YHR158C//YHR205W//YIL004C//YIR006C//YJL080C//YJL129C//YJL156C//YJR059W//YJR076C//YJR125C//YLR025W//YML115C//YMR129W//YMR161W//YMR275C//YNL049C//YNL098C//YNL169C//YNL293W//YNR…	1.24842	0.130514	0.296636	1
GO:0001071	nucleic acid binding transcription factor activity	molecular_function	7	YER040W//YFL021W//YMR172W//YNL167C//YOL067C//YOR140W//YPR008W	1.73527	0.135604	0.301945	2
GO:0051186	cofactor metabolic process	biological_process	1	YKR071C	0.224363	0.138458	0.304242	3
GO:0006873	cellular ion homeostasis	biological_process	6	YDR436W//YFR003C//YJL129C//YJL165C//YJR059W//YOR267C	1.89384	0.145016	0.314516	4
GO:0070925	organelle assembly	biological_process	6	YAL035W//YCL024W//YDR170C//YGL049C//YGL099W//YOR276W	1.79534	0.159848	0.342239	4
GO:0006629	lipid metabolic process	biological_process	11	YDR173C//YDR208W//YDR302W//YDR372C//YGL139W//YHR007C//YHR205W//YLR133W//YNL156C//YNL169C//YNR019W	1.50264	0.187738	0.387378	3
GO:0016197	endosomal transport	biological_process	5	YJR125C//YLR025W//YML097C//YNR006W//YPL070W	1.97981	0.190984	0.388956	4
GO:0006325	chromatin organization	biological_process	4	YDR028C//YER161C//YJL080C//YOL148C	0.504947	0.202472	0.407383	3
GO:0008643	carbohydrate transport	biological_process	2	YGR097W//YPR115W	2.44475	0.20768	0.412888	5
GO:0003924	GTPase activity	molecular_function	3	YAL035W//YGL099W//YNL098C	1.92135	0.21483	0.422078	7
GO:0005840	ribosome	cellular_component	5	YAL035W//YGL099W//YIR003W//YPL105C//YPL137C	0.557521	0.230965	0.448502	3
GO:0000988	transcription factor activity, protein binding	molecular_function	5	YFL021W//YNL167C//YOL051W//YOL148C//YOR140W	1.62771	0.245978	0.472166	2
GO:0006520	cellular amino acid metabolic process	biological_process	2	YDR173C//YGR094W	0.403821	0.249301	0.473105	3
GO:0008134	transcription factor binding	molecular_function	3	YNL167C//YOL051W//YOR140W	1.72893	0.259949	0.48777	3
GO:0018193	peptidyl-amino acid modification	biological_process	1	YOL148C	0.266143	0.279054	0.501097	6
GO:0000054	ribosomal subunit export from nucleus	biological_process	2	YGL099W//YGR245C	1.75331	0.324491	0.570421	4
GO:0006979	response to oxidative stress	biological_process	4	YGR097W//YHR205W//YKR071C//YLR248W	1.53702	0.340433	0.592212	3
GO:0071554	cell wall organization or biogenesis	biological_process	7	YBL061C//YDR466W//YHR102W//YJL095W//YLR330W//YML115C//YPL180W	1.42735	0.354388	0.60649	2
GO:0005794	Golgi apparatus	cellular_component	7	YDR170C//YDR233C//YDR372C//YER122C//YLR309C//YLR330W//YML115C	1.42014	0.355904	0.60649	4
GO:0007031	peroxisome organization	biological_process	2	YDR233C//YGR239C	1.61289	0.359868	0.60705	4
GO:0022857	transmembrane transporter activity	molecular_function	5	YBR068C//YDR497C//YGL139W//YJL129C//YOL130W	0.627808	0.367156	0.607231	2
GO:0005773	vacuole	cellular_component	8	YDR003W//YDR422C//YDR497C//YHR205W//YJL080C//YNL293W//YNL298W//YPL180W	0.684903	0.367247	0.607231	4
GO:0051604	protein maturation	biological_process	2	YJL156C//YNL169C	1.55078	0.377302	0.611743	4
GO:0006366	transcription from RNA polymerase II promoter	biological_process	15	YBL054W//YDR028C//YDR173C//YER040W//YER161C//YFL021W//YHR205W//YLL029W//YMR172W//YNL167C//YNL298W//YOL051W//YOL067C//YOR140W//YPR008W	1.26025	0.375324	0.611743	6
GO:0006401	RNA catabolic process	biological_process	1	YKL204W	0.304589	0.385745	0.619417	5
GO:0015931	nucleobase-containing compound transport	biological_process	5	YDL088C//YGL139W//YLR025W//YMR275C//YNR006W	1.4108	0.413092	0.638762	5
GO:0033043	regulation of organelle organization	biological_process	8	YBR108W//YFR003C//YHR158C//YLR248W//YLR429W//YNL169C//YNL298W//YOR276W	1.30208	0.412531	0.638762	5
GO:0005737	cytoplasm	cellular_component	115	YAL035W//YBL007C//YBL047C//YBL051C//YBL054W//YBL061C//YBL085W//YBL101C//YBR005W//YBR059C//YBR068C//YBR102C//YBR108W//YBR172C//YBR273C//YCL005W//YCL014W//YCL024W//YCL032W//YCR030C//YDL122W//YDL224C//YDR003W//YDR028C//YDR170C//YDR233C//YDR292C//YDR302W//YDR320C//YDR372C//YDR422C//YDR497C//YER040W//YER075C//YER083C//YER122C//YER161C//YER167W//YFL021W//YFR048W//YGL049C//YGL099W//YGL139W//YGL197W//YGL…	1.08377	0.409328	0.638762	3
GO:0061025	membrane fusion	biological_process	3	YGR009C//YIL004C//YNL169C	1.59221	0.443426	0.662498	4
GO:0006091	generation of precursor metabolites and energy	biological_process	5	YDR028C//YER059W//YFR003C//YMR311C//YOL045W	1.30121	0.44431	0.662498	3
GO:0006397	mRNA processing	biological_process	2	YBR102C//YOL148C	0.473033	0.449982	0.663978	7
GO:0007033	vacuole organization	biological_process	3	YDR170C//YML097C//YNL298W	1.3747	0.486189	0.705657	4
GO:0048284	organelle fusion	biological_process	3	YGR009C//YIL004C//YNL169C	1.35922	0.490157	0.705657	4
GO:0008233	peptidase activity	molecular_function	3	YBL067C//YDL122W//YJL156C	1.28677	0.510639	0.728633	3
GO:0016791	phosphatase activity	molecular_function	3	YDR436W//YER075C//YMR036C	1.27319	0.514842	0.728633	5
GO:0016570	histone modification	biological_process	1	YOL148C	0.352832	0.533543	0.748754	5
GO:0008380	RNA splicing	biological_process	2	YBR102C//YOL148C	0.558786	0.590457	0.821719	7
GO:0006418	tRNA aminoacylation for protein translation	biological_process	1	YGR094W	1.11937	0.596445	0.823193	6
GO:0001403	invasive growth in response to glucose limitation	biological_process	2	YOL051W//YOR140W	1.36656	0.660528	0.842047	6
GO:0042255	ribosome assembly	biological_process	2	YAL035W//YGL099W	1.36656	0.660528	0.842047	5
GO:0055085	transmembrane transport	biological_process	4	YBR068C//YDR497C//YGL139W//YGR239C	0.690549	0.66893	0.846298	4
GO:0016874	ligase activity	molecular_function	1	YGR094W	0.414836	0.734842	0.859444	2
GO:0005618	cell wall	cellular_component	1	YJR076C	0.410593	0.735931	0.859444	3
GO:0006457	protein folding	biological_process	1	YER048C	0.423589	0.732821	0.859444	2
GO:0016757	transferase activity, transferring glycosyl groups	molecular_function	1	YML115C	0.419167	0.733804	0.859444	3
GO:0006354	DNA-templated transcription, elongation	biological_process	1	YER161C	0.414836	0.734842	0.859444	6
GO:0016829	lyase activity	molecular_function	1	YNL169C	0.447175	0.728769	0.859444	2
GO:0006869	lipid transport	biological_process	2	YNL298W//YNR047W	1.18544	0.687609	0.859444	5
GO:0009408	response to heat	biological_process	2	YCL032W//YDL088C	1.10412	0.703933	0.859444	3
GO:0006352	DNA-templated transcription, initiation	biological_process	2	YMR172W//YOL051W	1.11948	0.700626	0.859444	6
GO:0051082	unfolded protein binding	molecular_function	2	YNL156C//YOR145C	1.15152	0.694068	0.859444	3
GO:0048285	organelle fission	biological_process	6	YFR003C//YGL021W//YHR158C//YJL080C//YLR248W//YNL298W	0.799379	0.711811	0.859444	4
GO:0042274	ribosomal small subunit biogenesis	biological_process	2	YAL035W//YOR145C	0.596166	0.776777	0.900846	4
GO:0070647	protein modification by small protein conjugation or removal	biological_process	3	YDL122W//YML111W//YMR275C	0.710227	0.802844	0.917938	6
GO:0002181	cytoplasmic translation	biological_process	3	YAL035W//YMR012W//YOL045W	0.670611	0.806463	0.917938	6
GO:0051169	nuclear transport	biological_process	5	YDL088C//YGL099W//YGR245C//YMR129W//YNL298W	1.11361	0.808005	0.917938	4
GO:0007059	chromosome segregation	biological_process	4	YFR003C//YJL080C//YMR311C//YPL137C	0.793165	0.821955	0.923495	2
GO:0051603	proteolysis involved in cellular protein catabolic process	biological_process	4	YBR273C//YGL227W//YLR025W//YMR161W	0.745198	0.823957	0.923495	5
GO:0006811	ion transport	biological_process	7	YBR068C//YGL139W//YLR025W//YMR275C//YNR006W//YNR047W//YOL130W	1.07705	0.840555	0.935818	4
GO:0051321	meiotic cell cycle	biological_process	6	YDR208W//YGL099W//YJL080C//YLR248W//YLR330W//YNL098C	0.841458	0.848782	0.938719	2
GO:0006383	transcription from RNA polymerase III promoter	biological_process	1	YHR205W	0.982741	1	1	6
GO:0006497	protein lipidation	biological_process	1	YDR302W	0.895302	1	1	6
GO:0008092	cytoskeletal protein binding	molecular_function	1	YLR429W	0.601009	1	1	3
GO:0006360	transcription from RNA polymerase I promoter	biological_process	1	YHR205W	0.592157	1	1	6
GO:0042594	response to starvation	biological_process	1	YDR028C	0.719252	1	1	3
GO:0043543	protein acylation	biological_process	1	YOL148C	0.61013	1	1	6
GO:0005777	peroxisome	cellular_component	1	YGR239C	0.529724	1	1	5
GO:0032200	telomere organization	biological_process	1	YLR150W	0.516117	1	1	5
GO:0006865	amino acid transport	biological_process	1	YBR068C	0.95932	1	1	5
GO:0006486	protein glycosylation	biological_process	1	YML115C	0.649555	1	1	4
GO:0042273	ribosomal large subunit biogenesis	biological_process	2	YGL099W//YGR245C	0.774437	1	1	4
GO:0006605	protein targeting	biological_process	7	YDR292C//YGR239C//YML097C//YMR129W//YNL098C//YNL298W//YNR006W	0.909239	1	1	5
GO:0003677	DNA binding	molecular_function	9	YBL054W//YDL088C//YER040W//YER161C//YFL021W//YLR150W//YMR201C//YNL167C//YOR140W	0.929234	1	1	4

## Sheet: ALL_background S.cerevisiae
GO SLIM MAPPING AND ENRICHMENT ANALYSIS ON FIELD 1 PROTEINS (MQ & PD), BACKGROUND= PROTEOME OF S.CEREVISIAE
GO ID	GO term	GO category	n	Proteins found in Term	Fold Enrichment	p-value	adjusted p-value	GO level
GO:0008150	biological_process	biological_process	10	YDR033W//YDR475C//YER047C//YFR048W//YGR196C//YHR149C//YIL158W//YML017W//YOL070C//YOR264W	0.126127	3.18041e-21	5.31129e-19	0
GO:0005575	cellular_component	cellular_component	6	YBL067C//YDR436W//YDR466W//YDR475C//YGL021W//YJL165C	0.10649	1.52702e-16	1.27506e-14	0
GO:0030427	site of polarized growth	cellular_component	41	YAL030W//YBL007C//YBL047C//YBL061C//YBL085W//YBR059C//YBR102C//YCL014W//YCL024W//YCL029C//YCR030C//YDL019C//YDL195W//YDR251W//YER032W//YER114C//YGL099W//YGR009C//YHL007C//YHR102W//YHR149C//YHR158C//YIL140W//YIR003W//YIR006C//YJL095W//YJR076C//YKR055W//YLR330W//YMR273C//YNL154C//YNL233W//YNL293W//YNR047W//YOL070C//YOR233W//YOR264W//YOR353C//YPL032C//YPR159W//YPR171W	3.75483	1.8458e-11	1.02749e-09	2
GO:0023052	signaling	biological_process	38	YBL047C//YCL032W//YDR168W//YDR200C//YDR372C//YDR389W//YDR422C//YDR466W//YDR490C//YER075C//YER114C//YFL031W//YGL073W//YGL197W//YHL007C//YHR082C//YHR135C//YIL105C//YJL005W//YJL080C//YJL083W//YJL095W//YLR006C//YLR150W//YLR248W//YLR433C//YML007W//YMR029C//YNL053W//YNL154C//YOL067C//YOL138C//YOL148C//YOR018W//YOR353C//YPL180W//YPL256C//YPR095C	3.71671	1.25185e-10	5.22646e-09	1
GO:0003674	molecular_function	molecular_function	52	YBR005W//YBR102C//YBR108W//YBR172C//YBR273C//YCL005W//YDR003W//YDR033W//YDR200C//YDR219C//YDR233C//YDR251W//YDR475C//YER032W//YER048C//YER132C//YER167W//YFL004W//YFR048W//YGL011C//YGL197W//YGL227W//YGR196C//YGR245C//YHR149C//YHR158C//YIL135C//YIL140W//YIL158W//YIR003W//YJL029C//YJL048C//YJL083W//YLL029W//YLR309C//YLR350W//YMR029C//YMR184W//YMR212C//YNL054W//YNL074C//YNL224C//YOL070C//YOL138C//YOR…	0.452562	4.04866e-10	1.35225e-08	0
GO:0005938	cell cortex	cellular_component	27	YBL007C//YBL047C//YBL061C//YBR102C//YBR108W//YCL014W//YCL024W//YCL029C//YCR030C//YDL019C//YDR233C//YDR326C//YDR389W//YDR490C//YHR149C//YHR158C//YIL140W//YIR006C//YJR076C//YJR125C//YLL038C//YLR429W//YNL233W//YNL293W//YOR086C//YOR233W//YPR171W	4.38417	2.46055e-09	6.84854e-08	5
GO:0005933	cellular bud	cellular_component	35	YAL030W//YBL007C//YBL047C//YBL061C//YBL085W//YBR059C//YBR102C//YCL014W//YCL024W//YCR030C//YDL019C//YDR251W//YER032W//YER114C//YGR009C//YHR102W//YHR149C//YHR158C//YIL140W//YIR006C//YJL095W//YJR076C//YKR055W//YMR273C//YNL154C//YNL233W//YNL293W//YNL298W//YOL070C//YOR233W//YOR264W//YOR353C//YPL032C//YPR159W//YPR171W	3.4745	3.08671e-09	7.364e-08	2
GO:0006468	protein phosphorylation	biological_process	30	YBR059C//YCL024W//YCL032W//YDR168W//YDR422C//YDR466W//YDR490C//YER075C//YGL021W//YHL007C//YHR082C//YHR135C//YHR205W//YJL095W//YJL165C//YJR059W//YJR076C//YKL171W//YLR006C//YLR248W//YMR036C//YMR199W//YNL053W//YNL154C//YNL298W//YNR047W//YOL045W//YOR233W//YOR267C//YPL256C	3.63679	1.55491e-08	3.24588e-07	6
GO:0016301	kinase activity	molecular_function	28	YBR059C//YCL024W//YDR017C//YDR173C//YDR208W//YDR422C//YDR466W//YDR490C//YGL021W//YHL007C//YHR082C//YHR102W//YHR135C//YHR205W//YJL095W//YJL165C//YJR059W//YKL171W//YLR133W//YLR248W//YLR410W//YNL154C//YNL298W//YNR047W//YOL045W//YOL136C//YOR233W//YOR267C	3.44317	1.25834e-07	2.33491e-06	4
GO:0048193	Golgi vesicle transport	biological_process	24	YAL030W//YBR102C//YBR172C//YDL195W//YDL226C//YDR170C//YDR372C//YER083C//YER122C//YHL031C//YIL004C//YIL044C//YJL029C//YJR125C//YLR078C//YLR309C//YLR330W//YML097C//YMR197C//YNL049C//YOR307C//YPL070W//YPL085W//YPR095C	2.99109	8.34813e-06	0.000139414	5
GO:0006414	translational elongation	biological_process	1	YLR150W	0.0701173	2.14732e-05	0.000298835	5
GO:0006897	endocytosis	biological_process	15	YAL030W//YBL007C//YBL047C//YBL101C//YBR059C//YDL019C//YDR490C//YGR068C//YHR135C//YIR006C//YLL038C//YNL154C//YNL293W//YOR018W//YPL032C	3.63305	5.53666e-05	0.000711247	5
GO:0042221	response to chemical	biological_process	39	YBL047C//YCL032W//YDR028C//YDR200C//YDR372C//YER040W//YER075C//YFL021W//YFL031W//YGR048W//YGR097W//YHL007C//YHR135C//YHR205W//YJL080C//YJL095W//YJL156C//YKR071C//YLL029W//YLR025W//YLR248W//YLR350W//YLR433C//YML007W//YML013W//YMR029C//YMR161W//YMR184W//YNL053W//YNL074C//YNL098C//YNL154C//YNL298W//YNR047W//YOL067C//YOL148C//YOR018W//YPL084W//YPL256C	2.0866	6.44434e-05	0.000768718	2
GO:0007005	mitochondrion organization	biological_process	4	YDR219C//YHR038W//YMR275C//YNL169C	0.220832	0.00018649	0.00189485	4
GO:0000746	conjugation	biological_process	16	YCL014W//YCL029C//YCL032W//YDR200C//YER075C//YGL099W//YHL007C//YHR158C//YJL080C//YLR330W//YLR433C//YMR029C//YNL053W//YNR047W//YOR018W//YPL256C	3.06254	0.000192889	0.00189485	3
GO:0016491	oxidoreductase activity	molecular_function	1	YHR007C	0.0831495	0.00020503	0.00190222	2
GO:0005730	nucleolus	cellular_component	2	YNL224C//YOR145C	0.142462	0.000218661	0.00192192	4
GO:0005886	plasma membrane	cellular_component	34	YAL030W//YBL085W//YBR068C//YCL024W//YDL019C//YDR033W//YDR050C//YDR208W//YDR497C//YGR009C//YHL007C//YHR135C//YIL105C//YIL140W//YIR006C//YJL005W//YJL129C//YJL156C//YJR059W//YKR055W//YML013W//YML016C//YMR186W//YMR212C//YMR275C//YNL098C//YNL154C//YNL293W//YNR047W//YOL130W//YOR018W//YOR086C//YPL180W//YPR159W	2.05062	0.00028959	0.00241808	2
GO:0012505	endomembrane system	cellular_component	67	YAL030W//YAL053W//YBR005W//YBR068C//YBR172C//YBR273C//YCL005W//YDL019C//YDL088C//YDL122W//YDL195W//YDL226C//YDR033W//YDR170C//YDR200C//YDR233C//YDR292C//YDR302W//YDR320C//YDR326C//YDR372C//YER005W//YER083C//YER122C//YFL004W//YFR048W//YGL011C//YGL139W//YGR048W//YHL031C//YHR007C//YHR133C//YHR135C//YHR195W//YIL004C//YJL005W//YJL029C//YJL080C//YJR125C//YKR055W//YLR025W//YLR078C//YLR309C//YLR330W//YLR…	1.64013	0.000330405	0.00262751	2
GO:0016050	vesicle organization	biological_process	12	YAL030W//YDL195W//YER122C//YGR009C//YHL031C//YIL004C//YLR025W//YLR078C//YMR197C//YNL049C//YPL084W//YPL085W	3.51193	0.000389917	0.00295982	4
GO:0005198	structural molecule activity	molecular_function	3	YDL195W//YJR076C//YMR129W	0.200883	0.000585699	0.00425269	1
GO:0005694	chromosome	cellular_component	4	YBL054W//YCL029C//YHR205W//YHR207C	0.242791	0.000692828	0.00482093	4
GO:0008289	lipid binding	molecular_function	13	YBL085W//YCL024W//YDL019C//YDL088C//YDR326C//YDR372C//YER114C//YIL105C//YJR076C//YJR125C//YNR006W//YOR086C//YOR132W	2.9072	0.00113527	0.00729195	2
GO:0030234	enzyme regulator activity	molecular_function	22	YBL061C//YCL032W//YCR030C//YDL226C//YDR028C//YDR381W//YDR389W//YER059W//YER122C//YFR003C//YGR186W//YHR132W-A//YIL044C//YLR006C//YMR161W//YMR199W//YMR273C//YMR311C//YNL293W//YPL084W//YPL137C//YPL256C	2.23318	0.0011303	0.00729195	2
GO:0007010	cytoskeleton organization	biological_process	22	YBL007C//YBR059C//YBR108W//YCL024W//YCL029C//YCR030C//YDL226C//YDR168W//YDR389W//YGR245C//YHR158C//YIL105C//YIL135C//YIR006C//YJR125C//YKR055W//YLL038C//YLR006C//YLR429W//YMR129W//YNL293W//YNL298W	2.19544	0.0012816	0.00792696	4
GO:0007114	cell budding	biological_process	9	YBL085W//YCL014W//YCL024W//YER114C//YHL007C//YHR102W//YIL140W//YIR006C//YOR353C	3.67427	0.00152034	0.00906772	3
GO:0031399	regulation of protein modification process	biological_process	13	YDR168W//YER075C//YFR003C//YGR186W//YHL007C//YJL168C//YJR076C//YLR006C//YMR036C//YMR199W//YNL053W//YPL137C//YPL256C	2.77591	0.00165579	0.00953505	6
GO:0005856	cytoskeleton	cellular_component	19	YBL007C//YBL047C//YBL061C//YBR108W//YCL014W//YCL024W//YCL029C//YCR030C//YDL226C//YIL140W//YIR003W//YIR006C//YJR076C//YJR125C//YLL038C//YLR429W//YNL233W//YOR233W//YPR171W	2.25454	0.00176949	0.00985014	4
GO:0006364	rRNA processing	biological_process	3	YAL035W//YNL224C//YOR145C	0.226284	0.00222456	0.0119839	8
GO:0006970	response to osmotic stress	biological_process	11	YAL053W//YCL032W//YDR168W//YER075C//YHL007C//YHR205W//YLR006C//YLR248W//YMR172W//YNL167C//YPL180W	2.83203	0.00316425	0.0165134	3
GO:0008135	translation factor activity, RNA binding	molecular_function	7	YAL035W//YDR172W//YGL049C//YGR162W//YHR038W//YMR012W//YMR309C	3.85171	0.00392599	0.0198679	5
GO:0019899	enzyme binding	molecular_function	9	YBL101C//YDR372C//YGR068C//YLR006C//YLR330W//YLR335W//YNL167C//YOR018W//YPL137C	3.00059	0.00516142	0.0253517	3
GO:0031410	cytoplasmic vesicle	cellular_component	20	YAL030W//YDL195W//YDL226C//YDR170C//YER005W//YER122C//YIL004C//YIL044C//YJL029C//YJR125C//YLR025W//YLR078C//YLR330W//YNL049C//YNL293W//YNR006W//YOR132W//YPL084W//YPL085W//YPR159W	2.00207	0.00609261	0.0290705	4
GO:0005634	nucleus	cellular_component	65	YBL007C//YBL054W//YBR273C//YCL029C//YDL019C//YDL088C//YDR173C//YDR208W//YDR372C//YDR381W//YER040W//YER048C//YER075C//YER161C//YER167W//YFL021W//YFL031W//YFR003C//YGL011C//YGL073W//YGL227W//YGR048W//YGR097W//YGR186W//YGR245C//YGR258C//YHL007C//YHR082C//YHR132W-A//YHR133C//YHR195W//YHR205W//YHR207C//YIL158W//YIR006C//YJL048C//YJL168C//YJR059W//YLR335W//YML007W//YML016C//YMR036C//YMR129W//YMR172W//Y…	0.712597	0.00647342	0.0300295	4
GO:0005740	mitochondrial envelope	cellular_component	5	YBR177C//YDR219C//YKR071C//YML013W//YNL169C	0.330419	0.00669681	0.0302261	4
GO:0000910	cytokinesis	biological_process	10	YBL047C//YCL014W//YHL007C//YHR158C//YIL135C//YIL140W//YIR006C//YJR076C//YLR330W//YNL233W	2.66006	0.00706519	0.0310496	3
GO:0006470	protein dephosphorylation	biological_process	7	YER075C//YFR003C//YGR186W//YJL165C//YML016C//YNL053W//YPL137C	3.37959	0.00738909	0.0316404	6
GO:0016887	ATPase activity	molecular_function	3	YER047C//YMR186W//YOR204W	0.265855	0.00796821	0.0332673	7
GO:0005739	mitochondrion	cellular_component	32	YAL035W//YBR177C//YCL005W//YCR005C//YDR033W//YDR050C//YDR219C//YDR233C//YDR326C//YGL011C//YGL073W//YGL139W//YGL197W//YGR094W//YGR162W//YHR038W//YHR135C//YIL105C//YJL005W//YKR071C//YLR335W//YML013W//YMR129W//YMR186W//YMR212C//YNL098C//YNL169C//YOL045W//YOR086C//YPL105C//YPL137C//YPR095C	0.634356	0.00959442	0.0390797	4
GO:0009451	RNA modification	biological_process	1	YBR057C	0.136683	0.0111464	0.0443203	5
GO:0006310	DNA recombination	biological_process	1	YJL168C	0.131316	0.0118354	0.0453183	5
GO:0006974	cellular response to DNA damage stimulus	biological_process	4	YBL051C//YDR381W//YGR258C//YMR201C	0.314086	0.0119402	0.0453183	4
GO:0005783	endoplasmic reticulum	cellular_component	40	YAL053W//YBR005W//YBR068C//YBR172C//YBR273C//YCL005W//YDL019C//YDL122W//YDR033W//YDR200C//YDR233C//YDR292C//YDR302W//YDR320C//YDR326C//YER083C//YFL004W//YFR048W//YGL139W//YGR048W//YHR007C//YHR133C//YHR135C//YIL004C//YJL005W//YJL080C//YKR055W//YLR078C//YLR350W//YML013W//YMR029C//YMR161W//YNL098C//YNL156C//YNR019W//YOR086C//YOR307C//YPL085W//YPL137C//YPR159W	1.54409	0.0122716	0.0455412	4
GO:0003729	mRNA binding	molecular_function	15	YBL051C//YDR172W//YGL049C//YGL099W//YGR162W//YHL007C//YHR082C//YJL080C//YKL204W//YML017W//YMR012W//YMR309C//YNL118C//YOL123W//YOR204W	2.06637	0.0135139	0.0490614	5
GO:0032182	ubiquitin-like protein binding	molecular_function	6	YBL007C//YBL047C//YDR320C//YGR048W//YML097C//YNR006W	3.29962	0.0140718	0.0499296	3
GO:0051049	regulation of transport	biological_process	9	YBR059C//YGR097W//YHL007C//YHR158C//YNL053W//YNL298W//YNR047W//YOR018W//YPR115W	2.50555	0.014351	0.0499296	4
GO:0006281	DNA repair	biological_process	3	YDR381W//YGR258C//YMR201C	0.286517	0.0150695	0.0513592	5
GO:0032543	mitochondrial translation	biological_process	1	YHR038W	0.140792	0.0164819	0.0550494	6
GO:0007124	pseudohyphal growth	biological_process	8	YBR057C//YDR251W//YDR497C//YGL197W//YHL007C//YHR082C//YNL098C//YOR140W	2.55745	0.0183629	0.059147	3
GO:0048284	organelle fusion	biological_process	9	YAL030W//YCL029C//YFL004W//YGR009C//YHL031C//YIL004C//YLR078C//YMR197C//YNL169C	2.39271	0.018417	0.059147	4
GO:0006413	translational initiation	biological_process	7	YAL035W//YGL049C//YGR162W//YLR150W//YMR012W//YMR309C//YOR204W	2.71399	0.020358	0.0641469	3
GO:0061025	membrane fusion	biological_process	8	YAL030W//YFL004W//YGR009C//YHL031C//YIL004C//YLR078C//YMR197C//YNL169C	2.49003	0.0209391	0.064756	4
GO:0016787	hydrolase activity	molecular_function	22	YAL035W//YBL067C//YBR177C//YDL122W//YDR436W//YER005W//YER047C//YER075C//YGL099W//YGR258C//YJL156C//YKR055W//YKR084C//YLR433C//YML016C//YMR036C//YMR186W//YNL053W//YNL098C//YNL118C//YOR204W//YPR159W	0.619925	0.0227776	0.069161	2
GO:0006887	exocytosis	biological_process	6	YAL030W//YBR102C//YDL019C//YGR009C//YNL293W//YPR095C	2.89518	0.0237938	0.0697117	3
GO:0016197	endosomal transport	biological_process	10	YDR490C//YIL105C//YJL029C//YJR125C//YLR025W//YML097C//YNR006W//YOR132W//YPL070W//YPL084W	2.32032	0.025577	0.072396	4
GO:0043167	ion binding	molecular_function	15	YAL035W//YBL085W//YCL024W//YDL019C//YDL088C//YDR292C//YDR372C//YER114C//YIL105C//YJR076C//YJR125C//YMR201C//YNL098C//YNR006W//YOR132W	1.85025	0.0314492	0.0875336	2
GO:0005840	ribosome	cellular_component	7	YAL035W//YGL099W//YIR003W//YOL070C//YOL138C//YPL105C//YPL137C	0.456618	0.032771	0.0897173	3
GO:0003723	RNA binding	molecular_function	20	YAL035W//YBL051C//YDL224C//YDR172W//YDR381W//YGL049C//YGL099W//YGR162W//YHL007C//YHR038W//YHR082C//YJL080C//YKL204W//YML017W//YMR012W//YMR309C//YNL118C//YOL123W//YOR112W//YOR204W	0.619897	0.0343216	0.0924468	4
GO:0071554	cell wall organization or biogenesis	biological_process	15	YAL053W//YBL061C//YDR389W//YDR466W//YDR490C//YHR102W//YJL083W//YJL095W//YLR330W//YLR433C//YML115C//YNL053W//YOL061W//YPL180W//YPR159W	1.79392	0.0355053	0.0931037	2
GO:0051726	regulation of cell cycle	biological_process	17	YBL047C//YBL051C//YCL024W//YDR168W//YER167W//YFR003C//YGR245C//YHL007C//YHR158C//YJL168C//YLR248W//YMR036C//YMR199W//YMR273C//YNL298W//YOR233W//YPL256C	1.72822	0.0356804	0.0931037	4
GO:0016020	membrane	cellular_component	90	YAL030W//YAL053W//YBL085W//YBR005W//YBR059C//YBR068C//YBR102C//YBR108W//YBR172C//YBR177C//YCL005W//YCL024W//YCR030C//YDL019C//YDL088C//YDL195W//YDR003W//YDR033W//YDR050C//YDR170C//YDR200C//YDR208W//YDR219C//YDR233C//YDR292C//YDR302W//YDR320C//YDR372C//YDR497C//YER005W//YER083C//YER122C//YFL004W//YGL011C//YGL139W//YGR009C//YGR048W//YHL007C//YHL031C//YHR133C//YHR135C//YHR149C//YHR158C//YHR205W//YIL…	1.26602	0.0373094	0.0958565	1
GO:0000902	cell morphogenesis	biological_process	4	YHR102W//YHR135C//YHR158C//YNL154C	3.25913	0.0436959	0.110077	4
GO:0009408	response to heat	biological_process	7	YCL032W//YDL088C//YGL073W//YHL007C//YLR335W//YML007W//YMR186W	2.26721	0.0441627	0.110077	3
GO:0022857	transmembrane transporter activity	molecular_function	6	YAL053W//YBR068C//YDR497C//YGL139W//YJL129C//YOL130W	0.440484	0.0466265	0.114509	2
GO:0048308	organelle inheritance	biological_process	6	YDR233C//YDR320C//YHL007C//YML097C//YMR275C//YNL298W	2.36378	0.0515013	0.122867	4
GO:0030674	protein binding, bridging	molecular_function	6	YBL007C//YDR173C//YIR006C//YLR429W//YML013W//YPR171W	2.32497	0.0547076	0.128678	3
GO:0005085	guanyl-nucleotide exchange factor activity	molecular_function	5	YCL014W//YDR170C//YML097C//YPL070W//YPR095C	2.56874	0.0555745	0.128902	2
GO:0015931	nucleobase-containing compound transport	biological_process	11	YAL053W//YDL088C//YDR381W//YGL139W//YLR025W//YLR335W//YMR273C//YMR275C//YNR006W//YOR112W//YPL084W	1.81981	0.0628466	0.143772	5
GO:0006520	cellular amino acid metabolic process	biological_process	3	YCR005C//YDR173C//YGR094W	0.354583	0.0710255	0.157866	3
GO:0055086	nucleobase-containing small molecule metabolic process	biological_process	3	YDR050C//YNL098C//YOL136C	0.356382	0.0707093	0.157866	3
GO:0006997	nucleus organization	biological_process	6	YCL029C//YDL088C//YDR233C//YLR335W//YMR129W//YPL105C	2.14858	0.0725105	0.157866	4
GO:0000278	mitotic cell cycle	biological_process	21	YBL051C//YCL014W//YCL024W//YCL029C//YER167W//YFR003C//YGL021W//YGR245C//YHL007C//YHR158C//YIL135C//YIL140W//YIR006C//YJR059W//YJR076C//YLR330W//YMR036C//YMR273C//YNL233W//YNL298W//YOR233W	1.53539	0.0727884	0.157866	3
GO:0005794	Golgi apparatus	cellular_component	14	YAL030W//YDL226C//YDR170C//YDR233C//YDR372C//YER005W//YER122C//YHL031C//YJL029C//YLR309C//YLR330W//YML115C//YMR197C//YPR095C	1.66494	0.0783264	0.163506	4
GO:0005975	carbohydrate metabolic process	biological_process	14	YBL061C//YCR005C//YDR017C//YDR028C//YDR050C//YER059W//YFR003C//YGL227W//YLR330W//YMR311C//YOL045W//YOL136C//YPL180W//YPR159W	1.67339	0.0773772	0.163506	3
GO:0070925	organelle assembly	biological_process	10	YAL035W//YCL024W//YDR170C//YDR490C//YGL049C//YGL099W//YGR162W//YHL007C//YNL118C//YOR276W	1.75176	0.0896854	0.184907	4
GO:0003682	chromatin binding	molecular_function	1	YNL118C	0.212103	0.0939798	0.191398	2
GO:0043934	sporulation	biological_process	10	YBR273C//YDR208W//YER075C//YER132C//YGL099W//YGL197W//YJL048C//YJL168C//YLR330W//YNL098C	1.71355	0.0960317	0.19322	2
GO:0002181	cytoplasmic translation	biological_process	3	YAL035W//YMR012W//YOL045W	0.392188	0.128718	0.249953	6
GO:0051186	cofactor metabolic process	biological_process	3	YDR050C//YKR071C//YOL136C	0.394388	0.128067	0.249953	3
GO:0006260	DNA replication	biological_process	2	YBR057C//YJL168C	0.338719	0.133076	0.255445	5
GO:0055085	transmembrane transport	biological_process	5	YAL053W//YBR068C//YDR497C//YGL139W//YGR239C	0.504891	0.1387	0.263215	4
GO:0006325	chromatin organization	biological_process	8	YDR028C//YER161C//YHR207C//YJL080C//YJL168C//YLR335W//YMR273C//YOL148C	0.591695	0.158841	0.29805	3
GO:0016757	transferase activity, transferring glycosyl groups	molecular_function	1	YML115C	0.245332	0.191284	0.348029	3
GO:0016874	ligase activity	molecular_function	1	YGR094W	0.242797	0.192457	0.348029	2
GO:0005618	cell wall	cellular_component	1	YJR076C	0.240314	0.193813	0.348029	3
GO:0004518	nuclease activity	molecular_function	1	YGR258C	0.250563	0.189501	0.348029	4
GO:0003924	GTPase activity	molecular_function	5	YAL035W//YGL099W//YKR055W//YKR084C//YNL098C	1.87483	0.202096	0.359042	7
GO:0033043	regulation of organelle organization	biological_process	15	YBR108W//YCL029C//YDR389W//YFR003C//YHL007C//YHR158C//YJL168C//YKR055W//YLR006C//YLR248W//YLR429W//YNL169C//YNL298W//YOR233W//YOR276W	1.43055	0.206322	0.362692	5
GO:0006869	lipid transport	biological_process	5	YDL019C//YDR326C//YHL007C//YNL298W//YNR047W	1.73677	0.223862	0.389427	5
GO:0006417	regulation of translation	biological_process	7	YAL035W//YDL224C//YKL204W//YKR084C//YLR150W//YOL045W//YOR276W	1.57506	0.226529	0.390004	6
GO:0051082	unfolded protein binding	molecular_function	5	YDR168W//YHR133C//YMR186W//YNL156C//YOR145C	1.68707	0.233918	0.394589	3
GO:0001071	nucleic acid binding transcription factor activity	molecular_function	10	YER040W//YFL021W//YFL031W//YGL073W//YML007W//YMR172W//YNL167C//YOL067C//YOR140W//YPR008W	1.44988	0.243789	0.404727	2
GO:0005773	vacuole	cellular_component	14	YDR003W//YDR422C//YDR497C//YFL004W//YHR205W//YIL140W//YIL158W//YJL080C//YMR197C//YNL054W//YNL293W//YNL298W//YOL138C//YPL180W	0.70192	0.244775	0.404727	4
GO:0006629	lipid metabolic process	biological_process	17	YAL053W//YBR177C//YDR173C//YDR208W//YDR302W//YDR372C//YGL139W//YHR007C//YHR133C//YHR205W//YLR133W//YLR350W//YNL054W//YNL156C//YNL169C//YNR019W//YOR086C	1.35835	0.247289	0.404875	3
GO:0004386	helicase activity	molecular_function	1	YOR204W	0.273923	0.269435	0.432535	7
GO:0006873	cellular ion homeostasis	biological_process	8	YDR436W//YFR003C//YJL129C//YJL165C//YJR059W//YLR433C//YML016C//YOR267C	1.47664	0.271953	0.432535	4
GO:0007033	vacuole organization	biological_process	6	YDR170C//YFL004W//YHL007C//YML097C//YMR197C//YNL298W	1.6106	0.284292	0.447894	4
GO:0016791	phosphatase activity	molecular_function	6	YDR436W//YER075C//YLR433C//YML016C//YMR036C//YNL053W	1.49168	0.308137	0.480828	5
GO:0003677	DNA binding	molecular_function	12	YBL054W//YDL088C//YER040W//YER161C//YFL021W//YFL031W//YGL073W//YLR150W//YML007W//YMR201C//YNL167C//YOR140W	0.724069	0.310955	0.480828	4
GO:0005737	cytoplasm	cellular_component	196	YAL030W//YAL035W//YAL053W//YBL007C//YBL047C//YBL051C//YBL054W//YBL061C//YBL085W//YBL101C//YBR005W//YBR057C//YBR059C//YBR068C//YBR102C//YBR108W//YBR172C//YBR177C//YBR273C//YCL005W//YCL014W//YCL024W//YCL029C//YCL032W//YCR005C//YCR030C//YDL019C//YDL122W//YDL195W//YDL224C//YDL226C//YDR003W//YDR017C//YDR028C//YDR033W//YDR050C//YDR168W//YDR170C//YDR172W//YDR200C//YDR219C//YDR233C//YDR292C//YDR302W//YDR…	1.08124	0.319696	0.489809	3
GO:0016740	transferase activity	molecular_function	39	YBR059C//YBR177C//YCL024W//YCR005C//YDR017C//YDR173C//YDR208W//YDR302W//YDR422C//YDR466W//YDR490C//YGL021W//YHL007C//YHR082C//YHR102W//YHR135C//YHR205W//YHR207C//YIL038C//YJL095W//YJL165C//YJL168C//YJR059W//YKL171W//YLR133W//YLR248W//YLR410W//YML111W//YML115C//YMR275C//YNL154C//YNL298W//YNR019W//YNR047W//YOL045W//YOL061W//YOL136C//YOR233W//YOR267C	1.17136	0.327966	0.497912	2
GO:0051052	regulation of DNA metabolic process	biological_process	2	YGR048W//YJL168C	0.440352	0.33114	0.498201	5
GO:0051169	nuclear transport	biological_process	10	YDL088C//YDR381W//YGL099W//YGR245C//YLR335W//YMR129W//YMR273C//YNL053W//YNL298W//YOR112W	1.30514	0.359738	0.536395	4
GO:0042274	ribosomal small subunit biogenesis	biological_process	3	YAL035W//YNL224C//YOR145C	0.523475	0.383626	0.566952	4
GO:0051321	meiotic cell cycle	biological_process	9	YBR057C//YDR208W//YFL031W//YGL099W//YJL080C//YJL168C//YLR248W//YLR330W//YNL098C	0.738514	0.459794	0.661945	2
GO:0007059	chromosome segregation	biological_process	6	YCL029C//YFR003C//YJL080C//YMR311C//YOR233W//YPL137C	0.696291	0.482758	0.689065	2
GO:0051603	proteolysis involved in cellular protein catabolic process	biological_process	11	YBR273C//YDR219C//YGL011C//YGL227W//YGR048W//YJL048C//YLR025W//YML013W//YMR161W//YMR184W//YPL084W	1.2027	0.499703	0.707207	5
GO:0006401	RNA catabolic process	biological_process	7	YDR172W//YDR490C//YGR048W//YIL038C//YKL204W//YKR084C//YNL118C	1.25208	0.515564	0.723522	5
GO:0016853	isomerase activity	molecular_function	1	YDR050C	0.399533	0.520363	0.724172	2
GO:0006360	transcription from RNA polymerase I promoter	biological_process	1	YHR205W	0.34658	0.531901	0.728275	6
GO:0008380	RNA splicing	biological_process	4	YBR102C//YNL224C//YOL148C//YOR204W	0.654569	0.532033	0.728275	7
GO:0018193	peptidyl-amino acid modification	biological_process	4	YDR490C//YHR207C//YJL168C//YOL148C	0.624121	0.536679	0.728662	6
GO:0006352	DNA-templated transcription, initiation	biological_process	4	YGR186W//YMR172W//YNL118C//YOL051W	1.31137	0.553162	0.744984	6
GO:0070647	protein modification by small protein conjugation or removal	biological_process	5	YDL122W//YIL038C//YML111W//YMR275C//YPL084W	0.693033	0.56363	0.753009	6
GO:0006366	transcription from RNA polymerase II promoter	biological_process	23	YBL054W//YDR028C//YDR173C//YER040W//YER161C//YFL021W//YFL031W//YGL073W//YGR186W//YGR258C//YHL007C//YHR205W//YIL038C//YLL029W//YML007W//YMR172W//YNL118C//YNL167C//YNL298W//YOL051W//YOL067C//YOR140W//YPR008W	1.12977	0.569398	0.754678	6
GO:0008168	methyltransferase activity	molecular_function	2	YHR207C//YJL168C	0.52374	0.591837	0.772163	4
GO:0016829	lyase activity	molecular_function	2	YJL005W//YNL169C	0.52374	0.591837	0.772163	2
GO:0016570	histone modification	biological_process	3	YHR207C//YJL168C//YOL148C	0.620213	0.635347	0.812157	5
GO:0006811	ion transport	biological_process	9	YAL053W//YBR068C//YGL139W//YLR025W//YMR275C//YNR006W//YNR047W//YOL130W//YPL084W	0.809464	0.643999	0.814756	4
GO:0008643	carbohydrate transport	biological_process	2	YGR097W//YPR115W	1.43031	0.652954	0.817584	5
GO:0000988	transcription factor activity, protein binding	molecular_function	6	YFL021W//YGR186W//YNL167C//YOL051W//YOL148C//YOR140W	1.14203	0.656026	0.817584	2
GO:0032787	monocarboxylic acid metabolic process	biological_process	4	YBR177C//YCR005C//YDR050C//YOL136C	0.673335	0.668977	0.823474	6
GO:0006605	protein targeting	biological_process	11	YDR200C//YDR292C//YGR239C//YLR335W//YML097C//YMR129W//YNL098C//YNL298W//YNR006W//YPL084W//YPR095C	0.836138	0.670613	0.823474	5
GO:0008565	protein transporter activity	molecular_function	1	YOR132W	0.462293	0.72474	0.877041	2
GO:0000054	ribosomal subunit export from nucleus	biological_process	2	YGL099W//YGR245C	1.02578	0.722607	0.877041	4
GO:0001403	invasive growth in response to glucose limitation	biological_process	3	YHL007C//YOL051W//YOR140W	1.19994	0.740838	0.890072	6
GO:0032200	telomere organization	biological_process	2	YLR150W//YMR186W	0.604488	0.77385	0.897451	5
GO:0005777	peroxisome	cellular_component	2	YCR005C//YGR239C	0.620424	0.772467	0.897451	5
GO:0005815	microtubule organizing center	cellular_component	2	YCL029C//YOR233W	0.645967	0.771255	0.897451	4
GO:0008092	cytoskeletal protein binding	molecular_function	3	YCL029C//YDL226C//YLR429W	1.05646	0.762584	0.897451	3
GO:0048285	organelle fission	biological_process	11	YBR057C//YCL029C//YFR003C//YGL021W//YHL007C//YHR158C//YJL080C//YJL168C//YLR248W//YNL298W//YOR233W	0.858451	0.773195	0.897451	4
GO:0042273	ribosomal large subunit biogenesis	biological_process	3	YGL099W//YGR162W//YGR245C	0.680009	0.803663	0.915754	4
GO:0006457	protein folding	biological_process	3	YAL053W//YER048C//YMR186W	0.74459	0.80031	0.915754	2
GO:0006979	response to oxidative stress	biological_process	5	YGR097W//YHR205W//YKR071C//YLR248W//YML007W	1.12378	0.806083	0.915754	3
GO:0006091	generation of precursor metabolites and energy	biological_process	7	YDR028C//YDR050C//YER059W//YFR003C//YMR311C//YOL045W//YOL136C	1.06571	0.840607	0.948523	3
GO:0006397	mRNA processing	biological_process	6	YBR102C//YER032W//YNL224C//YOL123W//YOL148C//YOR204W	0.832105	0.847923	0.950357	7
GO:0006418	tRNA aminoacylation for protein translation	biological_process	1	YGR094W	0.655147	1	1	6
GO:0016798	hydrolase activity, acting on glycosyl bonds	molecular_function	1	YPR159W	0.501684	1	1	3
GO:0006865	amino acid transport	biological_process	1	YBR068C	0.561475	1	1	5
GO:0006353	DNA-templated transcription, termination	biological_process	1	YJL168C	0.548404	1	1	6
GO:0006383	transcription from RNA polymerase III promoter	biological_process	1	YHR205W	0.575183	1	1	6
GO:0006497	protein lipidation	biological_process	1	YDR302W	0.524006	1	1	6
GO:0042255	ribosome assembly	biological_process	2	YAL035W//YGL099W	0.799512	1	1	5
GO:0007031	peroxisome organization	biological_process	2	YDR233C//YGR239C	0.943625	1	1	4
GO:0008213	protein alkylation	biological_process	2	YHR207C//YJL168C	0.943625	1	1	6
GO:0042594	response to starvation	biological_process	2	YDR028C//YJL083W	0.842403	1	1	3
GO:0006486	protein glycosylation	biological_process	2	YER005W//YML115C	0.760772	1	1	4
GO:0051604	protein maturation	biological_process	2	YJL156C//YNL169C	0.907289	1	1	4
GO:0043543	protein acylation	biological_process	2	YJL168C//YOL148C	0.714597	1	1	6
GO:0008233	peptidase activity	molecular_function	3	YBL067C//YDL122W//YJL156C	0.752529	1	1	3
GO:0008134	transcription factor binding	molecular_function	3	YNL167C//YOL051W//YOR140W	1.01111	1	1	3
GO:0006354	DNA-templated transcription, elongation	biological_process	4	YER161C//YGR186W//YIL038C//YJL168C	0.972814	1	1	6
