# Supplementary material for: Novel interconnections of HOG signaling revealed by combined use of two proteomic software packages
Source: Cell Commun Signal. 2019 Jun 17;17:66. doi: 10.1186/s12964-019-0381-z (PMC6572760; doi:10.1186/s12964-019-0381-z)
Supplement: Supplementary file 8 — Table S3. Related to Fig. 3 and Additional file 2: Figure S2. List of quantified phosphorylation sites over MS experiments, containing details on which sites were quantified in which search engine (PD, MQ) and the ratios in the different conditions. (XLSX 212 kb) [file 12964_2019_381_MOESM8_ESM.xlsx]

## Sheet: Sheet1
				WILD TYPE KINETICS (+0.5M NaCl)								hog1Δ KINETICS (+0.5M NaCl)
				PD SILAC ratio [log2]				MQ SILAC ratio [log2]				PD SILAC ratio [log2]				MQ SILAC ratio [log2]
PhosGroup	FIELD	MQ_FIELD	MOTIF	wt0min	wt5min	wt15min	wt30min	wt0min	wt5min	wt15min	wt30min	ko0min	ko5min	ko10min	ko30min	ko0min	ko5min	ko10min	ko30min
AIM3::915(S)	Field 1				1.90304	0.952608							-0.0412995	0.155471
AKL1::541(S)	Field 1	Field 8			1	1.18436			1.04	1.14448	0.466151			0.326025			0.568607	0.505278
ARG82::97(S)	Field 1	Field 8			1.23266	1.1481			1.18	1.00011
ASK10::808(T)	Field 1		TP	0.164815	1.38957
BOI1::104(S)	Field 1	Field 1			2.52857	1.40016			2.42	1.34782
CKI1::14(S)	Field 1			-0.144324	2.36177	1.41937	0.746312					-0.0530272	-0.597481	-0.33376
CRN1::463(S)	Field 1	Field 1			2.87184	2.86506			2.52	2.8926		-0.180813
EAP1::282(S)	Field 1	Field 1		-0.980687	1.31615		-1.18301	-0.806338	2.15		-0.400169	-0.215051	-0.275944	-0.434424	0.0775004	-0.216437	-0.0900574	-0.432383	0.326336
FLC3::687(S)	Field 1				1.15056	0.570085							0.261024
GLO3::389(S)	Field 1			-0.665829	1.82782
HRK1::37(S)	Field 1			-0.223107	1.44361	0.392547	0.179465					0.467491	-0.99003	-1.06877	-0.22354
KEL1::1003(S)	Field 1	Field 1			1.29278	1.33305			1.25	0.875305
KEL1::1022(S)	Field 1	Field 1			1.17632	0.403982	-0.304305		1.16	0.28451						0.0198279	0.142744	-0.417728
LDB16::241(S)	Field 1	Field 1			1.07039				1.36				-0.569203			0.107582	-0.903799
MLF3::257(S)	Field 1	Field 1		-0.0452517	3.46989	1.71524		-0.315628	2.9	1.55416	0.910667			0.521928				0.289864
MSS4::341(S)	Field 1				2.07382	0.20418
PAN1::1253(S)	Field 1				1.57531	0.820296
RCK2::515(S)	Field 1				2.55582									0.773045
RCK2::520(S)	Field 1		SP		4.54597	1.10683
RTN1::232(S)	Field 1				1.57046							-0.0936895		-0.274022
SKO1::54(S)	Field 1				1.58015								0.318904
SMY2::84(S)	Field 1			-0.0265828	2.12102	1.04652						-0.0727536	0.606021	0.519468
TIF4632::196(T)	Field 1	Field 1	TP		1.22651	0.85489	1.13251	0.000649746	1.62	0.709522	1.36972					-0.0217457	0.862981	0.54135	1.09612
VPS74::14(S)	Field 1	Field 2		-0.0734718	1.21412	0.714971	1.00631	0.0969981	0.96	0.275954	0.886469	-0.0530272	-0.774878		0.293692	0.0495382	-0.779561	-0.661431	0.0477284
YMR295C::14(S)	Field 1			-0.0588236	1.01436	0.612952	-0.450159					-0.0399283	0.0338554		0.279954
BCY1::83(S) / 84(S)	Field 2				-0.434403										0.0421537
BDP1::178(S)	Field 2	Field 2		0.281072	-0.599462	-0.560179		0.0709557	-0.74	-0.506803	-0.316485	-0.0201543	0.196967	-0.203668		-0.140658	-0.13813	-0.293067	-0.2437
BNA7::9(S)	Field 2	middle	SP	0.101183	0.263034	-0.0407286		0.158774	0.43	0.110974	0.0686731		-0.0322995			-0.205614	-0.044851	-0.0747376
BUD3::1226(S)	Field 2		SP	0.349958	0.201634									0.0808525
CIN5::196(S)	Field 2				-0.268817									1.63105
CRP1::182(T)	Field 2	Field 2	TP		0.704872				0.93			-0.228207				0.0303398			0.643613
CYR1::389(T)	Field 2	Field 2		0.296931	0.594549	-0.570927		-0.0692998	0.58	-0.759295								0.300018
EFR3::564(S)	Field 2			0.189266	0.632268	-0.320686	-0.488616
ETT1::30(S) / 34(T)	Field 2		STP	-0.0540943	0.495695
FPK1::300(S) / 303(S)	Field 2	Field 2			0.124328	-0.113076	0.213398	-0.380326	0.24	-0.0484075	0.11474	0.19242		-1.46757	-0.968894	0.272881	-0.731811	-1.43924	-1.1425
GIS4::720(S)	Field 2	middle		0.210148	-0.888969			0.346413	-0.97		0.409477	-0.149799	0.372264	0.235813		-0.132697	0.329754	0.194007	0.200618
GPH1::31(T)	Field 2			0.0716936	0.650765	-0.00351757	0.468524						0.0210376		0.898257
ICS2::172(S)	Field 2	Field 2			0.0976108		-0.277086		0.01		0.176894		-0.177943				-0.0783185	-0.19736
IKS1::96(S)	Field 2				0.0703893		0.5051
KEL1::23(S)	Field 2			-0.141088	0.389567	-1.12426
MDS3::637(S)	Field 2	not assigned (Hog1Inh)			-0.535332				-1.63			-0.0898756	0.0940524		0.428973			-0.0329436
MLF3::11(S)	Field 2			-0.200071	0.731183
MLF3::11(S) / 14(S)	Field 2			-0.210129	0.389567	0.636454	0.949953
MLF3::171(S)	Field 2	middle			0.641546				-0.53					0.223137		0.0563447		0.0896052
MLF3::228(S)	Field 2	Field 2		0.0476678	-0.358454	0.192817	-0.24871	-0.063077	-0.82	0.101002	-0.126086	0.246661	-0.082548	-0.0496537	-0.296857	0.278804	-0.130048	-0.113856	-0.494344
MLF3::322(S)	Field 2				-0.915936								-0.249652	-0.325326
NCB2::135(S)	Field 2	Field 4		-0.198498	-0.943416			0.0139874	-1.04		0.0916657			0.223762	-0.29959	0.212674	0.225995	0.281823	-0.259343
NHA1::568(S)	Field 2				0.250962								0.867145
NOC2::70(S)	Field 2	Field 2		0.0513747	-0.200913	0.159199	0.610003	0.0762091	0.09	0.0979157	0.607024	-0.0763114	-0.468764	-0.251452		-0.0501068		-0.289835	0.489821
NUM1::2545(S)	Field 2				0.879706								0.687078
OSH3::210(T)	Field 2			-0.0988957	0.695994	-0.335164						-0.200509
PAH1::773(S)	Field 2			-0.0547047	-0.599462	-0.0574712	-0.293908					-0.0489003	0.145721	0.040728
PBS2::68(S) / 71(S)	Field 2				0.31034		0.0446651					-0.138896		-0.256952
PDA1::309(Y)	Field 2				0.0426443							-0.307148	-0.151799	-0.0772533
PFK2::171(S)	Field 2			-0.0970775	0.124328	0.139222	-0.195648						-0.575359	-0.552442	0.217861
ROD1::823(S)	Field 2				-0.888969									-0.956624
RPN13::135(S) / 140(S)	Field 2			-0.094082	0.0143553	-0.369634						0.179634		0.0368943
SBE2::532(S)	Field 2	middle			0.275007				0.68			-0.366625				-0.263686
SDA1::603(S) / 605(S) / 610(S)	Field 2			0.0539153	0.0285692	-0.26704	-0.21895							0.054907
SEC9::190(S)	Field 2				0.85599	0.482938						-0.0913152	-0.310601	-0.355295
SFL1::220(S)	Field 2			0.220818	-0.971431							0.362612
SFL1::427(S)	Field 2				-0.888969		-0.449835
SHP1::106(S)	Field 2			0.100441	-0.395929								-0.142456	-0.329876
SIP1::182(S)	Field 2			0.182439	-0.68966
SKO1::399(S)	Field 2	Field 2		0.0949581	-0.200913				-0.57			-0.0796762	0.305971	-0.0121731	0.423746	-0.186997	0.187282	-0.0552566	0.393408
SOL2::42(S)	Field 2			0.169403	-1							0.325162	-0.408448	-0.162119
SUR1::349(S)	Field 2	Field 2			-0.136062		0.250161	-0.00621967	-0.19	-0.0212932	0.325358		-0.418844	-0.510931		0.0116075	-0.741442	-0.493982
SWH1::490(S)	Field 2				0.782409		1.34401						0.187727
VPS74::14(S) / 19(S)	Field 2				0.871844									0.114914	0.604216
YLR072W::343(T)	Field 2		TP		-0.0740006								-0.0395039	-0.0405673
YML119W::72(S)	Field 2	Field 4		0.00675965	-0.888969	-1.25918		0.124934	-1.18		-0.669927		-0.309127	-1.09795	-0.673886	-0.310038	-0.062306	-0.845916
YMR031C::649(S)	Field 2			-0.218638	0.545968
YMR086W::816(S) / 818(S)	Field 2			0.513809	0.0565835	0.276718	0.106434					2.30429	-0.300141	2.21601
YMR291W::380(S)	Field 2				0.669027	0.0441149	1.02827
YPR091C::669(S)	Field 2			0.00340348	-0.152003	-1.15845	-0.504613							-0.559334	-1.06623
ZRT3::178(S)	Field 2			0.158467	0.464668	0.159371	-0.108825					-0.0197884	-0.997027	-0.886941
ALR1::185(S)	Field 3	Field 4		-0.101595	-1.39593			-0.185854	-1.12						-0.730152			-0.49111
ATG13::280(S)	Field 3	Field 4			-1.35845				-1.7			-0.208581				-0.197858		0.132775
DOT6::456(S)	Field 3				-1.94342								-1.38106
ENT1::160(T) / 163(S)	Field 3			0.0386737	-1.18442
GTS1::240(S)	Field 3				-1.32193		-0.17648					0.0627813	0.555444	1.62524
HBT1::1034(S)	Field 3			0.0896119	-1.59946		1.58354
KSP1::1005(T)	Field 3				-2.05889							-0.307308
KSP1::416(S)	Field 3			-0.0294467	-2.64386									-0.644162
RRP14::13(S)	Field 3				-1.78588							-0.36786	-0.122017
SEC16::759(S)	Field 3				-3.18442		-1.03306					-0.180813
SHP1::211(T)	Field 3				-1.25154									0.399272
TPO3::55(S)	Field 3	Field 3		0.101595	-2.05889	0.0280134		-0.21088	-2.23	0.187707	-0.221207					-0.633525		2.54313	-0.334086
UME6::645(S)	Field 3				-1.2863		-0.276336					-0.265214		-0.309314
ADP1::702(S)	Field 4				-1.12029							-0.287492	-1.0789	-1.18795
BBC1::565(S)	Field 4	Field 4		-0.067	-1.64386			0.222916	-1.69			0.0825246	-0.101019		-0.065311	0.106274	0.10236	-0.0144942
BDF2::271(S)	Field 4				-1.47393									0.0728289	0.266471
BOI1::525(S) / 527(S)	Field 4			0.184612	-1.21759							0.357043	0.205989	-0.2346
CDC11::327(T)	Field 4				-1.51457									-1.34819
CDC24::729(S)	Field 4				-1.21759							0.0521434		-0.262035	-0.253021
CDC24::739(S)	Field 4			0.302077	-1.08927									-0.164429
DOT6::245(S)	Field 4				-1.64386									-0.830878
ECM3::338(S)	Field 4			0.142018	-2.73697
EDC3::257(S)	Field 4			-0.213265	-1.59946	0.488718	-0.0550397					-0.0525636	-0.721629	-0.40936	-0.589494
EDC3::261(S)	Field 4	Field 4			-1.21759	0.77458	0.525429		-2.6	0.512332	0.348486	-0.0898756	-0.492223	-0.130438	-0.470003	-0.0304062	-0.560202	-0.160586
EDE1::241(S)	Field 4			-0.0432203	-3.32193	-1.15249	-0.555229						-2.9813	-1.73116
EDE1::241(S) / 248(S)	Field 4				-1.02915									-0.861719
ENT2::165(T) / 173(S)	Field 4		SSP		-3.18442								-0.854941
ENT2::167(S)	Field 4	Field 4		0.0122093	-2.8365	-2.55333	-0.891258		-1.88					-1.0275			1.34665	-0.444196
ENT2::167(S) / 173(S)	Field 4		SSP	0.0836405	-2.39593							-0.251624
FEN1::338(S)	Field 4		SP		-1.21759								-0.123356
FRK1::414(S)	Field 4				-1.35845									0.0153916
FUN26::27(S)	Field 4				-2.94342							-0.114658
GPD1::24(S)	Field 4			0.131455	-2.94342	1.95118								0.54676
GPD1::24(S) / 27(S)	Field 4			-0.119522	-3.18442		1.53544					-0.145137		-2.09469	-0.151933
GPD2::75(S)	Field 4	middle		0.172097	-1.02915	0.115168	-0.204873	-0.234686	-0.81	-0.295581	-0.159424	0.0115957	-1.06772		-0.0569545		-0.876008	-0.60752
HAL5::19(S)	Field 4				-1.152									-1.25558
HER1::128(T)	Field 4			-0.0718766	-1	-0.291786	0.317904					-0.0530496	0.46963		-0.428013
HER1::157(S)	Field 4			0.0206096	-2.8365	-0.740636	-0.742493
KCS1::566(S)	Field 4				-1.51457								-0.15839	-2.72833
LRE1::33(S) / 37(S)	Field 4			0.236072	-1.35845									-0.290342
MAF1::90(S)	Field 4			-0.114402	-1.18442								-0.676193	-1.3386
MAK11::436(T)	Field 4				-1.35845							-0.17916		-0.135064
MIG1::310(S) / 311(S)	Field 4				-1.4344							0.165963
MIG1::311(S) / 314(S)	Field 4				-1.05889								-1.63818	-0.909733
NAP1::76(S)	Field 4	Field 4		0.183593	-1.21759	0.182389	0.246209	0.194158	-1.33	0.035342	0.268401	-0.227456	-0.742061	-0.670318	-0.369001	-0.0477518	-0.572891	-0.48603	-0.124997
NHA1::767(T) / 768(S)	Field 4			-0.164471	-1.35845
NOT3::450(S)	Field 4	Field 4			-1.02915				-1.11		-0.215995		-0.0136749	-0.314701	-0.135775	-0.274778	-0.0166126	-0.293196	0.0118905
NOT3::454(T)	Field 4	Field 4	TP		-1.64386				-1.07	-0.127852				0.487314				0.498148
NTH1::60(S)	Field 4	Field 4		-0.0359582	-3.8365	-2.02267	-0.364479	0.299812	-2.64		-0.429561		-1.22156	-1.24248	-0.587947	-0.00615659	-1.22224	-1.12078	-0.40778
NTH1::83(S)	Field 4			-0.167583	-1.94342	-1.00647	-0.00941995					0.514594	-0.545995		0.436396
NUM1::62(S)	Field 4			0.10799	-1.2863								-0.0412711
NUP60::10(S)	Field 4			0.068377	-1.02915	-0.492477	0.184941						-0.0225756	-0.392417	-0.702425
PBS2::68(S)	Field 4			-0.241651	-1.32193		-0.219353					-0.170864
PFK2::166(S)	Field 4				-1.39593									-1.99045
PFK26::667(S)	Field 4				-1.18442		0.711676					0.238456	0.225332	0.18927
PSP1::520(S)	Field 4			-0.00695864	-1.21759	-1.26401							-0.3255	0.0495735
PSP2::238(S)	Field 4	Field 4			-1.88897			0.118271	-1.82	1.02952	0.803308			0.0760597		-0.0887628	-1.77804		-0.611706
PUF2::199(T)	Field 4				-1.21759		0.118348
PUF4::205(T)	Field 4				-3.64386								0.376133
PXL1::63(S)	Field 4	Field 4		-0.0479671	-1.88897			-0.24329	-1.27			-0.0467604		-1.22085		-0.0423029	-1.51244	-1.20656
RCN2::102(S)	Field 4			-0.505975	-1.02915		0.8635						-0.30786
REG1::570(S)	Field 4				-2.18442		-0.54342					-0.177338		-0.761922
REG1::572(S)	Field 4			-0.33492	-2.12029		-0.702638
REG1::572(S) / 576(S)	Field 4		SP		-2.12029		0.479112							0.0392334
RPS6B::232(S) / 233(S)	Field 4			0.142011	-1.35845	-1.91373	-1.65425					-0.243866		-1.08179	-1.26145
SAC7::491(S)	Field 4	Field 4		-0.0080793	-1.94342	-0.478422	-0.120777	-0.0468239	-1.66	-0.630724		0.0401838	-1.8764	-1.36615			-1.36835	-1.26485
SEC16::678(S)	Field 4			0.0665371	-1.08927
SEC16::841(S)	Field 4			0.266634	-1.08927									-0.14856
SHP1::128(S)	Field 4			-0.234639	-1.152							0.210339		-0.426698
SIP1::181(S) / 182(S)	Field 4				-1.59946							0.631922	0.00364735	0.628586	0.00543544
SKG1::276(S) / 280(S)	Field 4	middle			-1.02915				-0.64			0.0823054				0.0428931
SKG6::116(S)	Field 4	middle			-1.02915				-0.96			-0.136147				-0.177714
SKG6::369(S)	Field 4			-0.177843	-2.55639							-0.19561
SOK1::245(S)	Field 4				-1.05889								0.0686556
SSD1::164(S)	Field 4			0.0790628	-1.08927		-0.387465					0.188145	0.353472	0.452012
SSD1::286(S)	Field 4			0.188305	-1.32193							-0.0111382	-0.609487	-0.635527	-0.224444
SSD1::42(S)	Field 4	middle			-1.02915				-0.99				-0.021308		0.809356	0.00141588		0.171822	0.407342
STB3::337(S)	Field 4			-0.0146993	-1.32193	-0.573695	0.0778774						0.3642	-0.114137
STB3::341(S)	Field 4				-2.47393		0.252147
STF2::69(S)	Field 4			0.12881	-1.21759	-1.04863	0.694449					-0.0127783	-0.488764	-0.0279125	0.797257
STH1::1156(S)	Field 4	Field 4			-1.8365				-1.8					-0.47684		0.0515604	-0.51829	-0.621902	-0.227884
SWI4::806(S)	Field 4		SP	0.0151879	-1.68966	-1.51105	-1.17856					-0.177338	-0.584059		-0.479139
TOD6::226(S)	Field 4	Field 4			-1.35845				-1.73			-0.0853601				-0.0182651
UTR1::67(S)	Field 4				-1.35845								-0.392785
VHS2::301(S)	Field 4	middle	SP		-1.05889				-0.44						-0.251388	0.0343891
VTC2::187(S)	Field 4	Field 4		0.528835	-1.08927				-1.15			0.0772344		-1.59868		0.249235	-1.31984	-1.38274
VTC3::589(S) / 592(S)	Field 4			-0.0334114	-1.08927	-2.34613
YBR197C::24(S)	Field 4			0.101183	-1.64386	-1.78469
YCK1::527(S)	Field 4	middle			-1.68966		-0.960429		-0.56		-0.768245			0.625177				0.923976
YCK3::48(S)	Field 4				-1.21759								-0.591146
YDR089W::668(S)	Field 4			0.560503	-1.05889
YEL043W::154(T)	Field 4			0.352534	-2.18442							-0.0343085	-0.958081	-0.908552
YEL043W::802(S)	Field 4		SP		-1.18442							0.0233315		-0.152799
YHL008C::546(S)	Field 4				-1.2863								0.17554
YLR257W::121(S)	Field 4			0.338099	-1.94342							-0.13427	-0.387427	0.16042	-0.201521
YPK1::653(S)	Field 4	Field 4		0.181626	-2.94342			0.0687897	-2.53	-0.545073						0.105905		-2.04225
ZRT3::188(S)	Field 4	Field 4		0.20137	-1.02915	-0.00356389			-1.04			0.0291133		-0.344011	-0.520936	0.228482		-0.425237
CBK1::743(T)	Field 5				-1.4344								1.44485	1.27497
BUD14::655(S)	Field 6				0.0426443								-1.66238
CHS3::538(T)	Field 6				-0.888969								0.759617	1.04073
CKI1::45(S)	Field 6				-0.971431								-0.357699
CUE5::383(T)	Field 6		TTP	0.902941	-0.415037
DED1::539(S)	Field 6			-0.218165	0.773996	0.340273	0.284431					-0.133833	0.366578	0.902352	-0.87026
EDE1::241(S) / 245(T)	Field 6			0.32474	-0.556393
HAA1::231(S)	Field 6	Field 6			-0.836501				-0.82					0.563935			0.81632	0.533422
PHO84::302(T) / 303(S)	Field 6				0.238787									0.0692266
PIN4::636(S)	Field 6				0.411426							0.648908
PIN4::638(S)	Field 6			0.09518	0.505891		1.85084
PIN4::653(S)	Field 6			-0.0651582	0.286881	1.19251								-0.632043
SEC16::1576(S)	Field 6	Field 8			0.333424			-0.0919708	1.26					-0.398231
SSD1::40(S)	Field 6	middle			-0.473931		-0.959634		-0.37				-0.237724	0.379063	0.792001		0.43446
TIF5::170(S)	Field 6	Field 6			-0.321928				-0.3					0.647907		-0.167373		0.277524	0.640815
WHI5::154(S) / 156(S)	Field 6		SP	-0.0879013	-0.473931									-0.237983
YLL032C::762(S)	Field 6		SP		0.137504		-1.28485					-0.0600253	0.219583
EAP1::391(T)	Field 7		STP		4.8212	3.05595
HOG1::174(T)	Field 7				1.87184	0.549252
IGO2::63(S)	Field 7	Field 8			3.69153	-0.201425		-0.777903	2.58	-0.17175	-0.0159577
MRH1::289(S) / 295(T)	Field 7		SP	0.352434	1.46989		-0.621521					-0.151746	3.02309	1.93938
SMY2::70(T)	Field 7		TP		4.31832	1.61613								0.771648
AIM21::58(T)	Field 8				2.9279		1.9193
ASK10::1045(S)	Field 8	Field 8		-0.0552937	1.60407				1.84			0.0571268				-0.0635039
BNI5::346(S) / 350(S)	Field 8	Field 8	SP		1.33342	1.2516			1.7	1.05384				1.66102	1.29944			1.46854	1.7375
BOI1::648(S)	Field 8		TSP		2									0.300901
BOI2::375(S)	Field 8				1.39506	1.86012
CAF20::78(S)	Field 8	Field 8			2.12433	1.57781			1.85	1.44619								1.09154
CBF1::138(T)	Field 8		TP		1.41143		1.23856
CUE5::364(T)	Field 8	Field 8	TP		1.29278				1.19			0.223624		0.980298		0.0655838		0.458086
DOT6::558(S)	Field 8				1.48543							0.608885
EDE1::1307(T)	Field 8	Field 8	TP	-0.0413302	2.07039	0.634037		-0.0533387	2.59	0.647054	0.504866	-0.357217	1.26188	0.972479		-0.457559	1.17141	1.24013	1.47658
EDE1::249(S)	Field 8				1.42761									2.03241
EDE1::950(S)	Field 8				1.70044								0.218716	0.356935
FOL2::15(T) / 23(S)	Field 8		TP		3.32193	2.34614
GAT1::418(S)	Field 8		SP		1.01436								0.74937
GCS1::157(S)	Field 8			0.11818	1.5656	1.53432	0.996767					0.13139	0.969507	1.11168	0.873103
GIN4::719(S) / 720(S)	Field 8				1.26903								0.630106	0.300943
GIN4::720(S)	Field 8			-0.0630551	1.73118
HCR1::75(T)	Field 8	Field 8		0.235291	1.02148	-1.24217	-0.964592	-0.120139	1.77	-1.46259	-0.839886	0.194747	1.34458	1.36796		0.176305	1.44268	1.38414	0.569235
IGO1::64(S)	Field 8	Field 8		-0.357633	2.60881	0.100941	-0.305009	-0.348414	2.87	0.029718	0.349239	0.280775		1.76832		0.0666105		1.61107	1.25269
KEL1::67(S)	Field 8		SSP		1.42761								0.987062
MLF3::157(S) / 160(S)	Field 8				1.22033								1.10991
MOT2::543(T)	Field 8		STP		3.13093	1.13309
MRH1::289(S)	Field 8		SP	-0.21153	1.15056	-0.713567							1.65781
NOT5::308(T)	Field 8				1.69599								0.955116
PAN1::1003(S)	Field 8	Field 8	SSP	0.0865528	1.22651	0.952608	1.23855		1.64		1.11362		1.07059	1.19498		0.0408116	0.99327	1.13783
PAN1::748(S)	Field 8	Field 8	SSP		1.32769	0.13673			1.72	0.321222	-0.864823		1.04751			0.159084		1.02116
PAR32::34(S) / 39(S)	Field 8	Field 8	SP	-0.0871487	2.29866				2.87								0.846978
PAR32::36(S) / 39(S)	Field 8	Field 8	SP	-0.422115	2.38957	0.63647			2.41	0.612874	-0.267657					-0.84168		0.111266	0.263032
PBS2::248(S)	Field 8	Field 8	SP		2.70044		0.387003		2.11		0.67151				1.10937	0.00497219			1.30954
PBS2::514(S)	Field 8	Field 8			2.98368			-0.182763	2.77				1.80003	1.46876		0.201126	0.955581	1.28641
PIN4::640(S)	Field 8				1.41684		1.51014					0.296703
PTK2::57(S)	Field 8		TSP		1.48027							-0.346078		0.317113
RCR2::189(S)	Field 8		SP		1	0.711027
REG1::576(S)	Field 8		SP		1.93357	0.637343								0.496672	-0.726038
RSC2::682(S)	Field 8	Field 8	SP		1.44361	1.15758			1.77					0.556053			0.471115	0.60307
RTG3::150(T)	Field 8	Field 8	TP		1.43829	1.23034		0.080574	1.72	0.921995							0.0377353	0.0940467
SEC16::1511(S) / 1515(S)	Field 8		SP		1.09761	0.656514	0.693551
SEC16::1778(S)	Field 8				2.05658	2.55429
SEC16::706(S)	Field 8	middle	SP		1.23266				0.61				0.717795	0.560033		-0.508919		0.508486
SEC31::1050(T)	Field 8	Field 8	TP		2.57773	2.06297			2.49								1.7282
SMY2::128(S)	Field 8		STP		1.90689							-0.241263
SMY2::129(T)	Field 8		STP		1.91073	0.418791	0.634166
SMY2::82(T)	Field 8				1.67356		0.629353
SNF1::211(S)	Field 8	Field 8		0.558376	1.75702			-0.201062	1.76		-0.468975				-0.317554
SPA2::910(S)	Field 8	Field 8	SP		1.68706				1.64					1.30638		-0.0663217		1.3517
SPA2::979(S)	Field 8		SP	0.287635	1.08406	0.125444	-0.420179						1.06286	0.9884
SRC1::394(T)	Field 8	Field 8	TP		1.25701	0.79703			1.38	0.548787	0.559821					0.0772077	0.0919997	0.522634	0.0297506
SSD1::492(S)	Field 8				1.16993									0.978973
STE50::202(S)	Field 8		SP		1.07724									-0.00343305
SVL3::471(S)	Field 8		SP		1.29278							0.0484182	0.664308
SYH1::345(T)	Field 8	not assigned (Hog1Inh)			1.45943		2.70969		-0.13		2.50221
TFG1::200(T)	Field 8	Field 8	TP		1.40599	0.853072	0.17833		1.59	1.03483	0.549641	-0.116676				-0.152167		0.595381
VIP1::54(S)	Field 8	Field 8	SP		1.22651				1.21				0.899346	0.464263		-0.317078	0.729823	0.517209
YDR348C::114(S)	Field 8				1.21412	0.269144						-0.121094		0.898212	0.655298
YDR348C::153(T)	Field 8				2.29572								1.27457
YDR348C::49(S)	Field 8				1.8679									0.195548
YLR257W::129(S)	Field 8		SSP		3.1375	1.05595
YLR257W::137(S)	Field 8	Field 1		0.155895	2.06695	1.34801	0.722983	0.0334484	1.88	0.755406	0.853812	0.0899454		-0.0232114		0.107086		0.0839851	-0.122304
YMR031C::720(T)	Field 8				2.24489									1.69424
YMR031C::763(S)	Field 8	Field 8		-0.882262	1.53605			0.030847	1.31	1.06383	1.49703						1.45115
YOR352W::104(S)	Field 8		SSP		1.10434							-0.155965
YPI1::22(S)	Field 8				1.22033	1.23448	0.541925					-0.0877707	0.0999772	-0.616155
ABF1::467(S)	middle	middle		-0.16894	-0.268817	1.4487	0.866681	-0.283984	-0.98	1.21273	0.897394	0.119565	0.0995914	0.622956	0.498383	-0.0319092	0.239016	0.581959	0.288007
ABF1::720(S)	middle			-0.0707656	-0.0291463	-0.0324034	0.112903					-0.0251962		0.0400904	-0.0158655
ABP1::169(S)	middle	middle	SP	0.116473	0.0426443	0.170131	0.400131	0.26909	0.21	0.165	0.280479	-0.0514973	0.288657				0.737819	0.0664854
ABP1::181(T) / 183(S)	middle	middle	TP	-0.00337476	0.15056		0.199455	0.168673	0.61	-0.0180815	0.256	-0.393452	0.0823659	0.225697	-0.0364872	-0.196533	0.197041	0.297444	1.00365
ABP140::321(S) / 326(S)	middle				-0.577767							0.0518061
ACE2::122(S)	middle	middle			-0.943416			-0.165654	-0.49				0.195169	0.428615			0.751978
ACE2::428(S)	middle	middle	SP	0.0792108	-0.0144996				-0.1	-0.585735	-0.130988					0.224371	0.37652	0.137947	0.697742
ACE2::501(T)	middle	middle	TP		-0.268817				0.05			-0.227379	-0.0484592	-0.0470223		-0.0485002	-0.0466299	-0.142646	-0.0222421
ACE2::709(S) / 714(S)	middle	middle	SP		0.176323	0.150765	0.908673	0.60632	0.21							0.127239
ACE2::80(S)	middle	middle	SP	0.00687122	0.0426443		-0.423395	-0.0954678	0.05	-0.308732	-0.429438	0.0889912		0.552667		-0.0375104	-0.207049	0.051172
ACF4::49(T)	middle	middle	TTP		-0.120294	-0.363808	-0.229196	-0.259945	-0.06	-0.54255	-0.00483279		0.261337			0.104638	0.230564	0.0708618
ACF4::61(S)	middle		SSP		0.555816									-0.126369
ACF4::62(S)	middle		SSP		-0.0291463							-0.174768	0.165626
ACM1::161(T)	middle		TP		0.163499							0.256014		0.558121
ADR1::259(T)	middle	middle	STP	0.180705	0.0426443	-0.124662	0.00842059	0.016076	0.32	-0.04902	0.375665	-0.135881	-0.053281	-0.152799		-0.172969	-0.113759	-0.132747	0.418727
AGE2::180(S)	middle	middle		-0.692297	-0.234465			-0.586683	0			0.692884			-0.478562	0.590628		-1.20906	-0.195178
AIM21::183(S)	middle	middle			-0.0144996	-0.126385		-0.157024	0.14	0.256674						0.102768	-0.548704	0.11341
AIM21::277(T)	middle	middle		0.265069	-0.0588937			0.172624	0.19			-0.100038		-0.166458		-0.251892		0.0398285
AIM21::576(S)	middle	Field 4	SP		0.432959				-1.44	0.421427				-0.067754			0.527534
AIM3::843(S)	middle	middle	SSP		-0.234465	-0.278919			-0.17	-0.402355								-0.0972174
AIM3::843(S) / 847(S)	middle	middle	SSP		0.176323		0.634166		0.45	0.304304	0.234909						0.305466	0.238472
AIR1::21(T)	middle	middle	TTP		0.0143553	0.00679972	0.944903		0.32	0.0553925	0.293113	-0.127697	0.200361	0.0278825		-0.0454589	0.0748623	-0.0265539
AIR2::49(S)	middle	middle			0.124328				0.08		-0.287079			-0.0429709		-0.0164119	-0.0592899	-0.1901	-0.157399
AKL1::1072(S)	middle			0.208328	0.565597	0.21421	-0.105991					0.229275	0.992676	0.745141
AKL1::1099(S)	middle			-0.260918	-0.120294								0.722323	-0.131938
AKL1::504(S)	middle		SP	-0.00676333	0.298658	-0.210042	-0.129617					-0.155587		0.759586
AKR1::51(S) / 57(S)	middle				-0.0144996									0.379511
ALA1::950(S)	middle	middle		-0.0212392	0.0143553	-0.0507466	-0.229963	0.0343607	0.04	-0.296203	-0.0541706	0.0353569	0.113124	0.0424928	0.438082	0.0178653	0.154105	0.0156887	0.210574
ALE1::513(S)	middle	middle	SSP	0.0179584	-0.0740006	-0.132898		-0.076654	-0.01	-0.208047	0.277604	-0.0602691				-0.102155	-0.153023	0.00356744	0.0642288
ALK1::258(S)	middle				0.275007							0.0596437		0.0245411
ALR1::19(S)	middle	Field 2			-0.304006				-0.14					0.595152				0.312266
ALR1::357(S)	middle	middle			-0.217591				-0.48	-0.658251		0.152313		0.228845		0.207243
ALY2::213(S)	middle	middle	SP	-0.278338	0.226509		0.148378	-0.402108	-0.09		0.19275	-0.270982	0.00242193	-0.386197		-0.251125	-0.0492146	-0.418615
APL5::888(S)	middle	middle			-0.268817		0.58414		-0.02		0.249329			-0.206642		-0.0177315		0.0828799
APL5::918(S)	middle		SP		0.0840643		0.475394					-0.279738	0.0985913	-0.0476112	0.184541
APL6::728(S)	middle				0.659925	0.249876
ARB1::43(S)	middle				0.464668	0.538236
ARP4::353(S)	middle		TSP	0.0243293	-0.136062		0.33259
ASK10::1070(S)	middle			-0.100921	0.594549							0.213194	0.291756	-0.21848
ASM4::464(S)	middle		SP		-0.168123							-0.408719		-0.19514
ATG13::461(S)	middle	middle			0.773996	0.703185	0.85705		0.85	0.530516	0.276467			-0.139837		0.0208238		0.0210819
ATG13::649(S)	middle	middle		0.102955	-0.0740006		-0.155173	0.1593	-0.35		-0.180107	-0.534906	-0.108316	0.103065	0.297737	-0.425342	-0.0380317	0.18503	0.0798881
ATG19::136(S)	middle	middle	SP		0.111031			0.228619	0.09	0.15335	0.357915			-0.163086			0.479979	0.0788142
AVL9::519(S)	middle				0.124328							0.126144
AVO1::433(S)	middle				0.189034							0.175397			0.436396
AVT3::59(S)	middle	Field 4		-0.228701	-0.836501			0.369837	-1.12				-0.738657	-1.01726			-0.54527	-0.876298	-1.11187
AVT4::165(S)	middle				-0.454032							0.00805083		-0.512686
BAP2::24(S)	middle	middle			0.0426443				0.01			-0.0366844	0.20418	0.09403		0.077355	0.0965012	0.135844	-0.501263
BBC1::103(S)	middle	middle	SP	0.0715013	0.0976108		-0.0178344	-0.151458	0.07	-0.119993	0.0890788	0.315545		0.528975	0.0105133			0.400114
BBC1::106(T)	middle				0.176323	-0.442325
BBC1::158(S)	middle	middle	SP	0.0391052	0.0565835	-0.0502273	-0.123631	0.0853176	-0.1	-0.105377	-0.0441036	-0.322136	-0.169303	-0.422163	-0.597948	-0.0439866	-0.0209468	-0.385712	-0.0671795
BBC1::166(S)	middle			0.204697	0.0565835							0.286366		-0.124127
BBC1::621(S)	middle		SSP	0.157877	-0.286304		-1.35586							-0.578761
BBC1::895(T)	middle				0.978196							0.00970855			-0.394837
BCK1::411(S)	middle	middle	SSP	-0.306088	0.704872				0.69			0.240531		0.359453				0.354681
BCP1::205(T)	middle	middle		0.114853	0.0565835			-0.36004	0.1	0.124431		0.317561				0.149779		-0.130508
BCY1::131(T)	middle		STP		-0.0291463		-0.0562052							-0.0874828
BCY1::145(S)	middle			-0.0608797	0.0976108	-0.0838579							0.0486497	-0.067754	-0.627737
BCY1::83(S)	middle			0.0169407	-0.836501	-0.554975						0.227081	-0.0336256		0.117167
BDF1::270(S)	middle			0.17379	-0.454032		0.121748
BDF1::429(S)	middle			-0.0241332	0.201634	-0.00107899	0.138075					-0.0789425	-0.121567	-0.0809697
BDF1::615(S)	middle		SP	0.0336635	-0.0892673		-0.225432					0.0848476	-0.161737	0.0902665
BEM1::458(S)	middle	middle		-0.077998	-0.514573	-0.559198			-0.82		-0.423126	-0.30124		-0.495203		-0.231947	-0.551287	-0.433128	-0.289717
BEM1::458(S) / 461(S)	middle	middle		-0.198385	0.176323			0.286875	0.21	0.274317	0.622951	0.0693882	0.0614271	-0.188702			0.0746458	-0.150079	-0.216905
BEM3::222(S)	middle	middle	SP		-0.168123				-0.21				0.296869	-0.392797			0.101375	-0.143269	0.689062
BEM3::237(S)	middle		SP		-0.0439433							-0.00450273	-0.199464	-0.53589
BFR1::336(T)	middle	Field 8	TP	0.0587692	0.871844	0.262948	-0.519161	-0.00807742	1.2	0.109441	-0.383443	-0.0627284	0.653334	0.513123	0.106521	-0.109747	0.695207	0.656985	0.375494
BFR2::366(S)	middle	middle	SP	-0.16259	0.0426443				0.03			-0.212382		-0.17838		-0.0799389		-0.19823	0.118694
BFR2::379(S)	middle	middle		0.00921958	-0.0892673	0.123952	-0.188856	-0.0939538	-0.05	0.0243001	-0.0869613	-0.128512		-0.189938	-0.153369	-0.141427	-0.105797	-0.193481	-0.345253
BFR2::41(S) / 44(S)	middle	middle			-0.120294				-0.08					-0.0938866				0.0680861
BIM1::147(S)	middle				0.485427		0.24548						-0.368679
BIM1::148(S)	middle				-0.200913	-0.420221						0.331637		0.124228
BIR1::765(S)	middle	middle			-0.494109				-0.36			-0.107943	0.0483857			-0.116907	-0.0154892	-0.340284	-0.0238766
BMS1::574(S)	middle				-0.120294		-0.110851
BMS1::578(S)	middle				-0.152003							0.0713551	0.0657084	-0.404848
BNA1::176(S)	middle				0.722466	1.05595								0.609942
BNI1::1889(S)	middle	middle	SP	-0.268452	-0.104697			-0.203447	0.02							0.0490247
BNI4::276(T) / 281(S)	middle				0.739848									-0.46819
BNI4::364(S)	middle		SP		0.9855									0.550879
BNI4::500(S) / 503(S)	middle			-0.280318	-0.184425							-0.0419097	-0.527351	-0.5275
BNI4::503(S)	middle			-0.0253911	0.189034							-0.0480279	0.263225	0.24908
BNI4::618(S)	middle	middle		0.141509	0.0285692			0.045696	-0.02			0.0733246		0.124228		0.140922		0.178646	0.323008
BNI5::270(S)	middle	middle			-0.454032				-0.13			0.109013	-0.848654	-0.579517		0.0662708	-0.750369	-0.606462	-0.391835
BNI5::330(S)	middle				-0.234465									-0.593928
BOI1::359(S)	middle				-0.415037	-1.58597								-0.343507
BOI1::525(S) / 528(S)	middle			0.0868924	-0.915936
BOI1::540(S)	middle	middle	SP		0.0143553				0.08		-0.327187	0.352469	0.373738			0.362335	0.325355	0.0965156	0.73118
BOI1::589(S) / 590(S)	middle			0.0392855	-0.761213
BOI1::644(S)	middle	middle			-0.535332				-0.56		0.100374	-0.259801				-0.0671651	-0.0471574	0.176312
BOI1::644(S) / 648(S)	middle	middle	TSP		-0.68966			-0.155944	-0.43				0.0398966			-0.280397		-0.272252
BOI1::670(T) / 673(S)	middle	middle	TP		-0.120294				0.28					0.226354				0.112427
BOI2::178(S)	middle	middle			0.378512				0.26				-0.436345				-0.219836
BOI2::18(S)	middle			-0.137941	-0.104697	-0.070476						0.182591		0.543592
BOI2::372(T)	middle			-0.00656079	-0.836501							-0.12935
BOI2::373(S)	middle			-0.0136816	-0.915936
BOI2::519(S) / 523(S)	middle		SP		0		-0.305213					-0.164886
BOI2::546(S)	middle				0.0840643									0.419316
BOI2::652(S)	middle		SP	-0.132274	-0.713119		-1.58809					-0.267793	-0.556016	-1.36465	-0.350815
BRE5::187(S)	middle	middle	SP		0.367371		0.146786	-0.013756	0.38	0.132968	0.193437	-0.0136627		0.141015		0.0386958	0.240679	0.0966189	0.41181
BRN1::682(T)	middle				0.176323									-0.101897
BUD21::144(S)	middle	middle		-0.130283	-0.0439433	-0.0820831	-0.0605531	-0.0962891	-0.02	-0.120799	-0.0322196	-0.0939701	-0.0182121	-0.0863093	-0.142938	0.00992734	0.000540492	-0.0444677	-0.0900737
BUD22::257(T)	middle	middle		-0.0184105	0.176323	-0.0443353	0.0239746	0.0655197	-0.04	-0.150201	-0.0286723	0.0616773	-0.0259394			0.0521359	-0.058138	-0.220723	-0.289601
BUD22::285(S)	middle	middle		0.181456	0.176323	-0.131109		0.342108	-0.04			-0.0837685		0.0172828		-0.119029
BUD27::580(S)	middle	middle			-0.120294			-0.013367	-0.11	-0.0837753	-0.388731	-0.149068				-0.0379399		-0.00843718
BUD3::1075(S)	middle			0.22517	0
BUD3::1157(T) / 1160(S)	middle	middle			-0.234465				-0.7		-0.192709			-0.199194	-0.30696	-0.153342		-0.188101	-0.285773
BUD3::1254(S) / 1257(S)	middle			0.322203	0.555816
BUD3::1412(S)	middle				0.400538	0.141734							0.778889	0.0402145
BUD3::1614(S)	middle	middle		-0.587313	-0.120294	-0.548993	-0.0978541	-0.272152	-0.17		-0.118782	0.0231312		-0.135824		-0.000869102	-0.383683	-0.132481	-0.271938
BUD4::91(S)	middle				0.344828							-0.106314		0.150538
BUD6::347(S)	middle			-0.033447	-0.535332	-1.33501	-0.533927
BUD9::112(S)	middle				0.263034								0.0141797	-0.18569
BUG1::87(S)	middle	middle			-0.0291463			-0.269101	0.29			-0.0904556		-0.105759		-0.175758		-0.0694078	-0.358855
BUL1::193(S)	middle				0.238787								-0.625065
BUL1::70(S)	middle				0.887525								0.0674228	-0.120943	0.358804
CAB3::116(S)	middle		SP		-0.0144996		0.0851132
CAB3::118(S)	middle			0.0221085	-0.184425	-0.581611
CAB3::42(S)	middle				-0.152003								0.0895378
CAF120::510(S) / 518(S)	middle		SP		0.137504							-0.00152771
CAF20::154(S)	middle	middle		-0.0534683	-0.0291463	-0.102825	-0.115834	-0.218436	-0.04	-0.27428	0.0459606	-0.196308				0.0158723	0.0477608	-0.202738
CAF20::99(T)	middle				-0.136062		0.0349896
CAN1::38(S)	middle			0.443875	-0.888969								0.172631	-0.0662159
CBF1::138(T) / 156(S)	middle		TP		0.584963									0.397944
CBF1::45(S) / 48(S)	middle			0.091927	-0.200913							0.365023
CBF5::378(T)	middle	middle	TP	0.266808	-0.0740006		-0.0271548	-0.107217	0.22	-0.156342	0.0743047	0.0154326	-0.0555837	0.0668456	-0.233859	0.132057	-0.148733	-0.0764148	-0.0454872
CBF5::398(S)	middle				0.0840643							-0.16241
CBF5::399(S)	middle	middle		-0.166685	0.0840643	-0.244394	-0.320582	-0.041731	0.16	-0.197229		0.0868053	-0.0573593			-0.089254		-0.310344
CBF5::416(S)	middle	middle		0.0576	-0.0291463	-0.0838448	-0.180189	0.0127541	0.46	-0.0870442	-0.123631		-0.00576157	-0.279636		-0.213675	-0.067775	-0.301086	-0.323263
CCC1::52(S)	middle				-0.0588937									0.202957
CDC10::316(S)	middle			-0.0316565	-0.0144996	-0.528448	0.143154					0.0812298			0.209196
CDC14::429(S)	middle		TSP		0.0840643							-0.1076
CDC19::9(S)	middle			0.142605	0.189034
CDC28::169(T)	middle				0.0840643									-0.413886
CDC28::19(Y)	middle	middle			0.765535	1.78748		-0.195079	0.32	1.26933			0.952642			-0.237779	0.639235	1.0622
CDC3::77(S)	middle	middle		-0.0586255	-0.0144996			-0.0974082	0.06	-0.0848501		0.00396615		-0.0874687		0.0205164		-0.225216
CDC3::9(S)	middle			-0.18151	0.0143553	-0.0431145						-0.1255		-0.165452
CDC37::14(S) / 17(S)	middle	middle			0.0426443	0.0685178	0.172831	-0.0139003	0.04	0.0875975	0.154544		-0.0854761	-0.12231	-0.382491	0.0453317	0.113536	-0.00655116	-0.0591052
CDC48::519(S)	middle	middle	SP		0.137504				-0.01				-0.0359062				-0.0252079	0.13618
CDC55::155(S)	middle	middle		0.475614	0.0565835			0.300035	0.09		-0.11843	0.0229704				-0.0638493		-0.319437	-0.0262423
CDC9::58(S)	middle	middle	SP		-0.0439433				0.03			-0.616318	-0.00425207	-0.267298		-0.484246	0.309409	-0.0699618	0.0898225
CDC9::75(S)	middle	middle		0.094601	0.443607	0.843462	-0.0471457	0.112544	0.3	0.744057	0.0037488	0.057643		0.326516		-0.0198578	-0.136539	0.346648	0.276539
CET1::15(S)	middle	Field 2			-0.577767		0.253337		-0.4		0.26049				0.409679	-0.106133	0.316866
CFD1::291(S)	middle	middle	SP		0.0840643				0.15		0.0536363	-0.196382		-0.142439		-0.271732	0.249292	-0.0852524	0.279718
CHD1::1372(S)	middle			-0.0201388	-0.0740006	-0.173011						0.067424	-1.01666	-0.0247819
CHD1::36(S)	middle	middle		0.0408528	-0.251539	-0.0883218	0.359132	0.0638162	-0.06	-0.107059	-0.315717	-0.335788	-0.233726			-0.278667	-0.23537	-0.212896
CHO1::34(S)	middle			0.132792	-0.736966	-0.573844	0.380429					-0.0566339	0.622838	0.666837	0.351256
CHO1::34(S) / 42(S)	middle			-0.129162	0.344828	0.192565						0.0428502	-0.738657	-0.369892	-0.192055
CHO1::4(S)	middle			0.15863	0.0285692	-0.178877						0.00627282
CHO1::46(S) / 47(S)	middle			0.207265	0.333424	-0.081537	-0.552117					-0.473413		-0.342929
CIC1::11(T)	middle	middle	STP	0.0837747	0	-0.10832		-0.061172	0.04	-0.20082	-0.571671	-0.253863	0.139065	-0.594629	-1.1766	-0.456232	0.137903	-0.615295	-0.736932
CIC1::11(T) / 15(T)	middle		STP	0.172939	0.0143553	-0.626842						-0.464769	-0.044881	-0.69498	-1.16034
CMK1::417(S)	middle	middle			-0.395929	-0.185198			-0.44	-0.289726
CMP2::31(T)	middle		TTP		0.895303									1.38145
CMS1::59(S)	middle			0.523556	0.124328
CNM67::103(S)	middle	middle	SP		-0.120294			0.0146081	-0.23			0.168368			0.0132809	0.17117	0.183113	0.140312	-0.17808
COT1::225(S)	middle	middle			0.263034				-0.21					0.0973676				-0.0929306
COX20::142(S)	middle	middle			0.15056				0.19				-0.411783				-0.197184
COY1::470(T)	middle				-0.152003	0.0961375
CPR1::145(S)	middle		SP	-0.0702268	0.0285692	0.361012	0.539928					-0.194212		-0.0860323	-0.0463193
CRN1::520(T)	middle	middle	TP		0.137504	-0.0016906		-0.442096	0.28	0.0210865	0.286841			0.0343259		-0.227543	0.03979	-0.107635
CRN1::575(T)	middle	middle	TP		0.137504	0.225124	0.571278		0.19	-0.0656237							-0.125093	-0.114661
CRP1::153(S)	middle			-0.013014	-0.0892673									-0.247656
CRP1::156(S)	middle				-0.0892673							-0.405329
CRP1::191(S)	middle	middle		0.15863	-0.599462			0.144481	-0.59	-0.345706
CRP1::343(S)	middle			0.0169269	0.555816	0.871746	0.699481					-0.114879		0.302577	0.678017
CRP1::344(T)	middle				0.650765		0.912905
CRP1::366(T)	middle	middle			-0.184425				-0.17					-0.1625		0.255882	-0.134372	-0.0600349	-0.420622
CRP1::390(S) / 394(S)	middle		SP	0.213919	0.0840643	0.401059	0.481786					0.149903	-0.0182735	0.541164
CTI6::216(S)	middle				-0.120294									-0.0232114
CTK3::35(T)	middle	middle	TTP		-0.0740006		1.21138	0.0307397	0.1			0.0583523			-1.78934	0.00798682	-0.23101
CTR9::1015(S) / 1017(S)	middle	middle		0.0492996	-0.251539	0.148354	0.0872843	0.102475	-0.08	0.129825	0.251749	0.057643		0.260945	0.032267	0.0920745		0.153954	0.145269
CTR9::1017(S)	middle	middle		0.0014082	-0.395929	-0.238496		-0.43168	-0.47	-0.227084	-0.569579					-0.218145		-0.687921
CTR9::974(S) / 977(S)	middle			-0.0963545	-0.268817
CUE5::21(S)	middle	middle		-0.213122	0.815575	-0.0851228		-0.181811	0.94	-0.100481	0.515311					0.186337	0.627825		0.164334
CUE5::220(S)	middle	middle		-0.246252	-0.0291463	-0.0479012		0.00205044	0.01	-0.183478	0.0530022	-0.135471	-0.0564415	-0.0619623		-0.158245	-0.17193	-0.110796	-0.0724116
CUE5::384(T)	middle	middle	TTP	0.283796	0.163499			-0.0600778	0.32									-0.603654
CUE5::407(S)	middle			-0.0695465	0.0426443		0.209314					-0.0483514		-0.0743576
CYC8::741(S)	middle	middle	SP		0.137504	-0.104423		-0.180047	0.13	-0.221075		-0.138635	0.275729			-0.0536812	0.271169	0.337736	0.62432
CYC8::815(S) / 817(S)	middle	middle	SP		-0.395929				0.4					-0.239563				-0.396875
CYS3::40(S)	middle		SSP	-0.155105	-0.0291463
DAL81::863(S) / 867(T)	middle		SSP		-0.836501								-0.823366
DAM1::31(S)	middle				0.250962	-0.169454							0.579983
DBF20::75(S)	middle	middle	SP		-0.217591				-0.65				-0.0412995			0.031887	-0.129714	0.11709
DBP10::101(S)	middle	middle		-0.133208	-0.0892673	-0.267089		-0.199116	-0.09	-0.423152		-0.10419	-0.160086	-0.213126	-0.198134	0.0432412	-0.155605	0.0242534	-0.235674
DBP2::88(S)	middle				-0.152003	0.24246								-0.383977
DBP2::90(S)	middle			-0.348443	-0.104697	-0.0530123	0.263784					0.292108
DCN1::12(S)	middle	middle	SP		0.0840643				0.11					0.00883083		-0.220253		-0.0283489	-0.304972
DCP2::751(S)	middle	middle	SP	-0.225785	-0.104697	-0.21034	-0.163124	-0.120132	-0.03	-0.36828	-0.13939	-0.195039	-0.144557	-0.151452	-0.456774	-0.170336	-0.15069	-0.115964	-0.0166817
DED1::535(S)	middle			0.1163	0.992768	1.47098							0.228209	0.764095
DEF1::258(T)	middle	middle			0.356144			0.223342	0.06		0.668432				0.793414	-0.36781	-0.0340991	0.418301
DEF1::260(S)	middle	middle	SP	-0.0241469	0.0840643	0.349406	0.682984	0.0487706	0.16	0.335044	1.02822		0.424107	0.177958	0.711514	-0.213322	0.473903	0.332506	0.968593
DEF1::646(S)	middle	middle	SP		-0.0291463			-0.101314	0.09					0.365359		0.152487		0.347553
DIG1::142(S)	middle	middle			0.669027			0.0161977	0.54		0.0530478		1.05516	1.69424		-0.400051	0.887783	1.63213	1.78774
DIG1::395(S)	middle		SP		0.0565835	-0.100139						-0.284791		-0.197877
DIG2::84(S)	middle		TSP	0.036315	0.31034		0.441314							0.155432
DIP5::13(S)	middle		TSP		0.454176								0.350009
DIP5::22(S)	middle	middle			-0.0291463				-0.49					-0.412598			-0.416739
DOT6::423(S)	middle	middle			-0.321928				-0.09			0.276142		-0.113038			-0.203115
DOT6::487(S) / 491(S)	middle	middle	SP		-0.0144996				-0.01			-0.0160636		-0.056762		-0.0727426		-0.329835
DPB3::186(S) / 189(S)	middle	middle		-0.081565	-0.217591	-0.207505		-0.00505082	-0.15	-0.347265	-0.0251566	0.0595939				-0.032614		-0.284241
EBP2::177(S) / 183(S)	middle	middle			-0.104697	-0.287302		-0.639614	-0.02	0.241831	-0.0712519	-0.248152		-0.386019		-0.175235		-0.377871
ECM21::140(S)	middle			0.109042	0.555816	0.276189	0.0954013
EDC1::82(S)	middle	middle	SP		-0.621488				-0.52			0.121504					-0.202931
EDE1::1006(S)	middle				-0.810966										-1.25953
EDE1::1093(S) / 1096(S)	middle				0.137504								0.312836
EDE1::1093(S) / 1096(S) / 1100(S)	middle		SP	0.195451	0.356144	-0.811362							0.64975	0.111675	-0.332397
EDE1::1100(S)	middle		SP		-0.340075							0.0361501
EDE1::1187(S)	middle				0.226509		0.605255
EFR3::771(S)	middle				-0.415037							-0.126938
EFR3::771(S) / 774(S)	middle				0.275007							0.13377
EGD1::151(T)	middle	middle			0.389567		0.233825	-0.236176	0.43	-0.450199	0.407372					-0.123089		0.437428
ENP2::529(S)	middle			-0.0751154	-0.0291463	-0.0601388	-0.137715					-0.113129	-0.159415	-0.0646436	0.053098
ENP2::550(S) / 555(S)	middle			-0.0649418	-0.0588937	-0.194734	-0.232547					-0.0939701		-0.106682	-0.114215
ENP2::671(S) / 672(S)	middle			-0.273051	-0.104697
ENT1::160(T)	middle			0.10991	0.807355
ENT1::163(S)	middle				0.823749		0.0105684							1.08733
ENT1::328(S)	middle	middle	SSP		0.275007		-0.658391	-0.391398	0.51			-0.0161544	0.0725338	0.364712
ENT1::366(T)	middle			0.180399	0.344828								1.25946	-0.0197169
ENT1::392(S)	middle				0.411426								-0.3305
ENT1::395(T)	middle			-0.235191	0.137504
ENT2::479(T)	middle	middle		-0.118893	-0.321928	-0.15524		-0.17983	0.38	-0.268375		-0.0798605	-0.53387	-0.53598		-0.0377062		-0.598178
ENT5::324(S)	middle				-0.268817		0.141742					0.0677256		-0.239924
ERB1::20(S)	middle				0.124328		-0.142104					-0.39824
ERB1::20(S) / 23(S)	middle	middle		0.0181252	0.0565835	0.407998	-0.0455869		0.11			-0.16252		-0.0147996		0.047495		-0.0377276	0.0753719
ERB1::23(S)	middle	middle		-0.101065	-0.0892673	-0.217951	-0.136166	-0.115909	-0.17	-0.294326	-0.0393141	0.0521223	-0.0918132	-0.130099	-0.112482	0.080328	-0.0146117	-0.167971	-0.211167
ERG6::373(T)	middle	middle	TP	-0.413755	-0.0588937				0.11		0.0212531	-0.177488	-0.412823	-0.246214		-0.0528017	-0.684701	-0.297137
ERG6::378(S)	middle	middle			-0.0439433				0.16		0.0241833	-0.067434						-0.118688
ESC1::1144(S) / 1145(S)	middle		SSP		0.286881									-0.245282
ESC1::532(S)	middle		SP	0.0666133	0.495695	0.322997	0.549706							0.177877
ESC1::579(S)	middle	middle			0.0840643	-0.0188565			0.18	-0.417849	0.143377	0.113111				0.0579319		0.0109774	0.130595
ESF1::223(S) / 225(S)	middle	middle		-0.219577	0.0143553	-0.0247489	0.0422979	0.296563	-0.18	-0.0388339	0.134281			0.0886522		-0.0782891		0.097089	0.0853459
ESF1::225(S)	middle	middle			-0.268817				-0.45			-0.0551908				-0.125468		-0.287687
ESF1::86(S)	middle	middle		-0.077998	-0.0144996	-0.12771	-0.0194325	-0.12852	-0.21	-0.363169	0.112264	0.271612		-0.100185		0.0873941	-0.209902	-0.244653
ESF2::47(S) / 51(S)	middle	middle		-0.188856	-0.0892673	-0.187592		0.245492	0.07	-0.0407113	0.450563	-0.311842		-0.0230956		-0.0130733		0.135211	0.000562151
FAP7::188(S) / 196(S)	middle				-0.0144996	-0.0328861	-0.13881					-0.117356		-0.193851
FBA1::313(S)	middle	middle	SP		-0.0740006		0.412178	0.0330042	0.08	0.137052	0.322217					0.0738686	0.148967	-0.23761	0.0203148
FBA1::40(S)	middle				0.0565835							0.00564031
FEN1::334(T) / 338(S)	middle		TP	-0.0796978	0.356144	0.722576	-0.342001					-0.508718	0.968559	0.0783756	-1.69882
FHL1::393(S)	middle		SP		-0.268817							0.570274
FHL1::44(S)	middle	middle	SP	-0.0229764	0.124328				0.08					-0.0540008		0.153685		0.0250704
FIP1::13(Y)	middle			0.167053	-0.104697									0.0973676
FIP1::15(S)	middle	middle		0.000302734	-0.0291463	0.0483231	0.0106109	0.0348657	0.02	-0.138134	0.0961124	-0.0966224			-0.236608	-0.107475	-0.0596584	-0.124113
FIP1::17(S)	middle				0										-0.296426
FIP1::50(S)	middle		SP	-0.000324739	-0.0144996	0.0550365								-0.0204483
FIR1::169(S)	middle				-0.736966							-0.344666	-0.183481	-0.127342
FIR1::225(S)	middle		SP		-0.184425							0.96819
FLC1::640(S)	middle	middle		0.0582064	-0.200913	0.00675285		-0.0632181	-0.14	0.213676	0.801447
FOL2::23(S)	middle		TSP		0.0703893		-0.143333
FPK1::303(S)	middle	middle			0.0143553				-0.15			0.0136758				-0.314391		-0.182432
FPK1::676(S)	middle				0.0840643	-0.0544071	0.264801					-0.105483		-0.0534486	-0.0752773
FRA1::14(S)	middle			-0.381073	-0.415037
FRK1::414(S) / 419(S)	middle			-0.0734718	-0.666576							-0.0183058		-0.641966
FRK1::416(S) / 419(S)	middle			-0.128735	-0.168123										-1.13445
FUN30::451(S)	middle			-0.206476	0.321928		0.269606
FYV8::100(S)	middle	middle			-0.152003	-0.0753748		-0.36719	-0.2	-0.281341	0.119696	0.105348		-0.218854		0.0994135	-0.24438	-0.274603	0.0852505
FYV8::163(S)	middle				-0.454032		0.586136					0.0220961	-0.083956	-0.250541
FYV8::440(T) / 441(S)	middle	middle		-0.00311696	0.0840643	0.0322764	0.354452	0.0314256	0.1	-0.00496909	0.222719					-0.244962		0.00884943	0.211793
GAL11::1034(S)	middle	middle	SP	0.128165	-0.136062		-0.423787	-0.0112233	-0.2	-0.276132	-0.0116223	-0.0379238	-0.119429	-0.333733	-0.876285	-0.138617	-0.200295	-0.347866	-0.48734
GAL11::783(S)	middle				-0.200913								-0.41119	-0.53587	-0.553115
GAL11::828(T)	middle				0.62293									0.419316
GAL11::831(S)	middle		SP		1									0.7355
GAT1::262(S) / 270(S)	middle		SP		0.495695									0.303307
GAT1::399(S)	middle	Field 4			-0.971431		0.45264		-1.39		0.116689	0.0988635			-0.294841		0.199414		0.184356
GCD1::296(S)	middle			0.0628267	-0.0740006	0.278185						0.0177334	0.14011	0.0529735
GCD6::538(S)	middle	middle			0.584963		0.0428511		0.62		0.184769	0.197878		0.595868		0.00685513	1.22931	0.299306
GFD1::111(S)	middle	middle	SP		0.214125	0.00364285		-0.0619316	-0.07	-0.342572	-0.635758					-0.454617	-0.0205538	-0.400783	0.0106976
GGA1::357(S)	middle	middle		-0.0869924	0.0703893			0.0152778	0.23	-0.327094	-0.559422	0.0914774	0.598525	0.436017	0.481324	-0.116164	0.272582	0.393432	0.594093
GIN4::382(S)	middle				-0.761213										-0.0482015
GIN4::382(S) / 385(S) / 389(S)	middle		SP		-0.37707							-0.00156717			-0.0349743
GIN4::382(S) / 389(S)	middle		SP		0							-0.0740092
GIN4::462(T)	middle		TP		-0.0144996		-0.590266
GIN4::471(S)	middle			0.0994723	-0.599462	-1.65111	-1.05443					-0.451265	-0.02748		-0.434746
GIN4::639(S)	middle	middle		0.133307	0.286881				0.33	0.353698							-0.0613293	0.112717
GIN4::719(S)	middle	middle		-0.126532	0.0143553	-0.334513	-0.68013	-0.0263704	0.27	-0.3158	-0.54937	0.201059	-0.0476284	-0.255576	-0.357347	0.16508	-0.0188096	-0.316528	-0.566107
GIN4::822(S)	middle	middle			-0.0144996				0.41			0.186006		-0.122519		0.101516	-0.0487697	-0.185003
GIP2::221(S)	middle	middle			0.389567		1.08425		0.37		1.60996
GIP3::66(S)	middle	Field 4			-0.915936			0.242868	-1.59					-0.120271				-0.136576
GIP4::570(S)	middle	middle			-0.736966				-0.65			-0.747482	0.0194665			-0.398384			-0.119386
GIS4::707(S)	middle			0.675405	-0.68966
GIS4::729(S)	middle			-0.125241	-0.666576
GIS4::731(S)	middle	middle			-0.234465	-0.30335	0.135862	-0.209863	-0.43	-0.235802	-0.00355284					-0.0717597	-0.0399194
GLC8::12(S)	middle		SP	0.0410833	-0.304006	-0.96098	-0.747097					-0.212374	0.0496333	-0.546593
GLY1::367(S)	middle			-0.031782	0.0426443	0.182683	0.405415					0.0078239	-0.144259	-0.140304	0.324553
GLY1::369(S)	middle			0.0476784	-0.184425	-0.00138849	0.2125						-0.311658	-0.0699487	0.313677
GNP1::113(S)	middle			-0.109424	-0.943416	-1.00482						0.0932691		-0.191708
GNP1::124(S) / 127(T)	middle	middle		-0.208936	-0.120294	0.0555809		0.000924497	-0.52	-0.0235734	-0.138736	0.0339847	-0.381987	-0.34671	-0.174657	0.012007	-0.25825	-0.444016	-0.230002
GNP1::29(S)	middle	middle		0.0144325	-0.0892673				-0.33	0.20507	-0.287926					0.167794	0.00494597	-0.617024	-0.635927
GNP1::31(Y)	middle				0.0426443	0.376804						0.209646
GPD2::70(S)	middle				0.0565835									-0.274837
GPD2::72(S)	middle	middle		-0.0800571	-0.37707	-0.435685	-0.58566	-0.0904297	-0.42	-0.614145	-0.504908	0.127545	-1.01819	-0.347951	-0.0021452	0.12885	-1.00095	-0.399031	-0.306097
GPD2::72(S) / 75(S)	middle	middle		0.0782749	-0.888969	-0.265267	-0.531	-0.00819251	-0.14	-0.297817	-0.364064		-1.18279		-0.137283	0.120467	-0.937006	-0.611909	-0.217253
GPM1::116(S)	middle	middle			0.286881	0.0487666		0.123684	0.26	0.253542	0.309603			0.328733		-0.27958	0.152342	0.365346
GPT2::668(S) / 671(S)	middle			0.123606	0.0703893	-0.157746	0.347316					-0.094377		0.0121398
GPT2::693(S)	middle	middle		0.133126	0.0703893	0.197531		0.081408	0.16	0.0461723	0.31874	0.173283		-0.130372		0.112474		-0.119892	-0.0758515
GRH1::155(S)	middle			-0.046776	0.526069	0.314519								0.46927
GRS1::203(S)	middle				0.137504									1.53928
GSY1::651(S) / 655(S)	middle		SP	0.00447732	0.250962	0.130208	0.56216					-0.256679	0.18621	0.0594834
GSY2::651(S) / 655(S)	middle		SP	-0.00205319	0.124328	0.374878	0.603036					-0.0479455		-0.430616
GUK1::149(S)	middle			0.00621019	-0.0892673	-0.209546	-0.280057
GYL1::37(S)	middle				0.0976108		0.378508
GYP1::69(S)	middle				-0.37707									0.413239
GYP1::87(S)	middle				-0.0144996								-0.0941513
HAL5::217(S)	middle				-0.321928							0.269352	0.0147025
HAL5::336(S)	middle				-0.286304									-0.573334
HAL5::356(S)	middle	middle			-0.286304				-0.15				-0.422361			0.0431142	-0.316661
HAL5::358(S)	middle	middle		0.365272	-0.535332		0.437776	0.479341	0.29			-0.00419196	-0.390184	-0.0493373	-0.303936			-0.0274769	-0.482232
HAL5::391(S)	middle				-0.434403		-0.111063					0.200941		-0.367232
HBS1::124(S)	middle				-0.234465							-0.0648637		-0.0326482
HBT1::41(S)	middle	middle			-0.736966	0.4915			-0.78	0.711489
HCA4::692(S)	middle	middle		-0.359597	-0.200913			-0.219949	-0.21							-0.185283	-0.178444	-0.168774
HEK2::252(S)	middle		TSP	-0.186979	0.238787	0.31904						-0.236055		0.0313906
HEK2::360(S)	middle	middle		-0.0302755	0.238787		1.70321	-0.0833701	0.12	1.45326	1.71351		0.051947	1.19586			0.110601	1.32017	1.11573
HEK2::362(S)	middle	middle		-0.0145239	-0.168123	-1.21439		0.0740333	-0.12			-0.151687	-0.17099		0.247126	-0.197011		-0.193143
HER1::102(S)	middle	Field 4		0.0522237	-0.971431	-0.0170892	0.0287383	-0.0646651	-1.21	-0.0918462	0.172405	-0.253326	-0.0151095	-0.324787	-0.286683	-0.263342	-0.00570665	-0.395268	-0.554102
HER1::1200(S)	middle				0.722466	0.920744
HHO1::174(S)	middle	middle	SSP	-0.125607	-0.168123	0.0382018	0.0362169	-0.172662	0.36	0.0472626	0.226318	0.0201642	-0.0502437	0.0832003			-0.0135799	-0.0837513	0.298111
HNM1::42(S)	middle	middle		0.0130706	-0.37707	-0.307539	-0.704774	0.104225	-0.49	-0.224211	-0.636277	0.170711	-0.0395039	-0.0288822		0.143187	-0.0263992	-0.0320406	0.184692
HOG1::176(Y)	middle			-0.11332	0.722466		0.452294
HOS4::192(T)	middle	middle		-0.5702	-0.643856				-0.36	-0.592696	0.135382	0.157911		0.189532	-0.0999298			-0.0611832
HPC2::435(S)	middle		SP		0.137504	-0.174646
HPC2::47(S)	middle	middle			0.137504	0.184342		-0.0350364	0.16	0.155116	0.41259			0.12236		-0.0242049		0.10253	0.216787
HRB1::27(S)	middle				-0.340075	-0.550008
HRB1::338(S)	middle			-0.0824833	0.0976108	-0.258599								-0.338978
HRB1::343(S)	middle				-0.0144996	-0.0122603						-0.636672
HSE1::162(S)	middle	middle		-0.129072	0.0976108	0.0679446		0.0943213	0.08	-0.00438107	0.203876	-0.0385094		0.152215		-0.0536648	0.0158017	0.168849
HSL1::1220(S)	middle		SP		-0.0144996							0.0358767		0.0226204
HSL1::1284(S) / 1287(S)	middle				0.0426443							-0.0197372		-0.374823	-0.203497
HSL1::997(S)	middle	middle			0				-0.08			-0.0919999		-0.145952	-0.167542	-0.0115606	-0.0197869	-0.103027
HTA1::129(S)	middle			-0.0663984	-0.120294	-0.41762	-0.32676							-0.668099	-0.537364
HXT2::29(T)	middle	middle		0.0299375	-0.200913	-0.0256218	0.338993	-0.0193014	-0.34	-0.10259	0.433504	0.111015	-0.0178068	0.0324121		0.0283749	-0.120728	-0.235303	-0.20217
HXT2::29(T) / 32(S)	middle	middle	SP	0.0822042	0	0.19847	-0.318061	0.0491136	0.03	-0.112261	0.0611701		-1.17079			0.0575737	0.114306	0.0597098	0.063549
HXT2::32(S)	middle	middle	SP	-0.0652663	0.367371	0.141489		-0.208283	0.09	0.0535333	-0.114009					-0.111657	-0.113016	0.224823
HYP2::2(S)	middle			-0.064667	-0.268817	-0.168484						-0.177338
IDS2::148(S)	middle				-0.971431								0.890229	-0.0568916
IES1::567(T)	middle	middle	TP		-0.599462				-0.55			0.0848476	-0.160086			-0.0762653	-0.39434	0.0663986
IGO2::106(S)	middle			0.0236676	-0.0740006		-0.145413
IGO2::106(S) / 109(S)	middle			-0.00135602	-0.136062	-0.362903	5.0535e-05
IGO2::106(S) / 115(S)	middle			0.264291	-0.286304	-0.490868
IMH1::308(S)	middle	middle		0.0471391	0.0143553	0.0465234	0.188211	0.0722206	-0.01	0.103858	0.281563	0.0163087		0.0389654		0.0318499		-0.00577912
IML1::680(S)	middle	middle			-0.666576				-0.1					0.0818899				-0.0930658
IOC4::242(S)	middle	middle		-0.165376	-0.0291463			-0.0753542	-0.05		-0.197164							0.0325885	-0.0877587
IOC4::73(S)	middle			-0.0963989	0.0426443	-0.0643709	-0.1087					-0.209153		-0.176305
IST2::726(T) / 729(S)	middle	middle		-0.781318	-0.494109		0.0335417	0.0299432	-0.32	-0.0892342	0.0916358	-0.0889024			-0.564863	-0.314372			-0.336756
IST2::767(S)	middle	middle			-0.184425		-0.0687943	0.603963	-0.3		-0.378594	0.0021847	-0.0366887	-0.0777308		0.053648	0.106296	-0.0706521	-0.354607
IST2::793(S)	middle				-0.395929	0.378769	0.58132					0.13402		-0.0869692
ISW1::694(T)	middle		TP		0.422233		0.627035							0.332998	0.160581
ISW1::846(S)	middle	middle			-0.0291463	0.155048			0.01	-0.02047						0.0733189		-0.173812	0.0229742
ISW2::831(S)	middle	middle		-0.0567556	0	0.256567	0.0671283	-0.0217949	-0.02	-0.100049	-0.0198799	0.148155	-0.0949577	0.00486678	0.0857693	-0.168813	0.0871429	-0.0674685	-0.0371247
ITC1::332(S)	middle				0.124328									-0.0976484
ITR1::46(S)	middle			0.312696	0.739848	1.01077
JJJ1::504(T)	middle	middle		-0.0176287	-0.473931	-0.0599651		0.13575	-0.49	-0.110725		-0.0620272	-0.24701				-0.30503	-0.406282	-0.478171
KAR3::19(T) / 21(S)	middle		STP		0.111031							0.0453578
KCC4::666(S)	middle			0.0156095	0.678072							-0.118772	0.451387	0.0250778	0.00293727
KCC4::894(S)	middle	middle			-0.184425				-0.08					-0.0411053		0.0629949		0.0116552	-0.438155
KCS1::537(S)	middle				-0.37707								-0.0654678
KEL1::565(T)	middle				-0.888969									1.19255
KEL1::613(S)	middle	middle	SP	0.356688	0.201634	0.196788	0.383537	0.077835	0.37	0.338914	0.283483	-0.396348	-0.248802	-0.0974833		-0.399427	-0.162987	-0.0712712	0.333166
KEL2::455(T)	middle		TP		0.495695							0.059625		0.287303
KEM1::1510(S)	middle	middle	SP	0.284961	0		-0.607259		-0.11			-0.212382	0.16076	-0.092184	-0.432281	-0.00768751	0.0765126	0.144767	0.0701889
KIN1::593(S)	middle		TSP	-0.463957	-0.286304							0.0806647		0.30502	0.269848
KIN1::764(S)	middle	middle		-0.177553	-0.0291463			-0.0410437	0.03	0.0575387	0.0144453			0.547233			-0.246969	-0.277538
KIN1::986(S)	middle	middle			-1			0.370826	0.12			0.899027		1.41748		-0.0458781	0.172426	0.52111
KIN2::609(S)	middle		TSP		-0.395929								-0.0364318
KIN2::643(S)	middle	middle	SP	-0.0368296	0.0565835	0.260888	0.250422	-0.0963178	0.16	-0.446788	0.293075		0.731245	0.353773		0.106335	0.629784	0.337509	0.253263
KIN2::663(S)	middle			-0.0977568	-0.971431									-0.245292
KIN4::365(S)	middle				0.650765									-0.378712	0.0943836
KRE29::81(S)	middle	middle			0.0703893				-0.04			-0.00873883		0.0645243		-0.157594	-0.0692071	0.0562134
KRE6::116(S)	middle			0.000482567	0	-0.545312
KRE6::134(S)	middle	middle	SSP		-0.37707	0.212322		0.0675389	0.4	-0.365352				0.172868				0.341822
KRI1::486(S)	middle		SP	-0.0534562	0.0703893	-0.143511	0.0337202					-0.195323	-0.14344	-0.25205	-0.452383
KSP1::1006(S) / 1014(S)	middle	Field 4		-0.0984605	-0.0144996			0.232481	-1.93							0.114115	-0.171406	-0.161799
KSP1::526(T) / 529(S)	middle		TP	-0.205571	0.0840643	-0.670015	0.612897					0.136988	-0.425821	-0.116207
KSP1::646(S)	middle		SP		-0.37707								0.245618	0.000999193
KSP1::884(S)	middle				0.918386		0.150786						0.87166	0.730585
LEM3::36(S)	middle			-0.0449987	-0.0439433							-0.0517539	-0.053281	-0.186514
LEO1::105(S)	middle			-0.21085	0.0143553	-0.0277012
LEO1::372(S)	middle		SP	0.0642037	0.0976108									-0.349933
LEU1::488(S) / 495(S)	middle	middle	SSP	0.0667151	0.137504	0.093991	0.108235	0.174538	0.25	-0.00290391	0.197342			0.027171	-0.12333	0.0367575	0.147215	-0.00290502
LEU1::495(S)	middle	middle		-0.0632281	0.214125	0.0469655	0.132472	-0.116868	0.14	0.0600778	0.295123	0.0537491	-0.0343232	-0.0630044	0.0129604	-0.0824857	-0.00919685	0.024388
LHP1::19(S)	middle			-0.0621226	-0.862496	-0.591558	-0.23549					-0.121184	0.0783708	-0.385019	-0.55511
LIA1::281(S)	middle	middle	SP		-0.0740006			0.211467	-0.08				-0.0395039			-0.140826	-0.10488	-0.343348	-0.502119
LRS4::168(S)	middle		SP		-0.200913							-0.174768		-0.268876
LSB3::300(S) / 303(S)	middle			0.0714815	0.62293	0.715832	0.462178					0.14716	0.405147	0.344549
LSB3::303(S)	middle			0.0292475	-0.286304		-0.2351							-0.197953	-0.45904
LSB3::381(S)	middle				-0.358454	-0.512253
LSB3::384(T)	middle		STP	0.0147621	0.505891									0.701439
LSB3::393(T) / 396(T)	middle	not assigned (Hog1Inh)	TSP	-0.157759	-0.152003				0.27	-0.760162
LSB3::393(T) / 397(S)	middle	middle	TSP		0.163499			0.16802	0.34			-0.279553		-0.297542
LSB3::397(S)	middle	middle	TSP		-0.0740006			0.109635	0.09					-0.104844
LSB3::399(S)	middle			-0.0590668	-0.136062		-0.257397
LYS20::395(S)	middle		STP	0.274998	-0.0439433	0.09761	0.0654858					0.0721812	-0.0749964
LYS20::396(T)	middle	middle	STP	0.0864595	0.0565835	0.0269348	0.0539672	0.0169658	0.2	-0.0117363	0.0402797	0.249059	0.0920829	0.126127		0.301477	0.0128918	0.0311688
LYS21::410(T)	middle	middle	STP	-0.0503713	-0.0291463	-0.111171	-0.114714	-0.282495	0.11	-0.101409	0.201369	-0.229979	0.105953	-0.23817	-0.46785	-0.0840913	-0.0768641	-0.0817376	-0.179761
MAK11::430(S) / 434(S)	middle	middle		-0.0707591	0.0143553	-0.185281	-0.062642	-0.058463	0.19	-0.190009	0.218541		0.13018		-0.00825129	-0.0862958		-0.13955	-0.433682
MAK11::430(S) / 436(T)	middle	not assigned (Hog1Inh)		-0.258311	0.0285692			-0.134817	-0.07		-0.351875	0.0363554		0.0127815			0.0798399		-0.717153
MAK16::241(S)	middle				0.250962		0.0494995					0.306659	0.0862021	0.0638401
MAK21::62(S)	middle	middle			0.124328				0.17			-0.159168				0.220661
MAK21::710(S)	middle	middle		-0.161375	-0.234465	-0.142267		-0.183028	-0.13		-0.0567655	0.105348		0.0245166		-0.156425		-0.12722
MAK21::73(S)	middle	middle			-0.0740006				-0.1			-0.0256854				-0.0306258		0.61439
MAK21::73(S) / 80(S)	middle	middle		-0.0654941	-0.0892673	0.00352123	-0.131664	-0.0730968	-0.06	0.0460443	0.0204117	-0.0273513	-0.117024	-0.0762352	0.020516	0.0537977	0.0505064	0.033163	0.124681
MAK21::80(S)	middle	middle			-0.136062		-0.676093		-0.17		-0.340971			-0.190206	-0.159759	-0.195122		-0.0847668	-0.209086
MAK21::878(S)	middle	middle		-0.0649418	-0.0892673			-0.0243132	-0.21	0.0246827		-0.0806241	-0.100431	-0.129564			-0.173268	0.0292713
MAK5::138(S)	middle	middle			-0.136062				-0.1			-0.0135002	0.0436982			-0.031044	0.116256
MAK5::678(S)	middle	middle		0.0104739	-0.120294	-0.248729	-0.161073	0.00707019	-0.13	-0.127315	0.0400153	0.0804069	0.286432	0.00136293		0.0528088	0.215358	0.0869217	0.158211
MAP2::35(S)	middle	middle		-0.0935633	0.0703893	-0.10602	0.0970985	-0.0297442	-0.32	-0.195459	0.246976	-0.204659	0.0755254	-0.275062		-0.0864237	0.00974821	-0.27293
MBP1::221(S)	middle		SP		0.250962							0.167721	0.117691
MCA1::325(S)	middle	middle			0.687061				0.69			-0.27542	0.324789			0.020159	0.500235	-0.0768829
MCD1::263(S)	middle				0.189034									0.255206
MCK1::196(S)	middle			0.320352	0	0.0203298							-0.0207566
MCK1::198(S)	middle			-0.0275507	0.0426443	-0.194234	-0.295821
MCK1::199(Y)	middle			0.139837	-0.0144996	-0.111661	0.028451					-0.0394105	0.021281	0.678471
MCK1::24(S)	middle	middle			-0.152003	0.293518			0.03							0.164129
MCM3::777(S) / 779(S)	middle				0.0285692							-0.113604	0.127152
MDG1::160(S)	middle	middle		-0.0146993	0.0285692		0.176095	-0.0361023	0.13	0.0220625	-0.0316279			-0.0420251		0.101073		-0.118114
MDG1::233(S)	middle	middle		0.0206096	-0.184425				-0.23			0.449938		-0.0481865		0.359805		-0.152585	-0.303035
MDG1::288(S) / 291(S)	middle	middle			0.367371		0.869689		0.23	0.283486	0.750531							0.456981	0.581102
MDG1::290(T) / 291(S)	middle				0.250962		0.726205								0.471486
MDS3::781(S)	middle			0.328287	-0.104697
MDV1::376(S)	middle	middle		-0.152703	-0.37707	-1.1134		-0.255799	-0.55	-0.485927	-0.665117					0.0605299
MED1::404(S)	middle			-0.18197	-0.68966	-1.24949	-0.222208					-0.106204	-0.184884	-0.164429	0.00543544
MET4::564(S)	middle	middle			-0.0144996	-0.280873	-0.453335		0							0.0693789		-0.379756
MHP1::309(S)	middle	middle			-0.0144996				0.49		0.100614	-0.0732867	-0.138648	-0.250097	-0.825777
MHP1::577(T)	middle	middle		0.0136204	-0.358454				0.3			0.141941	0.323451	-0.721725	-0.0830566	0.141716
MIG1::311(S)	middle				-0.184425							0.467181
MIG1::314(S)	middle				-0.104697								0.670173
MKS1::251(S)	middle				0.137504								0.976757
MKS1::518(S)	middle				-0.340075							0.012884		-0.468486
MLF3::14(S)	middle			0.356877	0.555816
MLF3::265(S)	middle		SP		0.0285692									-0.519018
MLP1::1733(S)	middle	middle			-0.599462				-0.55			0.20977		-0.168974		0.0336856	0.252853	-0.0429074	-0.372959
MNR2::175(S)	middle		SP	0.231621	-0.358454	-0.362657	-0.317751					0.059625
MNR2::463(T)	middle	middle	TP	-0.272524	0.0703893	-0.566417	-0.305202		0.09	-0.270303		-0.280517		-0.342929
MOB1::36(S)	middle	middle	SP	0.150516	0.422233	-0.010355	-0.215562	0.073861	0.2			0.0779186	0.214347	0.417517	0.504214	0.150414	0.100392	0.222518
MOB1::80(S)	middle	middle	SP		0.85599	0.454688			0.89		0.223842				-0.192909	-0.233298		-0.0823035	0.131627
MOB2::56(S)	middle			-0.114121	-0.836501		-0.508815					0.107931		-0.0611056
MOB2::56(S) / 59(S)	middle				-0.454032							0.00805083
MPP10::176(S) / 177(S)	middle		SSP	-0.173096	0.0976108									-0.363717
MPP10::177(S)	middle	middle	SSP	-0.0762246	0.124328	-0.0915415	-0.112764	-0.00745094	0.15	-0.233225	0.0498897	-0.0907038	-0.00429916		-0.687416	0.000716381	-0.085892	-0.06399	-0.287742
MPP6::150(S)	middle	middle		-0.117449	-0.0144996	0.0838526	-0.137776	-1.46155	0	-0.0239425	-0.086507	-0.118335	-0.179329	0.0351504	-0.150616	-0.192403	-0.0056625	-0.0840409	-0.24437
MRD1::220(S)	middle			-0.318328	-0.0144996	-0.179092						0.0447004	0.117899	-0.304169
MRD1::264(S)	middle	middle			0.0703893				0.04		0.454117			-0.0156274		0.159018	-0.305156	0.0504033	0.0934269
MRE11::560(S)	middle		SP		0.575312								0.714934
MRH1::295(T)	middle	middle	TP	-0.178124	0.333424			-0.00531727	-0.19	-0.249186	-0.340641					-0.21595	-0.156504	0.0301646
MRL1::335(S)	middle		SSP		0.933573									1.15547
MSB1::538(S)	middle			-0.376672	-0.340075		-0.449663					-0.160265		-0.177671
MSB1::835(S)	middle	middle	SP		0.176323				0.11			-0.346507					0.280593	-0.0952343	1.00376
MSC3::151(S) / 155(S)	middle			-0.0510576	-0.0291463									-0.087446
MSC3::57(S) / 60(S) / 64(S)	middle				-0.943416									-0.898
MSC3::57(S) / 64(S)	middle				-1		0.284543							0.119037
MSC3::660(S)	middle				-0.200913		0.620848
MSC3::80(S)	middle			0.414927	-0.556393		-0.181328
MSC3::80(S) / 83(S)	middle				-0.915936								0.256138
MSH6::145(S) / 150(S)	middle			0.0140432	-0.0144996	0.0644702	-0.119932					0.216159	-0.021308	0.0110527	0.179273
MSH6::201(S)	middle	middle			-0.0291463				-0.04					0.183355		0.00968904		0.121706
MSN2::451(S)	middle	middle			-0.599462		0.0620725		-0.93		0.109806	-0.145155	0.131994	-0.112726		0.127046	-0.00355277	0.0450268
MSN2::633(S)	middle			0.221847	-0.0892673	-0.0111745	-0.359234						-0.244363	0.117465
MSN4::488(S)	middle	Field 2			-0.713119				-0.93				-0.268014	-0.177431		-0.0108853	0.134443	-0.162708	-0.187145
MSN4::489(Y)	middle			0.0665546	-0.68966
MSN4::558(S)	middle	middle			-0.304006		-0.187223		-0.22		-0.705972	-0.0511825				-0.0587511		-0.00589177	0.0978399
MSO1::100(S)	middle		SP		0.895303									0.239387
MTC1::337(S) / 340(S)	middle			-0.101707	-0.599462		-0.334336							0.101097
MTC1::436(S)	middle	middle		-0.205628	0	-0.146028		-0.350725	-0.1	-0.131719							0.265711
MTR4::34(T)	middle	middle	TP		-0.321928				-0.16				-0.0196044	0.210869			0.141282	0.113104
MUK1::245(S)	middle	middle	SSP		0.201634				0.11				0.767402	0.314628				0.223617
MUK1::67(S)	middle	middle	SP		0.773996	0.365431			0.88	0.417581			0.498617		0.0410258		0.475988	0.333604
MYO3::357(S)	middle			0.109095	-0.0892673	0.0375548	0.124959					-0.0703633	-0.0945626	-0.251221
MYO5::357(S)	middle			0.272412	-0.0291463		0.0305065					-0.187908	-0.23096	-0.0683328	0.277394
MYO5::359(Y)	middle				-0.120294		-0.240112
NAB6::448(S)	middle	Field 4			-0.666576	-0.454395			-1.42	-0.764585						0.00164369
NAP1::177(S)	middle			0.110946	0.0565835	0.200664	0.311358					0.111266	0.116505	0.255206	0.543052
NAP1::20(T)	middle	middle	TP	-0.288606	0	-0.0776968		-0.215892	-0.08									0.114238
NAP1::20(T) / 24(T)	middle	middle	TP	-0.297023	-0.184425	-0.550209		-0.216481	0.15	-0.461535				-0.16548			0.65436		-0.785108
NAP1::20(T) / 24(T) / 27(S)	middle	middle	TP	-0.564785	-0.152003	-0.745981	0.279996	-0.380683	0.39	-0.428436						-0.70092	-0.384279	-0.0602601	-0.358132
NAP1::82(S)	middle				0.0426443		0.236604								-0.344702
NBP1::251(S) / 253(S)	middle		SP		0.226509								0.02414
NBP2::102(S)	middle				-0.104697								0.0979996	-0.0976484
NBP2::104(T)	middle			-0.364667	-0.888969							-0.046397		-0.0362479
NBP2::196(S)	middle		SP		-0.184425	-0.159794
NET1::228(S)	middle				0		-0.0797893						-0.0320917	-0.0986982
NET1::231(S)	middle			-0.0940945	-0.0144996	-0.0440972	-0.211224					0.130434	0.0680223	0.0638401	0.261984
NET1::497(S)	middle	middle		0.148256	-0.304006	-0.516891	-0.552904	0.0788463	-0.43	-0.504458	-0.42671	0.122067	-0.184242	-0.221424	-0.42199	0.0591056	-0.0928555	-0.116381	-0.461789
NEW1::1191(T)	middle	middle		-0.0642395	-0.104697	-0.133549	-0.220827	0.0130187	-0.04	-0.111016	-0.0597424	-0.0935863	-0.122773	-0.204372	-0.681725	-0.191104	-0.139865	-0.165132
NHA1::765(T) / 768(S)	middle		TP	-0.20863	-0.434403										-0.775731
NHA1::774(S)	middle	Field 4		0.28643	-0.666576	0.0874214	0.0978818		-1.48	0.151645	0.190115	-0.433082	0.0306459	-0.0465273		-0.467169	-0.00510059	0.103666	-0.603099
NMA2::85(S)	middle				-0.358454								-0.272379
NOC2::149(S)	middle			-0.0351393	0.0143553	-0.0102197	-0.0899876					-0.0877118	-0.0993316	-0.099693
NOC2::149(S) / 160(S)	middle			-0.210129	-0.0439433							-0.12994		-0.305889
NOP12::184(S)	middle	middle		-0.0422703	0.0426443	-0.0890058	0.256022	-0.0857953	-0.01		-0.191197	0.174061				0.031117	-0.330368	0.112984	-0.257782
NOP53::31(S)	middle	middle			-0.0144996				-0.16			0.0753425	0.0686135	-0.00677105		0.112878	-0.0176408	0.00501903
NOP8::268(S)	middle				-0.152003	1.25387
NOP8::370(S)	middle	middle		-0.139377	-0.0892673	-0.0415683	-0.231945	-0.112421	-0.11	-0.140388	0.0158841	-0.00343255	-0.0711062	-0.0284563	0.0726676	0.0522519	-0.0641025	-0.0527743	-0.0490988
NOT3::442(S)	middle				-0.556393	0.163412	-0.190586
NOT3::446(S)	middle			-0.00954378	-0.473931	-0.54911	-0.0346591					0.0688512	-0.109637
NOT3::450(S) / 454(T)	middle	middle	TP	0.289133	-0.434403	-0.0137616		0.0796931	-0.45	-0.321565	-0.372595		-0.192764	-0.0640958	0.0251063	0.0717204	-0.131022	-0.0926198	0.0856136
NOT5::377(S)	middle	middle	SP		0.0703893				0.16			-0.0791158		-0.0155835		-0.18141
NPR1::249(S)	middle			-0.371177	-0.785875		-0.764978						-0.389194
NPR1::255(S)	middle			-0.228252	-0.200913							-0.0256854		0.0301845	-0.176386
NPR1::257(S)	middle	middle			-0.0588937		0.0815045	0.0177592	-0.41
NPR1::257(S) / 260(S)	middle			0.34503	-0.68966
NPR1::260(S)	middle				0.0143553								0.00522148
NPR1::353(S) / 357(S)	middle	middle			-0.643856				0.19			0.235878						-0.12323
NRD1::263(S) / 265(S)	middle		SP		-0.136062							-0.659042	-0.243341	-0.569425	-1.42749
NRG1::163(S)	middle			0.190813	0.238787	0.686278	1.10459					-0.0645156	-0.129989	0.574578	0.690023
NSG2::90(S) / 93(S)	middle				0.584963								-0.240435
NUD1::140(S)	middle	middle			-0.0740006				0.01					-0.884157				-0.386601
NUP145::273(S)	middle			-0.341404	-0.535332		-0.0607694
NUP145::667(S)	middle	middle			-0.0892673			-0.144742	0.03	-0.173784	0.0307267		-0.505409	-0.184182		-0.0122666	-0.527026	-0.189983
NUP145::679(S)	middle	middle			-0.184425				-0.15			-0.272124	0.0043918	-0.352524		-0.320972	-0.0867139	-0.327222
NUP159::805(S)	middle	middle		-0.0112085	-0.0588937	0.0908755		-0.0514019	0.11	-0.00830186		-0.0817353		0.0313906		-0.0376906	0.0519887	-0.00127986	-0.146997
NUP159::805(S) / 819(S)	middle	middle	SP	-0.175807	-0.152003	-0.457121	-0.338852	0.0109411	-0.1	-0.405469	-0.355156			-0.610137		-0.405788	-0.393463	-0.308615	-0.312273
NUP159::940(S)	middle			-0.390854	-0.268817	-0.133046	-0.500249					-0.198095	-0.531121	-0.37398	-0.273164
NUP2::17(S) / 20(S)	middle			-0.0158954	0.0703893	0.0653897	0.0532273					0.139295
NUP2::20(S)	middle	middle		0.0412304	-0.168123	-0.654724	-0.39472	-0.0199986	-0.25	-0.58609	-0.390938	0.0621275	0.0822752	-0.010056	-0.0779872	-0.0165897	-0.046772	-0.070709	0.141133
NUP2::203(S) / 205(S)	middle	middle		0.0534453	0.0976108			0.113052	0.01	-0.0892995	0.0583348	0.262595		0.214163	-0.0712325	-0.0687556		0.124208	-0.0862923
NUP2::581(S)	middle	middle			0		0.336047	0.271485	0.05		0.37169	0.109244		-0.0712175	0.190473	0.081603	-0.410657	-0.128112	0.178242
NUP60::171(S)	middle	middle			0.111031				0.06			0.112212		-0.119846		0.0438591	0.0325891	-0.158029	0.187016
NUP60::382(S)	middle	middle	TSP	-0.172273	0.0976108	-0.113978	0.0871834	-0.185463	0.14	-0.0516729	-0.150943	0.0929453		0.200637		0.0110909		0.14177	0.499233
NUP60::473(S)	middle	middle			-0.200913				-0.26		-1.08904			-0.37731		0.147972	-0.333871	-0.287522	-0.981156
NUP60::81(S)	middle		SP		-0.0291463	0.00853407
OPI1::10(S)	middle	middle			0.137504				0.12			-0.133783	-0.435185	0.0507501		-0.0674054	-0.497975	-0.0581435
ORC1::237(S)	middle			-0.130465	0.137504	-0.15524	-0.122129					0.133697	0.284092
ORC2::61(S)	middle	middle	TSP		-0.120294				0.05			-0.216601						0.0670576
OSH2::1148(T) / 1151(S)	middle				-0.556393		-0.283276					1.04223		-0.412928
OSH2::445(S)	middle			-0.162923	0.367371	-0.768489	-0.273659							-0.968722
OSH2::787(S)	middle	middle		0.0745596	-0.120294			-0.230468	0.21				-0.108287				-0.256503
OYE2::353(S)	middle				0.389567								0.748665
PAF1::147(S)	middle			0.0393023	-0.0144996	0.0181051	0.27241						-0.0803872
PAH1::744(S) / 748(S)	middle	middle	SP		-0.184425				-0.28	-0.58187	0.144093	0.391916		-0.710843	-0.239957	0.0336109		-0.54866	-0.108484
PAM1::659(S)	middle			0.0886814	-0.514573	-0.52945							-0.485371
PAN1::1281(S)	middle				0.0426443									-0.173579
PAN1::570(T)	middle	middle		0.00875196	-0.268817	-0.394049	-0.354715	-0.100741	-0.1	-0.43036	-0.164258	0.0489492	-0.302667	-0.568717	-0.26922	0.047446	-0.321482	-0.645044
PAR32::138(S) / 141(S)	middle			0.278873	-0.514573
PAR32::246(S)	middle	middle	SP	-0.172933	0.613532	-0.108359	-0.181589	-0.234266	1	-0.191	-0.0737907	0.0180646	0.175124	-0.0474685	-0.231648	0.0159286	0.243649	-0.0251477	-0.070415
PAR32::39(S)	middle	middle	SP	0.256346	0.378512	0.215095	0.230082	0.0346902	0.9	0.179183	-0.105763	-0.258233	0.333051	-0.196547		-0.402851	0.327513	-0.173818	0.202523
PBP1::106(S)	middle	middle		-0.18754	0.250962	-0.0120118	-0.504555	-0.33239	0.34	-0.0145108	-0.243155	0.133697	0.140522	-0.124093		0.066809	-0.000722893	-0.00506268	-0.13945
PBP1::436(S)	middle	middle	SP	-0.187481	0.263034	0.315415	-0.0151191	0.067501	0.23	0.409919	0.0766386	-0.235553	0.212111			-0.0696423	0.301306	0.6564	1.0735
PCL6::312(S)	middle				0.15056									-0.323605
PCT1::346(S)	middle	middle	SP	0.122931	0.0565835	0.315415		0.0362462	0.02	0.0179332	0.329945			-0.0555843		-0.31157		-0.141419
PCT1::349(T)	middle				-0.168123								-0.114762		0.0450333
PDA1::313(S)	middle			-0.13043	0.0285692	-0.287318	-0.0514324							0.249898	-0.299474
PEX14::280(S)	middle	middle		-0.282885	0.0143553				-0.02	-0.19623						-0.0855521	-0.12029	0.0714255	0.358762
PEX19::62(S)	middle	middle		0.0573171	-0.184425			0.102086	0									-0.253773
PFK1::179(S)	middle			-0.197024	-0.0144996							-0.00902802	0.0591153	0.0399556	-0.101748
PFK1::189(S)	middle				0.669027							0.357803	0.20382	0.426846
PFK2::167(S)	middle				-0.104697									-1.90514
PGM1::120(S)	middle	middle		0.0370789	-0.168123	-0.0557974		0.0714362	-0.19	-0.0681166	-0.0813456	-0.236055	-0.181427	0.00236159			-0.0202133	-0.0291439
PGM2::117(T)	middle	middle		0.245385	0.298658	0.341794	1.89474	0.0613636	-0.16	0.297302								1.21358
PGM2::119(S)	middle	middle		-0.0120626	0.137504	0.344381		0.295247	-0.25	0.428155						0.75392	0.296764
PGM3::156(T)	middle				0.575312	0.284522
PGM3::158(S)	middle	middle			-0.104697	0.945975			0	0.476301
PHO4::152(S)	middle	middle	SSP		0.411426		0.0154795		0.66					0.284599			-0.17124	0.0468523	-0.0882262
PHO4::223(S)	middle		SP	0.0698801	0.464668	-0.395172						-0.164396	-0.274099	-0.0867908
PHO8::123(S)	middle	middle		0.0614627	0.0976108	-0.0618125	0.0517035	-0.0414509	0.01	-0.0922791	0.0737611	-0.0476579	-0.0593419	0.269602	0.658227	-0.0424757	-0.0487999	0.19273	0.488281
PHO84::316(S)	middle	middle			-0.556393				0.55			0.685256			0.258904			0.681766
PHO91::295(S)	middle			0.133475	-0.321928	-0.324514	-0.0248133						-0.121302	-0.102815
PIB2::113(S)	middle		SP		0.275007							0.453975		-0.677073
PIB2::124(S)	middle				-0.0144996	-0.147428						-0.305793	0.0762409	-0.34671	0.237986
PIB2::53(S)	middle	middle	TSP	-0.0656922	0.0565835		0.860013	0.013032	0.07		0.598023	0.0489275	-0.386015	0.0188656		0.110261	0.0944493	0.0724797	-0.0648105
PIK1::231(S) / 236(S)	middle		TSP		-0.535332	-1.05146								-0.0268414
PIL1::163(S)	middle		SP	-0.691093	0.0143553		0.465829					-0.292338
PIL1::233(T)	middle		TP		0.0426443		1.07117
PIN4::194(S) / 197(S)	middle	Field 8		0.178984	0.62293			0.254332	1.39
PIN4::466(S)	middle	middle	TSP	0.159209	0.137504		-0.1716		0.34	-1.49564	-0.0915537	0.231224		0.0912621	0.495295	-0.0799094	-0.0119694	0.300402	0.379964
PIN4::655(S)	middle	middle		-0.149831	-0.535332		-0.918495	0.018181	0.3	-0.576186	-0.772184	0.541901				0.5159		-0.525768	0.0360097
PKC1::983(T)	middle			-0.0526223	-0.0740006
PKH1::296(S)	middle				0.137504									-0.512686
PLP2::35(S)	middle		SP	-0.15286	-0.120294	-0.0740921	-0.087224
PLP2::37(T)	middle			-0.0740393	-0.217591
PMD1::1664(S)	middle		SP		-0.666576							-0.123509		-0.381446
PMD1::838(S)	middle				-0.810966									-0.0872468
POL1::214(S) / 215(S)	middle		SSP		0.0703893							0.819423	0.789573	0.120258	-0.0668895
POL1::240(S)	middle	middle	SP		0.432959				0.44			0.201385	-0.194379	-0.398691		-0.204834	-0.296461	-0.457572	-0.138333
POM34::294(S)	middle		SP	-0.0718766	-0.0291463							0.00805083	0.62391	0.303636
POP2::39(S)	middle	middle	SP		-0.0588937	-0.441241		-0.365721	0.01	-0.272011	-0.138584	-0.172043		-0.262109		-0.132834	-0.047157	-0.109662	-0.00754538
PRT1::61(S)	middle	middle		-0.0602886	0.0565835			-0.252899	0.03		-0.168354	-0.018722	0.101958	-0.160516		-0.0500467	0.0989738	-0.0989842
PSH1::143(S)	middle			-0.0100289	-0.136062	0.00385005	-0.0723871					-0.154477	-0.0897219	0.268976
PSP1::238(S)	middle			0.171191	-0.535332	-0.161042						-0.316769	-0.114762
PTK2::104(S)	middle	middle			-0.810966		-0.846018	-0.248163	0.84					-0.735553		0.702375	-1.33596	-0.74379
PTK2::56(T)	middle		TSP		-0.268817		0.416063
PTK2::711(S)	middle	middle		0.061662	0.321928	0.151786	-0.00284896	0.300094	0.3	0.0473226	0.180195	-0.116608	-0.137142	0.139256	0.523227	0.0269828	0.149191	0.166292	0.517201
PTR2::45(S)	middle				-0.200913	-0.170739	0.2409					0.19242		0.0336905	-0.0924324
PUF3::86(S)	middle	middle			-0.37707				-0.25					-0.764187				-0.601553
PUF6::34(S) / 35(S)	middle	middle		-0.0601465	-0.0144996	-0.0104851	-0.149036	-0.147757	-0.23	-0.114863	0.115754	0.0156817	-0.0876417	0.0346465	-0.036372	0.0914176	0.0580713	-0.106228	-0.154835
PUP2::56(S)	middle		TSP	-0.0736824	0.62293	0.754157
PWP1::52(S)	middle	middle		-0.579909	-0.234465			-0.100414	-0.14	-0.0247485				0.137369		-0.26914	0.0530842	-0.149927	-0.284844
PWP2::232(S)	middle				-0.104697									-0.0955741
PWP2::651(S)	middle				-0.168123							0.160664
PWP2::912(S) / 913(S)	middle	middle		0.0364907	-0.514573	-0.198803	-0.46734		-0.28	-0.312159	-0.470268			-0.0362479		0.0351162		-0.0156918	-0.752849
RAD16::109(S)	middle	middle		-0.278877	0.0565835			-0.172346	0.02		0.189723	-0.129891	-0.234169	0.102121	0.275138	-0.168793	0.0666284	-0.0662029	0.267627
RAD16::25(S)	middle	middle			-0.0740006	0.0904975			-0.03	0.0728143		0.703328						0.199835
RAD18::431(S)	middle	middle			-0.168123		0.151298		-0.04		-0.0401175	0.135754	0.293678	0.0478001			0.178207	0.0231268	-0.0635743
RAD23::139(T)	middle		STP		0.411426	0.807268
RAD9::56(S)	middle	middle	SP		-0.268817				-0.2			-0.14949	-0.665208			0.126557
RAX1::167(S)	middle	middle			-0.251539				-0.15			-0.101103							0.232834
RBL2::94(S)	middle	middle		-0.221317	-0.0291463			-0.128935	0.1		-0.0460408	-0.405329	-2.24899	-0.00462388	-0.000801903	-0.0822393	0.0468583	-0.127721	0.0242696
RBS1::435(S)	middle			-0.214617	-0.556393		-0.486367					-0.00873883		-0.635586
RBS1::435(S) / 439(S)	middle		SP	0.148182	-0.234465	-0.179057	-0.199487						-0.0538059	0.145623
RCN2::104(S)	middle				-0.971431	0.297989	0.520124
RCN2::160(S)	middle	middle	SP	-0.163464	-0.168123		0.590346		-0.18	-0.199689	0.866961	0.13402	-0.418154			0.1046	-0.397168	0.0046582
RCN2::162(T)	middle				-0.395929										0.286478
RDI1::40(S)	middle	middle		0.0120463	-0.415037	-0.0474259		-0.0699991	-0.26	-0.314624	0.134421		-0.181912	-0.739622		0.0418794	-0.199286	-0.748617	-0.943369
REG1::421(S)	middle		SP		0.226509									0.160124
REG1::75(S)	middle	middle		-0.0297405	-0.104697	-0.0121241	-0.458281	0.00825316	0.02	0.0533429	0.246523	0.168774	-0.373241		-0.375881	0.172532	-0.0737884	0.173511	-0.122634
RFA1::178(S)	middle	middle		-0.453228	-0.200913	-0.825969	-0.414174	-0.405797	-0.48	-0.72326	-0.344097	0.0673032	-0.126203	-0.171988		0.124089	-0.210893	-0.191628
RFA2::120(Y)	middle				-0.234465	-0.225022	-0.506294					-0.126938	0.260032		-0.408967
RFA2::122(S)	middle	middle		0.0216526	-0.304006	-0.326463	-0.109233	0.0239707	-0.39	-0.274267	-0.225285	-0.104462			-0.272497	-0.0721816	-0.139178	-0.386642	-0.416865
RGA1::170(T) / 176(S)	middle				0.176323							0.0423751
RGA2::733(S)	middle	middle	SP		-0.234465				-0.37		-0.760191	-0.0276908	-0.21207		-0.0575757	-0.174584	-0.0843388	0.101317	0.0801555
RGC1::652(S)	middle	middle			-0.0740006				0.05				1.13667			-0.252713	0.23769	-0.243898
RIM15::1337(S)	middle				0.286881								-0.149928	-0.736586
RLF2::503(S)	middle	middle			-0.152003		-0.555208		-0.4		-0.527831	0.431218
RMT2::181(S)	middle	middle		-0.0699508	0.0285692	0.0570158		-0.0241569	-0.02	-0.104697		0.0528303		0.0424928		0.0377271	-0.0575365	-0.116743	-0.028604
RMT2::184(S)	middle	middle		-0.136538	-0.0439433		-0.812497	-0.241296	-0.01	-0.208565	-0.199664	0.0772718	0.0619075		0.140316	0.011819	-0.0180185	-0.0876574
RNR2::15(S)	middle	middle		0.0988614	0.298658	0.3797	0.201493	0.111466	0.19	0.3795		0.0184018	0.255711	0.244314	0.28232	0.0460123	0.676154	0.202345
ROM2::193(S)	middle				0.0976108								-0.158251	-0.0759434
RPA14::121(S)	middle	middle		0.12812	-0.0144996	0.0271051	0.873065		0.17	-0.0619538	0.615705		-0.00576157					0.190666
RPA43::285(S)	middle	middle		-0.0206158	0.0143553			-0.0787698	-0.03		-0.115197	0.146081					-0.0942484	0.0901038
RPC19::33(T)	middle			-0.19891	-0.0892673	-0.33035	-0.236727							-0.0683328
RPC31::189(S)	middle	middle			-0.104697	0.181043			-0.04	0.162042		-0.0127463		-0.600497		0.11658		-0.389832
RPC53::224(S) / 228(T) / 232(T)	middle		TP	-0.0981497	0.124328	-0.118024
RPL12B::38(S)	middle		SP		0.0565835	-0.163442	-1.13079					-0.0878155	0.271625	0.164364	-0.371428
RPL16B::187(S)	middle	middle			-0.120294			-0.0385214	-0.21	-0.157929				0.487866		0.107684
RPL7A::8(T)	middle		TP	-0.0241438	0.0703893	-0.0289925	0.079702					0.130279	0.0725338	0.187948	0.146864
RPN1::19(S)	middle	middle	SP		0.0840643	0.00507504	-0.165212	0.283931	0.07							0.161064	0.535008	0.0919219
RPN13::135(S)	middle	middle		0.126945	-0.104697	-0.0817679	-0.0536562	-0.0723795	0.04	0.0508589		0.175397	0.20418	0.0982996	-0.350591	0.092986		-0.189231	0.250635
RPP1A::96(S)	middle	middle		-0.0570689	-0.0291463	0.0649433		-0.000744661	-0.17	-0.325403	0.00319633	0.082418		-0.00378487	-0.0168939	0.0619129		-0.0768531	-0.360447
RPP2B::100(S)	middle	middle		-0.0331664	0.0143553	0.0660837	-0.0361984	-0.0515271	-0.07	-0.105747	-0.0666594	0.00415004		-0.0472498	0.0534293	-0.0715802	0.144498	-0.0362628	-0.0605905
RPS24A::56(S)	middle				0.0143553								0.00837492
RPS3::207(T)	middle	middle			-0.0892673	-0.556094		-0.135427	-0.03	-0.294506	0.395538	-0.0909343		-0.0813773	-0.605952	-0.0644685	0.167992	-0.0629346	-0.164172
RPS3::221(S)	middle	middle		-0.102046	-0.0439433	-0.141822	-0.028156	-0.00533271	0.03	-0.0814485	-0.161127	-0.208368	-0.152395	-0.138494	-0.787527	-0.195213	-0.194989	-0.116443	-0.374739
RPS9B::184(S)	middle	middle		0.157832	0.0565835		-0.151026	0.0248642	-0.04	-0.154038	0.126057	-0.0108884		-0.122519		0.0515559		0.028508
RRD1::341(S)	middle		SP		0.201634									0.311872
RRP15::69(S)	middle			-0.131627	-0.0291463	0.0295873	0.240915					0.0772344		-0.135114
RRP36::14(S)	middle	middle		-0.0300564	-0.200913	0.182777		-0.00256444	-0.12				-0.221555				-0.145222
RRP36::41(S) / 42(S)	middle	middle		-0.084631	-0.0892673	-0.116922	-0.232912	-0.0231922	-0.17	-0.171038	-0.14906		-0.223009	-0.238365	-0.219032	0.0565172	-0.372895	-0.291399	-0.38496
RRP5::187(S) / 188(S)	middle			-0.0394404	-0.0439433	-0.301509	-0.110851					0.0772718		0.173653	0.0576251
RSC30::152(S)	middle		SP		0.941106									0.0943219
RTC1::1036(S)	middle	middle		-0.318328	0.263034	-0.1108	0.160296	-0.340625	0.02		-0.0336563	-0.147326	0.32204	0.0369561		-0.258394	0.347541	-0.0387283
RTF1::203(S)	middle				0.0840643							-0.783363
RTG3::142(S)	middle		SP	0.0902379	0.443607	0.792318	0.151324						-0.0122996	0.118883
RTG3::236(S)	middle				0.176323								0.324789
RTK1::60(S)	middle	middle		-0.185119	0.286881	-0.234814	-0.727804		0.29	-0.0445287						0.184436	0.0708623	-0.141879
RXT2::249(S)	middle				-0.810966									-0.343586
SAC3::600(S)	middle	middle	TSP		-0.251539				-0.24					0.0226204				0.2028
SAC7::16(S)	middle	middle	SP		0.275007	-0.218056		-0.287273	0.31	-0.264117							0.443792	0.342332
SAH1::393(T)	middle	middle		-0.616752	-0.251539			-0.202451	-0.11		-0.904672					-0.367793	-0.169255	-0.264751	-0.147099
SAK1::1126(S)	middle	middle		0.138579	-0.836501			0.133484	-0.99							-0.284378		0.0485876
SAK1::966(S)	middle	middle	SP		0.298658	0.341294			0.35		0.611758		0.0647878	0.00322043		0.156911	0.100772	0.105584	0.0476007
SAP190::857(S)	middle				0.0143553									0.00131703
SAS10::477(S)	middle			-0.0803076	0.0285692	-0.0771479	-0.204632					-0.077507		-0.225806	0.00500165
SBE22::459(S)	middle	middle		-0.0394875	0.176323		-0.424652	-0.172271	0.25			-0.123299	-0.388838		-0.760733		-0.318825
SBE22::517(S)	middle	middle		-1.01368	-0.888969			-0.772683	0.01			0.384453	-1.1163	-1.16213		0.487133	-0.686119	-1.00987
SCD5::80(S)	middle	middle	SSP		0.454176				0.49					0.745382			0.241317	0.580514
SCH9::726(S)	middle	middle	SP	0.184469	0	-0.161707			0.31	-0.302205	-0.135915	-0.436088	0.192039	-0.206361		-0.302499	0.464548	-0.0952703
SCP160::1112(S)	middle	middle		0.0431487	0.137504	-0.137396	-0.0963523	-0.078485	0.23	-0.19525	-0.144279	0.0318512	0.285314	0.14794	0.0462401	0.0554267	0.214225	0.142521	0.137911
SCS2::106(S)	middle	middle		-0.013014	0.0285692	0.160232		-0.112338	0	0.191252		-0.0926751	0.216891	0.24908		-0.108365	0.135587	0.132628
SDA1::278(S)	middle			-0.14708	-0.0291463	-0.106376	-0.0486849					0.0555023	0.200713	-0.00191875
SDA1::591(S)	middle	middle			-0.415037			-0.359543	-0.17					0.037205		0.0625449		0.0194935
SDS23::42(S)	middle	middle			0.238787		0.0832088		0.25		0.0250733			-0.410019		-0.245181	0.0497743	-0.279576	0.0921973
SDS23::430(S)	middle	middle	SP	0.00777569	0.111031	0.0631449	0.142485	0.112981	0.39	0.04839	-0.472048	-0.212962	-0.204029	-0.0362479	-0.332397		-0.29235	-0.0168118	-0.218115
SDS24::458(S)	middle		SP	-1.61303	0.505891		0.308691							0.563713
SEC16::1515(S)	middle		SP	0.071906	-0.713119	-0.509186	-0.681856					-0.097023	-0.223027	-0.181967
SEC16::1603(S)	middle		SSP		0.286881							-0.147287	0.77471	0.701021	0.424834
SEC16::2144(S)	middle		SSP		-0.104697								0.0519669
SEC16::483(S)	middle	middle		0.0556042	0.124328	0.188638	0.193984	-0.00715864	-0.09		0.181256	0.0141772		-0.0426418		-0.00256208	0.0520323	-0.0330155	0.022244
SEC16::806(S)	middle	middle	SP	0.0367711	-0.494109	-0.658813	0.19698	-0.0893891	-0.42	-0.626585	0.30302			-0.327591		-0.204293	-0.198799	-0.261955	0.0841645
SEC2::515(S)	middle				0.669027							-0.0323901		-0.160786
SEC2::515(S) / 524(S)	middle			-0.00915794	-0.556393							-0.0662247	0.0191652	-0.0851575	-0.691531
SEC31::473(S)	middle	middle			0.0285692				0.05					-0.124093		-0.289967		0.0823747
SEC31::999(S)	middle		SP	-0.19194	0.31034	0.0820104	-0.131971					-0.150059	0.212688
SEC4::201(S) / 204(S)	middle	middle		0.0773787	-0.888969			-0.101443	-0.89	0.0589088	0.0154101		-0.65043	-0.480532	-0.285661	0.00756032	-0.685287	-0.485869
SEC4::204(S)	middle	middle		-0.099917	0.189034	-0.156436	-0.302108	-0.0563107	0.22				0.188			-0.162552	0.191834	0.159883	0.103471
SER33::22(S)	middle		SP		0.356144									-0.342929
SER33::22(S) / 31(T)	middle		SP	-0.156738	0.0840643
SET2::10(S)	middle			0.384506	0.286881	0.0228235						0.109244
SGV1::240(T)	middle			-0.0277508	-0.0144996	-0.0723962	-0.0626571					0.196707	0.173769	0.0319364
SHE3::28(S)	middle	middle	SSP	0.0270053	0.111031	-0.0886739	-0.491906	-0.0504179	-0.11	-0.136686	-0.339014	-0.0828199	0.00875699		-0.43453	-0.226613	-0.0212356
SHE3::361(S)	middle	middle	SP	0.301863	0.250962	0.249169		0.183097	0.7	0.375644	-0.426487		0.154796	0.10354		-0.500879	0.056444	0.0708137
SHP1::315(S)	middle	middle	SP	-0.193776	0.0285692	-0.0569975	0.0774739		0.43	-0.0482193	0.106824	-0.449803	-0.0600511	-0.313712	-1.14561	-0.444786	0.16421	-0.215832	0.031476
SHP1::315(S) / 322(S)	middle	middle	SP		-0.168123	-0.439964	-0.0501988	-0.403718	0.33	-0.372458	0.0191572			-0.355166					-0.0857733
SHS1::416(S)	middle		SP	0.407858	0.0976108							-0.0876196
SHS1::447(S)	middle		SP	-0.0201312	0.238787	-1.21971	-1.07416					-0.331599	0.277047	0.0681409
SHS1::460(S)	middle			0.228652	0.505891							0.00424321	-0.060904		-1.02258
SHS1::539(T)	middle				-1									-0.669177
SHS1::539(T) / 545(S) / 548(S)	middle			-0.0178436	0.124328							-0.126938	-0.164003
SHS1::541(T) / 545(S) / 548(S)	middle			0.376568	-0.0291463									-1.02899
SHS1::545(S) / 548(S)	middle			0.10128	0.411426							-0.0228936	-0.0594566	-0.0432031	0.638704
SIC1::198(S)	middle				-0.0892673							0.0225991		-0.0513097
SIC1::201(S)	middle			-0.0261701	-0.184425
SIP1::220(S)	middle			0.127903	-0.434403	-0.248737	-0.0583477					0.295577	-0.27821	-0.102608	-0.692726
SIP1::644(S)	middle				0.189034	-0.260706							-0.662878
SIR2::23(S)	middle		SP		-0.0439433									0.256532
SIR3::454(T)	middle	middle	TP	-0.18945	0	-0.425869	-0.189722	-0.168809	0.05	-0.552585	-0.123939	0.195746	-0.0107832	-0.19602		0.258586	0.100293	0.0240996	-0.211198
SIS2::47(S)	middle		SP		0.516015							0.355536
SIS2::54(S)	middle	middle			0.286881				0.61			-0.179458				-0.225128
SIS2::56(S)	middle	middle	SP		-0.152003				-0.11					0.263146		-0.377459		-0.0310852
SIW14::94(S)	middle	not assigned (Hog1Inh)		-0.656951	-0.0588937			-0.449951	-0.06							-0.074368	-0.20626	-0.514763	-0.315091
SKG1::273(T)	middle	middle	TP	0.0896373	-0.37707	-0.755483	-1.00025	-0.0198411	-0.44	-0.661107	-0.98454	-0.0122868	-0.475522	-0.375804	-0.406166	0.00335279	-0.286145	-0.34807	-0.217465
SKG1::276(S)	middle	middle			-0.621488				-0.68			0.0267194		-0.176305		-0.014243		-0.315585	-0.446497
SKG1::298(S)	middle	middle		0.356912	-0.152003		0.234075	0.407812	-0.29		0.0813813					-0.245885		-0.0699417
SKG3::578(T)	middle	not assigned (Hog1Inh)		0.136678	0.0143553		0.151298	0.193442	-0.8	0.63131	0.30705		-0.114127	-0.708531			-0.0868082	-0.70233	-1.33745
SKG3::580(S)	middle	middle		0.121533	-0.473931	0.353199	0.337314	0.237269	-0.26	0.0482978	0.352459	-0.0324022	-0.317966	-0.564909			-0.315209	-0.693049
SKG3::592(S) / 599(T)	middle		TTP		-0.666576							-0.239623			-1.06875
SKG3::598(T)	middle		TTP		0.895303	-0.265981	-0.154878					-0.309044		0.813914
SKG3::701(S)	middle	middle		-0.197136	0.367371	0.557261			0.26	0.75882	0.497011					0.292075	0.559393	-0.132765	-0.3641
SLA1::818(T)	middle	middle	STP	-0.0855884	0.464668		0.455327		-0.06			-0.310963		0.0670146		-0.302974		0.160788	0.653312
SLK19::128(S)	middle		SP		0.111031							0.123003	0.193559	0.306376
SLK19::216(S)	middle	middle			-0.184425				0.18			-0.0421526				-0.289108	0.179201	-0.02612
SLN1::833(S)	middle			-0.342959	-0.0588937
SLX8::50(S)	middle		SP		0.0703893								0.273413
SMC4::128(S)	middle	middle	SP		-0.168123				-0.35					-0.232134		-0.262851
SMI1::200(S) / 203(S)	middle			-0.419719	0.799087
SMI1::203(S)	middle				-0.120294									-0.690583
SMI1::394(S) / 400(S)	middle	middle			-0.168123			-0.0942636	-0.24	-0.291811	0.310536	0.00970855		0.279974		0.00751604		-0.209902
SMY2::12(S)	middle	middle		-0.155604	0.475085			-0.124229	0.89		0.388528	0.0479279	0.487732	0.564695		0.102709	0.467338	0.560154
SMY2::602(S)	middle	middle	SP		-0.217591				-0.11			-0.277204	0.532729			-0.265145		0.340937	1.26764
SNF1::210(T)	middle	Field 8			0.389567		-0.439018	0.203094	1.79		-0.189293
SNF1::413(S)	middle	middle	SP		0.0703893		-0.0924715	-0.189145	0.11	-0.164526	-0.262166	-0.185615	-0.0781914	-0.056762		-0.149149	-0.125561	-0.0735263	0.0599519
SNG1::91(T)	middle				-0.0439433								0.161311	-0.540401	-0.25543
SNT1::796(T)	middle		TP	-0.136663	0.111031									-0.163086
SOD1::39(S)	middle		SP	-0.00529596	-0.0291463	-0.215113	-0.23118					-0.196198	-0.206418		-0.381896
SOK2::248(S)	middle				0.189034									-0.168974
SOK2::771(S)	middle	middle		0.260634	0.0840643	0.454608		0.00476721	0.11	0.121282		0.0795742		0.0231981		0.0923526	-0.131428	0.115389	0.0825369
SPA2::1006(S)	middle	middle	SP	-0.0784567	0.389567	0.123572		-0.274507	0.48	-0.00894557	0.369638		0.654139	0.53794		-0.0881019	0.67867	0.497336	0.918568
SPA2::1262(Y)	middle				0									0.109281
SPA2::1263(S)	middle	middle		0.677791	0.250962	0.177601	0.263606	0.253185	0.09		0.398892	0.0412663	0.0379996	0.12083	-0.167291	-0.024445	0.0035572	0.0619314
SPA2::254(S)	middle	middle	SP	-0.035894	0.594549	0.054163	0.378508	-0.0156824	0.77	0.0691069	-0.00554539	0.0740314	0.756434	0.823732	0.654533	0.0381029	0.761067	0.790104	0.890921
SPA2::274(S)	middle		SP	0.358427	-0.0439433	-1.10134	-0.716676					0.0805769		-0.230244	-0.127359
SPA2::585(S)	middle	middle	SP	-0.149557	0.871844	0.356325	0.225697	0.196283	0.89	0.132832	0.0963676	-0.277885	0.990659	0.608162		0.10928		0.455828	0.579748
SPA2::817(S)	middle	middle	SP		0.356144				0.53		0.202614	-0.058586	0.829416			-0.00956195	0.490444	0.427592
SPA2::883(S)	middle	Field 8	SP		0.978196		0.0971189		1.03			0.224029	1.50482	0.98616	0.461447	-0.155579	0.514288	0.667958	0.739474
SPA2::961(S)	middle		SP	0.624776	0.0143553							-0.0853601		0.095401
SPB1::432(T)	middle	middle		-0.405742	-0.0740006			-0.509518	-0.62			0.0725397	0.137452	-0.190812		0.0381779	0.391853	-0.206679	0.110638
SPC110::18(T)	middle	middle	TP	-0.0249555	0.31034		-0.87557	-0.312534	0.14		-0.695074	0.0301005	0.701516	-0.00612358		-0.00107807	0.0652071	-0.102963	-0.235042
SPC110::60(S)	middle			0.198093	-0.395929	-0.974971	-0.281495							0.169791
SPC19::116(S)	middle		SP	-0.00609648	0.0143553									-0.129196
SPC29::18(T)	middle			0.313665	-0.234465	0.00966151						-0.186779	-0.372505
SPC29::240(T)	middle	middle		-0.315683	0	0.39065	0.00354798	-0.567618	-0.03		0.186219	-0.0869325		0.0499424		-0.0508895	-0.0307639	-0.18192
SPC34::199(T)	middle				-0.136062							0.64709	0.0430462	-0.549523
SPL2::86(S)	middle				-0.736966		-0.0886097					0.310575		-0.467974
SPN1::15(T)	middle	middle	TP		0.344828	0.108679	0.841682		0.43	0.491294
SPN1::23(S)	middle	middle		0.0182681	0.124328	-0.0823011		-0.032089	0.24	-0.472985		-0.0300462		-0.12638		0.00658141	-0.0316625	-0.212754
SPN1::89(S)	middle	middle		0.0935526	0	-0.0995171	0.0588715	-0.00539301	0.12	-0.180525	-0.0281573					-0.141879	0.154789	-0.025634	0.0182911
SPP41::1014(S)	middle				-0.268817										0.112817
SPT5::1009(S)	middle	middle			-0.184425				-0.64					0.0478001				-0.300027
SPT5::1032(S)	middle				-0.473931							0.425622	-0.151274	-0.632043
SPT6::134(S)	middle			-0.00826267	0.15056	0.403982
SPT6::134(S) / 136(S)	middle			-0.451279	0.0703893
SPT6::136(S)	middle			0.0408528	0.238787
SPT6::155(S)	middle				0.0143553							0.117349
SPT6::94(S)	middle			-0.129072	0
SPT7::100(S)	middle				0.495695							0.0402026
SPT8::85(T)	middle	middle	TP		0.0143553			-0.12672	0.04	-0.049605	0.163055	0.0571268	-0.0412995			0.00995095	0.0494833	-0.0446494	0.0684443
SRC1::241(T)	middle	middle	TP	-0.0146993	-0.473931			-0.129714	-0.71			0.450693	-0.0395039			0.375987
SRC1::85(S)	middle		SP		0.176323									-0.138952
SSH4::358(S)	middle				-0.0439433	-0.00351757						-0.0521923		-0.0863578
SSZ1::477(S) / 480(S)	middle			-0.231372	-0.120294	-0.104214	-0.104918					-0.111708	0.0626698	-0.191025	-0.227155
SSZ1::480(S)	middle			-0.112685	0.344828	0.416809						-0.212962		0.939684
STB1::253(S)	middle		SSP		-0.251539									-0.543764
STB1::72(S)	middle	middle	SP	0.0827646	-0.0588937	-1.69205	-0.510903	0.0318667	-0.24	-1.38043	-0.456229	-0.105569	0.00798145	-0.652924	0.308184	-0.154004	0.0777069	-0.66214	0.549081
STB1::89(S)	middle	middle	SP		-0.104697				-0.23			0.182204	-0.153286			0.186621	-0.172589	-0.365166
STB3::254(S)	middle	middle			-0.268817				-0.36				0.0436982			-0.107682	-0.145708	-0.788301	-0.49631
STB6::514(S)	middle				-0.152003									0.0973676	-0.313742
STE12::400(S)	middle	middle	SP	0.00773072	0.15056	-0.23279	-0.183356		-0.05	-0.150462	0.113601	-0.124919	-0.169885		-0.242527	-0.250524	-0.0777442	-0.0923283	-0.129129
STE2::331(S)	middle	middle		-0.0621808	-0.395929	-0.325629	-0.590004	-0.153624	-0.57	-0.171358	-0.621045	0.079712		-0.107976	-0.0818833	0.0678518	-0.315149	-0.174299	0.129194
STE2::366(S)	middle	middle		0.0603117	-0.0892673	0.583669	-0.425807	0.0153114	-0.36	0.581013	-0.25247	-0.21994	-0.188998	0.37461		-0.234879	0.283583	0.340593
STE2::411(T) / 414(T)	middle		TP	-0.019093	0.863938	0.559024						-0.103426		-0.0656935
STE20::192(S)	middle				-0.621488									0.752838
STE20::502(S)	middle	middle	SP	-0.0496459	0.722466		-0.209594	-0.103762	0.71	0.638954		-0.147842				-0.294765		0.358262
STE20::547(S) / 562(S)	middle	middle	TSP	0.141921	-0.621488			-0.0783919	-0.21			-0.32253		-0.292049			-0.112873	-0.272395	-0.0451486
STH1::52(S)	middle				-0.321928									-0.25773
STU2::277(S)	middle				0.0565835									0.0214568
STU2::813(S)	middle			0.0902775	-0.599462	-0.271332	-0.235005					0.0823054	-0.0214248	0.275275	-0.20827
SUB1::268(S) / 269(S)	middle			0.0264383	0	0.243718	0.253399					0.79331	0.032313	0.0680756	0.271814
SUI3::112(S)	middle	middle		0.0250788	0.344828	0.313049	0.354317	0.00426691	0.54	0.0870036	0.42834	0.208117	0.310457	0.492784	0.883242	0.175246	0.228466	0.416426	0.719988
SUI3::116(T)	middle		TP		0.163499		0.977704							0.242068
SUI3::40(S)	middle	middle			0.0426443			-0.0336147	0.06		0.0881575	0.0792643		0.131723		0.0839347		-0.0367753
SUI3::91(S)	middle				0.0285692								0.196967
SUM1::378(S)	middle		SSP		0.137504							-0.843294		-0.0827792
SUM1::623(S)	middle	middle		-0.230482	-0.556393	-0.103886	-0.44315	0.0379544	-0.63	-0.473625	-0.438462	-0.0863833	-0.0993316	-0.156542		-0.102329	-0.185513	-0.325939	-0.415364
SUR7::259(S)	middle				-0.0291463									-0.740178
SUR7::293(S) / 301(S)	middle			-0.0892128	0.545968	0.762399	0.733						1.32441		0.735689
SUR7::301(S)	middle			-0.082109	-0.395929	-0.627375	-0.840364					0.00443756		-0.594284	-0.717187
SVL3::551(S)	middle			1.29299	-0.217591	0.334777								-0.185966
SWA2::264(S)	middle		SP		0.137504		-0.396306							0.195828
SWH1::691(S) / 694(T)	middle	middle		-0.0958529	-0.0439433	0.0420499	0.133542	-0.177631	0.12	0.226376							-0.0984097	0.0724006
SWI5::492(S)	middle	middle	SP		0.298658	0.583272			0.16	0.617229		0.589678				0.533471	0.681784	0.817499
SYH1::347(S)	middle	Field 6			0.687061	3.04354	2.66817		-0.06	2.73139	2.0804			2.24029				2.31823
SYP1::347(S)	middle				-0.395929								-0.885195
SYP1::389(S)	middle				-0.0291463	-1.14154								-1.01294
SYP1::390(S)	middle	middle		-0.235191	0.731183				0.37							0.494288
TAE2::798(S)	middle	middle			-0.0291463			-0.00778887	-0.02		0.144623			0.0197175		0.0055981
TAE2::798(S) / 802(S)	middle				-0.217591	0.351378	-0.130387					-0.0584339		-0.0922773	-0.00948913
TAE2::802(S)	middle	middle			0.344828				0.38						0.216413			0.520357
TAF12::286(S)	middle	middle			-0.888969		0.0280088	0.499395	-0.8		0.0191036	-0.0167032	0.220261			0.0549864	0.0773795		0.200189
TAF3::346(S)	middle			0.0206096	-0.434403	-0.440609						-0.319368	-0.160842
TAF4::36(S)	middle	middle	SP	-0.035623	-0.104697			-0.180198	-0.14	-0.359674				-0.371899		-0.496962	-0.177631
TAN1::72(S)	middle	middle			-0.120294			-0.0195022	-0.54	-0.233675	0.0741328	0.150233		0.337307		0.148679	0.153691	0.305178	-0.0861589
TAT1::84(S)	middle			0.0661639	0.124328	0.0645573						0.0325184	-0.0382178	0.0127815
TCB3::1350(T)	middle		TP		0.189034	-0.229167	-0.213536					0.0110007		0.147357
TCO89::84(S)	middle			-0.445238	0.226509								-1.59437		-0.505132
TEA1::755(T)	middle	Field 2	TP	-0.323505	0.15056			0.178534	-0.03		0.256608	-0.235553	-0.415387	-0.382625		-0.147685	-0.345313	-0.28799	0.249762
TFG1::515(S)	middle	middle		-0.0109057	-0.0740006	-0.0383999	0.12185	-0.0541364	0.03	-0.181867	0.0143271	-0.0190612	-0.12665	-0.0263641	-0.13123	0.049298	-0.0830055	-0.0596644	-0.0306627
TGL1::521(S)	middle			-0.0589047	-0.713119	-0.119329	-0.288735					-0.00343255	-0.239054	-0.182215	-0.0112429
TIF3::71(S)	middle				0.704872	0.444002						0.264844	-0.0151095	0.474647
TIF4631::163(S)	middle	middle	SP	0.366435	0.250962	0.737994	0.653082	0.306273	0.17	0.812591	0.688649		0.34994				0.172129	0.272461
TIF4631::948(S)	middle	middle			-0.321928	-1.32048	-0.575372		-0.14	-0.191563	-0.305403	-0.80686		-0.895658		-0.703833	0.074114
TIF4632::351(S)	middle			-0.0838137	0.214125
TIF4632::74(S)	middle				-0.556393									1.11618
TIF6::231(S)	middle			-0.123696	-0.395929							-0.179458		-0.646227
TIP41::55(T)	middle		TP		0.286881							-0.76776		-0.382891
TMA10::79(S)	middle				0.495695		3.83402								2.24713
TMA17::68(S)	middle	middle			0.163499		0.659381		0.27			-0.0311953				0.0549001
TOD6::280(S)	middle				0.124328								-0.0342059	-1.44921	-1.16609
TOP1::14(S) / 15(S)	middle	middle		-0.0598187	0.0285692		-0.0260983	-0.043597	-0.03		0.0574056	-0.132082	0.236887			0.0825796		-0.0358823	0.0744474
TOP1::49(S)	middle	middle			-0.0291463				0.06	-0.22395	-0.412395			-0.0637183		-0.228952		-0.123308
TOP2::1314(T)	middle	middle	TP	-0.158272	0.298658	0.211887		-0.182056	0.37	0.194237	0.328001	0.107931		0.385293		0.158278	-0.022992	0.125135	0.531126
TPA1::577(S)	middle				0.0143553	-0.85218	-0.298186
TPK3::15(S)	middle	middle		0.0984403	-0.0892673	-0.0737709		0.29714	-0.15	-0.0900092	-0.00784401			-0.311221		-0.201502		-0.144861	0.0892871
TPO3::132(S)	middle	middle			-0.217591				-0.09					-0.0136613		0.405684		0.0955093
TPS2::890(S)	middle			-0.274789	0.807355		1.85128
TPS3::148(S)	middle		SP	0.0200242	0.687061	0.592625	0.986072					-0.371514			-0.840158
TRK1::15(S)	middle				0.0426443							0.159454		0.138281
TRK1::592(T)	middle				0.163499							-0.710184		-0.438133
TSR3::286(S) / 289(S)	middle			0.0026374	-0.217591		0.0404739					-0.0709714		-0.168908
TSR3::289(S)	middle				-0.0291463	0.147019	-0.375292							-0.120757	-0.112482
UBP1::530(S) / 531(S)	middle	middle		-0.047654	0.0703893	0.0138051	-0.0565625	0.0166134	0.03	-0.0960789	-0.063304	0.1355		0.164016	0.0997325	0.0133677		-0.0104753	-0.0382008
UBP1::555(S)	middle	middle		-0.209119	-0.0740006	-0.0320296	-0.138787	-0.066183	-0.13	-0.108772	-0.0569633	-0.00809634		0.00490643	-0.0388829	-0.0259863	-0.41136	0.00924776	-0.204301
UBP1::618(S)	middle	middle		0.0492313	-0.200913	-0.0275866	0.0954908	0.041315	-0.24	0.433724	0.162738	0.171698	-0.239054	0.0141172	0.226578	0.114876	-0.232091	-0.0543367	0.00271779
UBP1::638(S)	middle	middle			-0.454032				-0.18			0.2587		-0.0362479		0.0923875	-0.0909223	-0.0209653
UBP2::907(S)	middle				0									0.0173882
UBP3::334(T)	middle				0.226509									0.260487
UBP3::335(S)	middle	middle		0.103507	0.214125				0.19	0.176706				0.648328		0.0207723		0.193583
UBP3::339(S)	middle	middle	SSP	-0.166861	0.0565835	0.665646			0.16	-0.319084		-0.385758		-0.0769841		-0.320969		-0.113665
UBX3::39(S)	middle				-0.0439433									-0.437703
UFD1::354(S)	middle	middle	SP	-0.274224	-0.234465	-0.349468	0.0563632	-0.195313	-0.07		0.114332	-0.198882	-0.124767				-0.0365194
UGP1::11(S)	middle			0.0408528	0.333424		0.828962					0.000319582		0.0354466
UGP1::12(T)	middle			-0.0532363	0.286881	0.134165						0.119383	0.149197	0.0692266
UGP1::13(Y)	middle			-0.0114768	-0.37707	0.0273657
UGP1::9(T)	middle				0.400538		0.839056
UME6::141(S)	middle				-0.321928							-0.119634		-0.678768
UME6::141(S) / 150(S)	middle		SP		-0.810966		-0.0820992					-0.518344		-0.130819
USA1::376(S)	middle		SP		0.0976108		0.309384
UTP14::35(S)	middle	middle			-0.358454				-0.48					-0.114622		-0.0631213		0.0985876
UTP14::423(S) / 424(S)	middle			-0.130189	-0.104697	-0.0876265	-0.107613							-0.171265
UTP14::488(S)	middle			0.0413345	0.214125	-0.0790495	-0.0012415						0.299461	0.100545	0.378581
UTP14::488(S) / 498(T)	middle				-0.217591	-0.136998								0.0460288
UTP14::488(S) / 500(S)	middle			0.116505	0.0426443
UTP14::500(S)	middle	middle		-0.125394	-0.136062	-0.163552	-0.481143	0.0505614	-0.16	-0.252761	-0.160338	0.311385	0.00463592		-0.121726	0.115312	-0.0771644	-0.1103	-0.225307
UTP14::562(S)	middle	middle			-0.415037				-0.14			-0.121277		-0.0938866		-0.277787		-0.192237
UTP14::738(S)	middle	middle		-0.0513263	-0.120294	-0.246776	-0.0678837	-0.090985	-0.13	-0.356229	-0.0395485	0.0348358	0.472761	-0.120271	-0.279371	0.0675026	0.268286	-0.136535
UTP22::10(S)	middle	middle			-0.713119				-0.94				0.170233	0.0964652			0.326704	-0.0335089
UTP22::60(T)	middle		TSP		0.555816									-0.118852
UTP25::155(S)	middle	middle		-0.113174	-0.251539	-0.22341		-0.0848554	-0.13	-0.166156	-0.137289			-0.234328				-0.310642	-0.437897
UTP30::270(S)	middle	middle			0				0.02		-0.36034	-0.0816318		-0.172058	-0.0557567	-0.161531	-0.0582678	-0.00121335	-0.186802
VAC8::16(S)	middle			0.027131	-0.217591	0.00478898	0.324404					-0.0898921	-0.189436	-0.168432
VBA4::106(S)	middle	middle		-0.0934906	-0.321928	-0.227267	-0.157731	-0.0641026	-0.64	-0.264911	-0.17226	0.168703	-0.21997	-0.228321		0.119822	-0.340734	-0.0143732
VHS2::303(S)	middle	middle		-0.00869527	-0.120294	0.554288	0.736325	-0.150822	0.33	0.825948	0.753994	0.514376		0.723243				0.357799
VHS2::61(S)	middle				0.226509							0.0215593	-0.324247	-0.650098
VHS2::84(S)	middle				-0.599462									-0.133502
VID27::207(S)	middle	middle		-0.0808664	-0.0588937			-0.0605213	-0.14	0.0046276	-0.153576		-0.0320917	-0.395754		-0.435478	0.0596618	-0.405976	-0.40798
VIP1::1107(S)	middle	middle	TSP	-0.0762722	0.321928		-0.09994	-0.0781568	0.45	-0.423508	-0.29874	-0.246453	0.158255	0.131555	-0.0906374	-0.317427	0.234476	0.169464	0.252377
VIP1::141(S)	middle	middle			-0.200913				-0.11					-0.537348				-0.298528
VIP1::145(S)	middle		SP		0.475085									-0.0592629
VPS1::599(S)	middle	middle	SP	-0.158188	0.422233			0.172041	0.44		0.362804			-0.0085096		0.00077582	0.341176		0.340345
VPS21::188(S)	middle				-0.494109									-1.02394
VPS27::495(S)	middle	middle	SSP	-0.0735244	0.275007	-0.126619			0.25	-0.281513
VTC2::182(S)	middle	middle		-0.0669217	0.704872		-0.862979	-0.0617317	0.81		-0.664663		0.838263	-0.0340833		0.523845	0.460367	-0.318995
VTC2::196(S)	middle				0.356144	-0.337221						0.201007	-0.0200993
VTC2::615(S) / 616(S)	middle	middle		-0.038665	0.0426443	0.0319572	0.0412988	0.0347924	0.15	0.0671294	0.166596	-0.0790446		0.0141687		-0.155752	0.177477	0.0579857	0.0896892
VTC2::657(S)	middle	middle		-0.0811758	0	0.00352489		-0.12255	0.1	-0.0293876	-0.0482109	-0.0488655	3.97758e-05	0.00523836		-0.0928037	-0.0324895	0.0387373	-0.188434
VTC3::198(S)	middle	middle		0.155738	0.111031			0.286604	0.27			0.264456	0.00207493			0.211149	-0.0124344	-0.122736
VTC3::274(S)	middle	middle		0.33385	0.201634		0.21842	0.670239	-0.13		0.169523	0.216159	0.0451436	0.524392		0.415553	0.0650955	0.147701	0.125328
VTC3::43(S)	middle				0.189034							0.198856		0.406072
VTC3::592(S)	middle	middle			0.176323			0.465097	-0.78				-0.265229	-0.522035	-0.253021	0.0571729	-0.248332	-0.525831
VTC3::621(S) / 622(S)	middle	middle		0.0468181	0.0426443	-0.116243	0.0501801	-0.0327069	0.05	-0.137307	0.0658268	0.157911		0.130976	-0.121544	0.0628787	0.145341	0.0672953
WHI5::156(S)	middle		SP		0.250962									-1.21097
WSC2::455(S) / 458(S)	middle			0.0994919	0.632268
WSC2::458(S)	middle			-0.0325876	-0.234465
YAK1::127(S) / 128(S)	middle				-0.713119		0.295198							0.359195
YAK1::530(Y)	middle			-0.248083	0.0976108	0.00240083	0.402669					-0.25803	-0.105401	-0.0848598
YAP1::528(S)	middle	middle		0.188801	0.0976108	0.26023	-0.160138	0.0395665	0.02	-0.0442887	0.0106508	0.324582			0.0957139	-0.0795997	-0.205179	-0.100084	0.0200998
YAP1::528(S) / 533(S)	middle	middle		0.177755	-0.152003	-0.0277012		0.112362	0	0.0401325	-0.0408922	-0.145685			0.0154716	-0.231652		-0.168034
YAP1802::449(T)	middle				0.321928								0.646856
YBR074W::608(S)	middle			-0.00240035	0.124328	0.139036								-0.222462
YBR225W::109(S)	middle			-0.148456	0.0703893	-0.261392	-0.0886097						-0.0397452	-0.434331	-0.341773
YBT1::1519(S)	middle				0.847997									0.634536
YCF1::903(S)	middle			-0.470109	-0.0439433
YCK1::522(S) / 523(S) / 527(S)	middle			0.18859	-0.184425	0.46965						0.296051		-0.27876	-0.647259
YCK1::523(S) / 527(S)	middle	middle			0.356144		0.141742	-0.194275	0.4		0.137195							0.80905
YCR016W::21(S)	middle				0.286881										0.250085
YDL133W::167(S)	middle				0.0285692								-0.193122	-0.0761052
YDL133W::222(S)	middle	Field 4			-0.888969				-1.01		0.0470276		-0.20046		-0.847881	-0.102172	-0.0224171	-0.192674	-0.13522
YDL133W::45(S)	middle				-0.0144996							-0.113148	-0.558587	-0.1977	-0.254679
YDR090C::309(S)	middle				0.263034							-0.172527	-0.229716	0.0460288
YDR186C::513(S)	middle				-0.104697							-0.0311953		-0.225829
YDR186C::692(S)	middle	middle		-0.00826267	0.250962			-0.193266	0.36					-0.0432031				-0.196719	-0.214466
YDR239C::683(S)	middle				0	-0.117168						-0.253366	0.202652	-0.23801
YDR239C::74(S)	middle	middle			-0.556393				-0.97			-0.0648637	0.562628	0.436166			0.558692	0.446021	0.348184
YDR333C::119(S)	middle	not assigned (Hog1Inh)		0.0199802	-0.0144996	0.0177297	-0.0398778	0.0440236	0.07	-0.0647364	0.0372157	0.0267821	-0.0300259	0.0400133	0.0719544	0.0304084	-0.0184837	-0.108996	-0.167684
YEF3::1015(S)	middle				0.443607	0.835698							0.0616342	0.00243954
YEH2::73(S) / 76(S)	middle				-0.0439433	0.0480624	0.0683757						0.109884	-0.201021
YEL043W::524(S)	middle	middle			0.757023				0.57					0.0973431		0.231262		0.0611489
YER079W::57(S)	middle	middle		-0.697923	-0.0439433		1.01656	-0.783021	0.09		0.687385			-0.445706		-0.149843	-0.525836	-0.33124	-0.167583
YFR016C::180(S)	middle		SP		0.432959	-0.316508						-0.0229761		0.697837
YFR016C::861(T)	middle	middle		-0.161599	0.0976108		0.299685	-0.0105178	0.12		0.0505413			0.0304417		0.15834	-0.0338566	-0.0256807
YGR237C::234(S)	middle	middle			-0.736966		0.305885	-0.0983528	-0.89		0.0840812	-0.0564657	0.389098	-0.288939		-0.273869	-0.186168	-0.333555	0.00852532
YHR159W::236(T)	middle	middle	TP		0.137504				0.09				0.02414			-0.295483		-0.207773
YJR056C::221(S)	middle			-0.118719	0							0.107225	-0.0488763
YKL105C::137(S)	middle			-0.262134	-0.234465	-0.280771								-0.509727
YKL105C::187(S)	middle				-0.0892673								-0.124957	-0.303961
YKL105C::45(S)	middle				-0.0588937									0.449899
YKL105C::556(S)	middle	middle			0.0143553		0.348914		0.01		0.0598394			-0.0534486		-0.188465		-0.0676248
YKL105C::80(S)	middle				0.604071									0.44745	0.439484
YKR018C::380(S)	middle	middle		0.0864087	-0.234465	-0.327424	-0.087001	-0.0533226	0.11	-0.183676	0.250629	-0.256116		-0.35925			-0.160044	-0.323578
YLR049C::127(S) / 130(S)	middle	middle		0.410609	0.555816			-0.305961	0.68
YLR257W::66(S)	middle			-1.02599	0.238787							-0.363717
YLR413W::665(S)	middle	middle	SP	0.0438199	-0.0144996	-0.212843	-0.851419	0.131164	0.04	-0.272829	-0.425403	-0.0920719	-0.20883	0.0794545		0.00236982	-0.00637917	0.121272	0.369989
YMR031C::130(S)	middle	middle		-0.0879248	-0.0291463	0.429168	0.830714	0.16447	0.16	0.191986	1.00909	0.0479279	0.126254	0.487902		0.0294976	0.134107	0.515153	0.357714
YMR031C::161(S)	middle			-0.0393962	-0.810966		0.70706							0.0389654
YMR031C::401(S)	middle		SP		0.464668		0.167911						0.347657
YMR031C::584(S)	middle	middle			0.0285692				0.05		-0.203682	0.0210684				0.120151		0.468671
YMR074C::126(S)	middle	middle			0.695994				0.72					0.158264		0.0721001		0.200356	0.605044
YMR086W::217(S)	middle			0.18417	-0.136062
YMR086W::235(S)	middle	middle		-0.0385339	-0.434403	-0.374629	-0.631424	-0.3088	-0.46	-0.0780558	-0.384959	0.0397597	-0.626262	-0.688128		0.0932691	-0.585274	-0.501867	-0.603646
YMR086W::339(S)	middle	middle			0.0703893				0.12			0.217773	0.0354611	-0.8		0.0442784	0.117381
YMR086W::450(S)	middle	middle	SSP	0.222319	0.250962			0.214701	0.19					0.177877		-0.413001		0.105222
YMR086W::452(T)	middle				0.15056		-0.412739
YMR086W::48(S)	middle			0.124792	-0.321928	-0.760405						-0.443021
YMR086W::675(T)	middle	middle	TP		0.367371				0.44				1.52959						0.0618404
YMR111C::42(S)	middle		TSP		0.31034								0.305971
YMR124W::139(S)	middle				0.201634									-0.831173
YMR124W::649(S)	middle			0.247403	-0.836501
YMR124W::795(S)	middle				0.189034									-0.891915
YMR221C::269(S)	middle	Field 4			-0.761213				-1.01			0.0678754	-0.0243973	-0.605243	0.159663	0.0920027			-0.0706027
YMR291W::538(T)	middle		TP		0.669027	0.831516
YMR295C::11(S) / 14(S)	middle				0.0285692	-1.23249	-1.00298
YMR295C::39(T)	middle				-0.915936							-0.201735	0.0099507
YMR295C::41(S)	middle			-0.0911479	-0.395929		-1.0497
YMR295C::8(S)	middle				-0.234465		-0.222944
YMR295C::9(S)	middle				-0.494109		0.757874					-0.0201543
YNL035C::351(S)	middle	middle			0.111031		0.408723		0.22		0.431157				-0.0177878	0.242624			-0.151101
YOL019W::224(S)	middle			0.143302	-0.415037	0.0645573	-0.289317					0.17018	-0.169595	-0.0078288	0.116917
YOX1::344(S)	middle	middle	SP		-0.0144996				0.11			0.0483217		0.220993	1.31571	0.0960461		0.163007	0.883775
YPI1::131(S) / 133(S)	middle		SP	-0.028782	-0.217591
YPI1::133(S)	middle		SP	0.208155	0.389567	0.000348545	0.176222							0.0912621
YPK1::71(S)	middle				0.807355									0.962678
YPR036W-A::32(S)	middle				-0.454032	0.493387
YPR091C::640(S)	middle			-0.0481279	0.0976108		0.11995						-0.179329	-0.152444	-0.137287
YPR091C::669(S) / 676(S)	middle		SP		-0.217591								0.63658
YPT1::174(S)	middle	middle			0.111031				0.21					0.0268282				0.0364836
YPT11::158(S)	middle			0.180711	0.226509
YRA1::8(S)	middle	middle			0.0426443			-0.137662	0.17		-1.46043	0.348233	-0.547407		-0.808048		-0.268375	-0.332171	-0.793406
YRB1::60(S)	middle	middle	SP	-0.158395	0.0143553	-0.0291433	0.122004	-0.0497371	0.23	-0.0108428	0.21288	-0.523551	-0.20684		-0.642706	-0.358289	-0.157797	-0.235524	0.0265976
YRB2::179(S)	middle	middle			0.31034	0.523611	-0.168783	0.0285078	-0.13		-0.0650734	-0.052423	0.261343	0.129816	0.0016898	-0.283221	-0.0655267	-0.0804671	-0.470936
YRB2::31(T)	middle	middle	TP	0.00898149	-0.434403			-0.0242793	-0.2	-0.436497	-1.00646	-0.317212		-0.19682		-0.37659	-0.413784	-0.57065
YSC84::301(S)	middle			0.0147889	0.0143553	0.161688	0.326215					0.139876	-0.0817961
YSP2::535(S)	middle	middle			-0.836501				-0.82					-0.676705		-0.0687917		-0.62805
YTA7::11(S)	middle			0.16168	-0.251539	-0.0475346	0.0274768					0.172836	-0.154165	-0.0117337	0.00767849
YTA7::1142(S)	middle	middle		-0.114871	0.0565835	0.186682	0.0882009	0.00796047	0.1	0.273518	0.275041	0.231656		0.131651	0.431593	0.138166		0.127208	0.0963404
YTA7::304(S)	middle		SP		0.124328								0.412183
ZEO1::25(S)	middle	middle		-0.0414266	-0.0291463	0.140022	0.498873	0.0796744	0	0.190783	0.574809	0.0832129	-0.264667	-0.246211	-0.357407	-0.12048	-0.30215	-0.364931	-0.546796
ZEO1::40(S)	middle	middle		-0.119395	0.137504	0.444667	0.530397	-0.000235997	0.21	0.745805	0.434561	-0.0620071	0.016601	0.00932592	-0.0640572	-0.166592	-0.24155	-0.13781
ZEO1::49(T)	middle	middle	TP	-0.061292	0.0143553	0.114373	0.38905	0.162732	0.37	0.104901	0.501634	-0.251718	0.00982752	0.025623	-0.0177878	-0.13832	-0.0887149	0.100285	0.322872
ZRG8::676(S)	middle				-0.0144996							0.0267821
ZRT2::188(T)	middle	middle	TP	0.543916	0.263034	0.256778	-1.19616	0.316461	0.32	0.373199	-0.910949		0.17096	0.0949967		-0.00478679	0.171312	0.0844827	-0.163397
ZUO1::50(S)	middle			-0.0595743	-0.200913	-0.522705	-0.428291					-0.0602317	-0.368748	-0.715857	-0.225149
ABF1::465(S)	not assigned (hog1Inh)				-0.268817										0.47569
ABP1::181(T)	not assigned (hog1Inh)		TP		0.176323								0.504854
ABP1::183(S)	not assigned (hog1Inh)		SP	-0.0633605	0.790772	0.0756363	0.482517						0.672801	0.366939
ABP140::326(S)	not assigned (hog1Inh)				0.275007	-0.0447184	-0.0715911						0.246373	0.0964652
AGE2::207(S)	not assigned (hog1Inh)				0.263034							0.19242
AIM21::185(S)	not assigned (hog1Inh)				-0.200913									0.0478001
AIM3::842(S) / 843(S)	not assigned (hog1Inh)		SSP		0.163499								0.574179
AKL1::471(T)	not assigned (hog1Inh)	not assigned (Hog1Inh)	TP		0.0565835		0.619952	-0.0330263	0.32			0.0390302		-0.092184		-0.00744452	0.0845217	-0.101539
AKL1::501(S)	not assigned (hog1Inh)				0.765535		-0.0245417
ALR1::188(S)	not assigned (hog1Inh)	not assigned (Hog1Inh)	SP		-1.68966				4.84				0.0531511						-0.258767
APL5::700(S) / 703(S)	not assigned (hog1Inh)			0.0489161	0.782409		-0.18174					0.0267821		0.574578
ASK1::155(S) / 156(S)	not assigned (hog1Inh)			0.0123567	-0.0740006		0.112468
BDF1::617(T)	not assigned (hog1Inh)			-0.0869924	-0.0291463		-0.341917					0.0104654		0.0437989
BDP1::49(S)	not assigned (hog1Inh)	Field 2			-0.0144996	-0.196207		0.047624	-0.17	-0.105559	-0.109936	-0.0816318			-0.0795249	-0.152149		-0.125728	-0.0613595
BOI2::683(S)	not assigned (hog1Inh)	Field 7	SSP		0.422233			-0.188257	3.24	-0.496956			0.24343			0.103495	0.236194	0.448858
BSP1::320(S)	not assigned (hog1Inh)			-0.54271	0.189034							-0.0312268	-0.872394	-0.862631
BUD14::656(S)	not assigned (hog1Inh)				-0.621488							0.536456
BUD3::1183(S)	not assigned (hog1Inh)	middle			-0.104697			0.546682	0.3	-0.124127	-0.0988786			-0.0448662		0.18267	-0.0422257	-0.0744547	-0.173998
BUD4::78(S) / 81(S)	not assigned (hog1Inh)			-0.284333	0.356144									0.118633
BUD4::811(S)	not assigned (hog1Inh)				-0.0588937	0.135854						0.0128015	0.00207493
BUD4::811(S) / 816(T)	not assigned (hog1Inh)				-0.434403									-0.150594
BUD4::930(T)	not assigned (hog1Inh)		TP		0							0.328171		-0.210882
BUD6::327(S)	not assigned (hog1Inh)		SP		0.367371	0.10129
CAB3::121(S)	not assigned (hog1Inh)				-0.0588937	-0.612052	0.142257					-0.403732	0.0905576
CCC1::49(S) / 52(S) / 53(S)	not assigned (hog1Inh)			-0.352915	-1.88897
CDC1::9(S)	not assigned (hog1Inh)	Field 4			-1.64386			0.312335	-3.92	-0.874877		0.198856				0.0905383	-1.39104	-1.45809	-1.82647
CHO1::32(Y) / 42(S)	not assigned (hog1Inh)			-0.148584	0.321928									-0.433062
CHO1::46(S) / 47(S) / 50(S)	not assigned (hog1Inh)			-0.0220161	0.111031	0.030719	-0.687818
CHS3::29(S) / 32(S)	not assigned (hog1Inh)				-0.971431							-0.0740092		-0.647643
CTI6::170(S)	not assigned (hog1Inh)		SP	-0.0225424	-0.0588937	-0.129762	0.204205						-0.151799
CUE5::91(S)	not assigned (hog1Inh)				0.124328		-0.0148896								-0.504133
CWC24::33(S)	not assigned (hog1Inh)	middle		-0.11087	0.0285692	-0.0710202		0.0537215	-0.18	-0.0889469	0.040448					0.00299229	-0.0566158	0.0421043	-0.170314
DIG1::339(S)	not assigned (hog1Inh)			-0.0794414	-0.599462	-0.153941						0.00594172			-0.0924324
DOT6::461(S)	not assigned (hog1Inh)				-1.4344							-0.151793	-0.867628	-1.11003
ECM21::775(S)	not assigned (hog1Inh)				-0.251539							0.139295	0.0699207	-0.160516	-0.0816675
ECM3::312(S) / 314(T)	not assigned (hog1Inh)				-0.454032							0.216159
EDC1::85(S) / 86(S)	not assigned (hog1Inh)		SSP		0.201634									1.25379
EDE1::1087(S) / 1096(S) / 1100(S)	not assigned (hog1Inh)		SP		0.263034								0.808852	0.0346823
EDE1::241(S) / 244(S)	not assigned (hog1Inh)				-0.434403							0.190393			-0.0981139
EFR3::684(S) / 687(T) / 690(T)	not assigned (hog1Inh)				-0.234465							-0.00199097	0.671998	0.914185	-0.708596
EFR3::690(T)	not assigned (hog1Inh)				0.189034							-0.282881
ELF1::117(S) / 124(S)	not assigned (hog1Inh)			-0.0337286	0.111031	0.187358	0.0451651					0.367234	0.0796889	0.0607428	0.141689
ENT2::468(T) / 470(T) / 479(T)	not assigned (hog1Inh)				0.613532							-0.231472
ERB1::72(S) / 76(S)	not assigned (hog1Inh)				-0.0439433							-0.0530272		-0.457508
ESC1::1360(T)	not assigned (hog1Inh)				-0.152003								0.101274
ESC1::865(S) / 866(S)	not assigned (hog1Inh)			0.0769132	-0.0588937	-0.130933	-0.0749204
FBA1::39(T)	not assigned (hog1Inh)				0.356144							0.000831323	0.21529	-0.154551
FEN1::334(T) / 336(S) / 338(S)	not assigned (hog1Inh)		TP	0.140763	0.432959	1.15817						-0.481238
FLC1::635(S)	not assigned (hog1Inh)				-0.395929		0.0753387
FOL2::15(T)	not assigned (hog1Inh)		TP		5.44923							-0.70363
FPK1::680(T)	not assigned (hog1Inh)				0.0840643	-0.36799	-0.000578092					0.0449777	-0.200819		-0.261158
GCR1::513(S)	not assigned (hog1Inh)		SP		-0.200913		-0.0550968						-0.0889524	0.208304
GIN4::396(T)	not assigned (hog1Inh)		TTP		-0.286304							-0.204659
GIN4::397(T)	not assigned (hog1Inh)		TTP	-0.0192511	0.0143553	-0.620114							0.236887	-0.256476	-0.398809
GIN4::930(S)	not assigned (hog1Inh)			-0.234237	-0.200913		-0.432757					-0.0808305	-0.241397	-0.561559	-0.6144
GIP3::64(S)	not assigned (hog1Inh)			-0.0768145	-2
GPT2::688(S) / 693(S)	not assigned (hog1Inh)				-0.152003										0.5929
GTS1::170(S)	not assigned (hog1Inh)				-1.21759							0.396732
HAA1::506(S)	not assigned (hog1Inh)			0.078988	-0.152003								-0.290001
HAL5::344(S)	not assigned (hog1Inh)				0.0703893								-0.520804
HAL5::353(S)	not assigned (hog1Inh)	middle		-0.658928	-2.12029			-0.665717	-0.3			0.939724		-1.272		1.01939	-0.994564	-1.20092	-0.498376
HAL5::391(S) / 395(S)	not assigned (hog1Inh)			0.20141	-1.08927
HAL5::473(S)	not assigned (hog1Inh)				0.111031		1.1353							1.50945
HEH2::123(S)	not assigned (hog1Inh)		SP	0.0288373	0.176323	-0.682446						0.427921	0.407628	0.171505	-0.0482015
HER1::100(S)	not assigned (hog1Inh)				-0.395929							0.0459927	0.0857103	-0.0777308
HOM3::333(T)	not assigned (hog1Inh)	middle	STP	-0.238581	0.176323			-0.309409	0.42	-0.297806
HOS3::629(S)	not assigned (hog1Inh)	middle		-0.0852253	-0.0439433			0.050698	-0.07	0.313686	-0.202546			-0.304295		-0.256518	0.0371452	-0.333905	-0.0880251
HSP12::21(S)	not assigned (hog1Inh)				0.250962	-0.218056	0.709059
HSP26::42(T)	not assigned (hog1Inh)		TP		1.91456									1.56394
HTA2::129(S)	not assigned (hog1Inh)				-0.251539								-0.361368
IGO2::106(S) / 107(S)	not assigned (hog1Inh)			-0.491069	-1.18442		0.340175
IGO2::108(S)	not assigned (hog1Inh)				-0.535332									-0.596198
IPP1::266(S)	not assigned (hog1Inh)		SP	-0.657583	0.238787	0.0628529
IST2::729(S) / 730(Y)	not assigned (hog1Inh)	middle			-0.37707				-0.34	-0.0506347		0.117229		-0.152372		-0.337111
IST2::757(S)	not assigned (hog1Inh)			-0.0284051	0	0.0570769	0.0711639					-0.211875		-0.320862	-0.0268448
ITR1::55(S)	not assigned (hog1Inh)			-0.040715	0.0976108	0.10129	-0.0310822						-0.0177816	0.200637
JJJ1::393(S) / 397(S)	not assigned (hog1Inh)				-0.168123							0.105209		0.037205
KIN2::641(S)	not assigned (hog1Inh)				0.238787							0.17677
KKQ8::113(S)	not assigned (hog1Inh)	not assigned (Hog1Inh)			-0.268817				-0.31			0.0848476				-0.0830725	-0.386534	-0.568687
KRI1::177(S) / 184(S) / 185(S)	not assigned (hog1Inh)			-0.536773	0	-0.519855	-0.850481					0.0448549	-0.111225	-0.0405383	-0.193625
KSP1::970(S) / 973(S)	not assigned (hog1Inh)		TSP	-0.13744	0.250962									0.300901
LDB17::463(S) / 466(S)	not assigned (hog1Inh)	Field 8		-0.0620243	2.0635	1.15505	0.550497	-0.327989	1.89	0.661915				0.938608					0.041357
LYS21::409(S)	not assigned (hog1Inh)	middle	STP		-0.340075			-0.00863746	0.3				-0.185254			-0.208656	-0.028367	-0.176972	-0.0440219
MAK5::135(T)	not assigned (hog1Inh)	not assigned (Hog1Inh)			-0.0291463				0.25			-0.17096		-0.0534486				0.00602118
MAK5::135(T) / 138(S)	not assigned (hog1Inh)	not assigned (Hog1Inh)			-0.556393				0.08		-0.0413991	-0.0229259		-0.103854		-0.190287		-0.0331639
MCA1::325(S) / 328(S)	not assigned (hog1Inh)				1.15704								0.833198	0.0442597
MMS2::107(Y) / 108(T)	not assigned (hog1Inh)			0.0280647	-0.0144996	0.205927	0.347974					0.0752969
MNR2::152(S)	not assigned (hog1Inh)		SP	0.217447	0.594549
MNR2::612(S)	not assigned (hog1Inh)				0.0426443							-0.142987
NBP2::192(T)	not assigned (hog1Inh)				-0.234465		-0.490283
NBP2::194(S)	not assigned (hog1Inh)				-1.47393									-0.345767
NET1::496(S)	not assigned (hog1Inh)				-0.535332							-0.0939701		-0.424145
NHA1::765(T) / 767(T)	not assigned (hog1Inh)		TP		-0.268817		-0.233301						-0.465727
NTH1::87(T)	not assigned (hog1Inh)			0.204712	-1.51457									-0.0281488	0.456764
NUM1::2542(S) / 2545(S)	not assigned (hog1Inh)			-0.484798	-0.37707								-0.268014	-0.486663
NUM1::51(S)	not assigned (hog1Inh)				0.0840643		-0.188044					0.024875	0.207801		0.28912
NUP2::15(Y) / 17(S)	not assigned (hog1Inh)				0.0565835									-0.172374
NUP2::163(S)	not assigned (hog1Inh)				0.189034	0.500923								0.397013
OSH3::352(T)	not assigned (hog1Inh)	middle	TP	-0.0215357	-0.0144996			-0.167277	0.11	-0.09779		-0.152825				-0.238157	0.12	-0.451452
PAN1::1135(S)	not assigned (hog1Inh)			-0.0064816	-0.0892673	0.0521408	-0.0721234					0.0912704	-0.0454071	-0.00300743	0.0182801
PFK2::173(T)	not assigned (hog1Inh)				0.0565835		-0.0293403							-0.734526
PIN4::189(S) / 194(S)	not assigned (hog1Inh)			0.186558	-2.18442							-0.0108884
PKC1::982(S)	not assigned (hog1Inh)			-0.228651	0.0565835
PPZ1::243(S)	not assigned (hog1Inh)				0									0.928782	0.0472924
PPZ2::203(S)	not assigned (hog1Inh)			-0.921704	0.0565835									-0.407922
PRB1::58(S)	not assigned (hog1Inh)	not assigned (Hog1Inh)		0.0612586	0.250962	1.63113	1.56157	-0.0653989	0.45		2.17221			1.16539	1.62199	0.31576		1.15214
PRS1::218(S)	not assigned (hog1Inh)			-0.0553932	-0.494109	-0.244612						-0.106173	-0.299891		-0.312988
PSK1::255(S)	not assigned (hog1Inh)	not assigned (Hog1Inh)			-1.21759				-1.32				0.320227	0.442644			0.422052
PSP2::236(S)	not assigned (hog1Inh)				-1.02915		0.660277
REG1::254(S)	not assigned (hog1Inh)			-0.0761735	0.0143553	-0.211274	-0.0447065						0.0921266	-0.209611	0.0447207
REG1::483(S) / 485(S) / 490(S)	not assigned (hog1Inh)			-1.02951	0.454176										0.670695
RHO4::47(T)	not assigned (hog1Inh)		TP		1.62761								0.274417
RLF2::78(T)	not assigned (hog1Inh)		TTP	0.538871	0.163499	-0.897788
RMT2::181(S) / 184(S)	not assigned (hog1Inh)	middle			-0.152003			0.0794006	0.04		0.255307	0.0552734				0.0551513		-0.058674	-0.0886685
RPC37::61(T)	not assigned (hog1Inh)			0.0203274	-0.152003		-0.331504					-0.222015		-0.652512
RPN8::317(S)	not assigned (hog1Inh)			-0.0135778	-0.120294	0.0390753	0.0367086						-0.137142	-0.0564542	0.140316
RPN8::317(S) / 319(S)	not assigned (hog1Inh)			-0.012909	0.163499
RTF1::435(S)	not assigned (hog1Inh)				-2.12029								-0.268014
RTK1::58(T)	not assigned (hog1Inh)				0.0565835									0.169791
SAS10::336(S) / 339(S)	not assigned (hog1Inh)			0.0876583	0.0976108	-0.029759	0.153643					-0.0457866	0.318904
SAS10::339(S)	not assigned (hog1Inh)			0.00506417	0.0976108		-1.02041					-0.332516		-0.622051
SCH9::574(T)	not assigned (hog1Inh)			0.0939323	-0.217591	-0.102825
SFL1::161(S)	not assigned (hog1Inh)				-0.0439433		0.0165598							-0.221424
SFL1::736(Y)	not assigned (hog1Inh)			-0.176303	-0.915936
SHP1::106(S) / 108(S)	not assigned (hog1Inh)		TSP		0.0285692		0.283949
SHP1::108(S)	not assigned (hog1Inh)		TSP		-0.0588937	-0.236258							0.073583	-0.309183
SKG3::633(S)	not assigned (hog1Inh)		SSP		0.275007	0.0360889							0.369455	0.322853	0.0496589
SLG1::320(S) / 323(S) / 331(S)	not assigned (hog1Inh)				-0.0439433	-0.0753748
SLK19::127(Y)	not assigned (hog1Inh)				0.275007									0.0973676
SLX8::66(T) / 67(S)	not assigned (hog1Inh)				0.0703893	0.194077	0.323726							-0.0281488
SPA2::182(S) / 183(S)	not assigned (hog1Inh)	not assigned (Hog1Inh)			-0.0892673	-0.16581	-0.308621		-0.17	-0.176707	-0.22783	0.129593		-0.101897		-0.210217		0.024826
SPA2::646(S)	not assigned (hog1Inh)		SP		-0.0291463								-0.0250588
SRM1::135(S) / 136(S)	not assigned (hog1Inh)			-0.0582513	-0.713119	-0.0576554	-0.165139					-0.224213	-0.0430927	-0.26573	-0.254652
SUI2::292(S) / 294(S) / 301(S)	not assigned (hog1Inh)			0.0901008	0.15056	-0.0446235	-0.128976					-0.00530012		-0.0621189	-0.0437242
SUI3::112(S) / 116(T)	not assigned (hog1Inh)		TP	-0.0781422	0.201634	0.302437	0.366205
SUM1::621(S)	not assigned (hog1Inh)			-0.11732	-0.120294	-0.237634
SYH1::347(S) / 350(T)	not assigned (hog1Inh)	not assigned (Hog1Inh)		-0.495904	0.163499		2.84194		0.36	1.55821	2.68646
TAE2::798(S) / 800(T) / 802(S)	not assigned (hog1Inh)				-0.104697		0.211533
TAT1::596(S) / 599(S)	not assigned (hog1Inh)				-0.0588937							-0.15381		-0.303168
TCB3::1400(S) / 1403(S) / 1404(S)	not assigned (hog1Inh)			-0.233895	-0.943416							-0.251753	0.338614	-0.268841	-0.0509557
TCB3::67(S)	not assigned (hog1Inh)				0.782409	0.553012	-0.0378719							0.0145124
TPK1::37(S)	not assigned (hog1Inh)				0.263034									0.673609
TPO1::72(S) / 76(S)	not assigned (hog1Inh)				0.464668									1.13144
TPO3::101(S)	not assigned (hog1Inh)			0.00692161	-0.0892673									1.60252
TPO4::10(S)	not assigned (hog1Inh)				-0.454032									-0.0648751
TRI1::209(T)	not assigned (hog1Inh)		TP		0.443607									0.200637
URK1::12(S) / 17(S)	not assigned (hog1Inh)			0.0151963	-2.05889							0.186896		-1.58138
VPS74::14(S) / 19(S) / 22(S)	not assigned (hog1Inh)				0.948601	1.82285
VTC2::192(S) / 193(S)	not assigned (hog1Inh)				-1.47393								-1.39875	-1.76461
VTC2::192(S) / 196(S)	not assigned (hog1Inh)				-1.2863									-1.91267
VTC2::193(S)	not assigned (hog1Inh)				0.201634							0.345851		0.263414
VTC2::606(S) / 615(S) / 616(S)	not assigned (hog1Inh)			-0.366216	0.0426443	-0.292101								-0.352277
WSC2::455(S) / 457(T)	not assigned (hog1Inh)				0.704872									-0.0640958
WSC2::457(T) / 458(S)	not assigned (hog1Inh)				0.669027								0.230374
YBR028C::519(S)	not assigned (hog1Inh)	Field 4			-0.943416				-1.5				-0.53387			0.0296517	-0.575171	-1.2873	-0.467151
YBR071W::206(T)	not assigned (hog1Inh)			0.161081	-0.454032
YBT1::1516(S) / 1519(S)	not assigned (hog1Inh)			-0.0206199	-0.0291463	-0.072886	-0.0259542					-0.0275244	-0.0488763	-0.0411827	0.170347
YDR348C::195(S)	not assigned (hog1Inh)				2.54102								-2.21526
YGR126W::84(T)	not assigned (hog1Inh)				-0.494109								0.0590055
YHR097C::313(T) / 315(S)	not assigned (hog1Inh)	not assigned (Hog1Inh)		0.0112262	-0.184425		0.520259	-0.109673	-0.29	-0.148789	0.564072	0.356177		-0.677778	-0.487473	0.120306	-0.0225505	-0.693771	-0.854891
YHR097C::315(S)	not assigned (hog1Inh)			-0.577181	-0.321928	0.561523						0.0172718	0.0945558		0.302525
YJR098C::171(S) / 176(S)	not assigned (hog1Inh)				0.321928		-0.147579
YKL105C::980(S)	not assigned (hog1Inh)	middle	SP		-0.251539				-0.04				-0.857342		0.215943		0.319008		0.47589
YLR149C::89(S)	not assigned (hog1Inh)				-0.599462										0.221998
YLR413W::654(S) / 657(S)	not assigned (hog1Inh)				-0.104697	-0.254343	-0.136257								-0.0676898
YLR413W::655(T) / 657(S)	not assigned (hog1Inh)				-0.0740006									-0.109863
YMR031C::791(S)	not assigned (hog1Inh)			-0.0838137	0.378512
YMR086W::118(S)	not assigned (hog1Inh)				0.695994	-0.00180313
YMR086W::248(S)	not assigned (hog1Inh)	middle			0.555816				0.84					0.452242			0.660946	0.475219	0.407811
YMR086W::656(S)	not assigned (hog1Inh)		SP	-0.0417629	0.124328	-0.144273							0.227517	-0.162356
YMR291W::379(S)	not assigned (hog1Inh)			0.078988	-0.666576
YMR291W::449(S)	not assigned (hog1Inh)	Field 1		0.185087	-0.599462				1.93	0.190576						0.124757
YNL115C::244(S)	not assigned (hog1Inh)		SP		2.03914									0.945999
YNL115C::56(S)	not assigned (hog1Inh)	middle		0.155857	-0.217591			-0.0415266	-0.24		0.10141			-0.0630343		0.314288	-0.325123	-0.17487	-0.321968
YNL208W::70(S)	not assigned (hog1Inh)				0.356144								0.580532	0.433584
YNR014W::115(S)	not assigned (hog1Inh)			-0.0527767	-0.0892673
YOR052C::58(S)	not assigned (hog1Inh)				1.28688									1.24908
YPL150W::530(S) / 533(S)	not assigned (hog1Inh)				0.275007								-0.0679674
YPR089W::818(S) / 821(S)	not assigned (hog1Inh)				0.124328									-0.133502
YPR091C::621(S)	not assigned (hog1Inh)				-0.0740006									-0.0744778
YSC84::301(S) / 311(S)	not assigned (hog1Inh)		SP	0.183593	-0.0740006
YSC84::374(S)	not assigned (hog1Inh)	Field 3		0.059222	-2.32193	-0.687969		0.125293	-3.18	-0.740987	0.123661						-1.24234	-0.768463	-0.666465
YTA7::367(S) / 369(S) / 370(S)	not assigned (hog1Inh)				-0.251539		-0.555402
ZEO1::40(S) / 49(T)	not assigned (hog1Inh)		TP	0.019398	0.0426443	0.758273	1.25281							0.0926297
ZRC1::387(S)	not assigned (hog1Inh)			-0.000678173	-1.55639									-1.65188
ZRG8::365(S)	not assigned (hog1Inh)		SSP		0.516015								0.369565
ZRT3::262(S)	not assigned (hog1Inh)				-1.59946	0.572234							-1.92485
ABF1::618(S)		middle							0.18		0.265155					0.0784289	0.236309	0.1245
ABP1::165(T) / 169(S)		middle	TP						0.72								0.613682
ABP1::365(S)		middle						-0.036674	0.32
ABP140::321(S)		middle							-0.99									-0.415892
ABP140::93(S)		middle							0.25							-0.29307
ACE2::137(S)		middle							-0.62									0.053658
ACE2::709(S)		middle	SP						-0.1							0.342674
ACE2::709(S) / 713(T)		not assigned (Hog1Inh)	SP						0.27	-0.278586	-0.01961
ACF4::165(S)		middle							0.02							-0.07713		-0.586655	-0.595884
ADH1::316(S)		not assigned (Hog1Inh)	SP						-0.39		-0.0518231						-0.0785731	-0.29365	-0.040981
AGE2::180(S) / 183(S)		Field 8						-1.21122	1.62							-0.0432169
AGP1::101(S)		middle							0.34								-0.0603633	0.0671224
AIM21::119(S)		middle	SP						-0.04										1.13684
AIM3::805(T)		Field 8							1.11		1.1064						0.0467331
AIM3::842(S) / 847(S)		not assigned (Hog1Inh)	SSP					0.142106	0.24
AIM44::751(T)		not assigned (Hog1Inh)							0.2								-0.284689
AKL1::801(S)		middle	SP					0.224524	0.72							-0.352696	0.556668	0.470604
AKL1::997(S)		middle	SP						0.26							0.0153691		0.471855
ALE1::605(S)		Field 4						-0.0131183	-1.54	-0.71755	-0.0437182					-0.0755412	0.106226	-0.491831	-0.0201686
ALY1::184(S)		middle							0.09							0.43337
AMD1::138(S)		Field 4						0.124922	-1.86		0.0520932					0.187581	-1.1587	-1.05598	-0.740827
APA1::9(S)		not assigned (Hog1Inh)							0.61									0.20285
APL5::798(S)		middle							-0.15							-0.158846	-0.127697
APL6::726(S)		Field 8							1.09									1.00451	0.691525
ARO4::2(S)		middle							0.98										-0.690685
ARP8::130(T)		middle							-0.22	-0.370913	-0.339342
ASK10::1095(S)		middle							0.19								0.384051
ASM4::458(S)		middle	SSP						0.05								-0.449989
ATG13::649(S) / 652(S)		middle							0.06							0.0783958	-0.282278	-0.481534	-0.489411
ATG20::363(S)		middle							-0.1									0.22108
ATO3::4(S)		Field 4							-1.1								-0.204333
ATO3::6(S)		middle	SSP						-0.54								-0.164339	-0.393998
AVO1::641(S)		not assigned (Hog1Inh)							0.08									0.0200437
AVO1::65(S)		middle	SP						0.1							-0.333761
AXL2::754(S)		middle							0.27									0.40413
BBP1::26(T)		middle							0.03		-0.459317
BBP1::29(S)		middle	SP					-0.37908	0.05							-0.417621	-0.148146	-0.276739	-0.332814
BBP1::7(T)		middle							-0.07	-0.154459	-0.0311011					-0.155888	-0.092606	-0.389143
BCP1::211(S)		middle							-0.1							0.074936
BDF2::593(S)		middle							-0.71							0.193022			-0.343218
BEM3::254(S)		middle	SP						-0.07							-0.0124021	0.0189946	-0.315655	0.234422
BEM3::306(S)		middle	SP						-0.8									-0.905231
BEM3::309(S)		middle							0.93							-0.331275
BEM3::324(S)		middle	SP						0.24							-0.130276
BIT61::139(S) / 144(S)		middle							-0.4							-0.399678		-0.866994
BNI1::1170(S)		middle							0.04									-0.795413
BNI4::346(S)		middle						-0.226645	-0.32
BNI4::427(T)		middle	TP						0.33								0.0321157
BNI4::524(S)		middle							-0.73							-0.171979
BNI4::526(T)		Field 8							1.25							0.119811	-0.378898	-0.186281
BOI1::106(S)		Field 6							-0.46									-0.0301539
BOI1::128(S)		middle							0.14									-0.172695
BOI1::578(S)		middle						-0.0288841	-0.57		-0.692189					0.0100481	0.099486	0.313873	0.363332
BOI1::655(S)		middle	SP						-0.12							0.130144	0.0474996	0.015432	0.484713
BOI1::655(S) / 659(S)		Field 8	SP						1.1										-0.238658
BOI1::659(S)		Field 2							0.06									-0.0873421
BOI2::28(S)		middle	SP					-0.26485	-0.03		0.358906					0.0603285		-0.511847	-0.481882
BOP3::231(S)		Field 6							-0.81							-0.261988
BSP1::309(S)		middle	SP						0.15								-0.541766	-0.398859
BUD2::854(S)		middle	SP						0.57							-0.356929	-0.0425275	0.0868
BUD22::284(T)		middle						-0.0429685	-0.01
BUD3::1443(S)		middle							-0.46							0.150746		-0.204222
BUD3::1589(S)		middle							0.6									0.238053
BUD3::1603(S)		middle							0.59							0.281608	0.447764	0.0510594
CAB3::139(S)		Field 3							-2.44		-0.665252					-0.520005	-0.442225
CAB3::81(S)		middle							0.44							1.08562
CAF120::518(S)		middle	SP						-0.04							-0.16497		-0.120499
CAF120::538(S)		Field 8	SP						1.43								0.984681	0.645058
CAF20::102(T)		middle	TTP					0.0423395	0.06		0.637443					-0.30085
CAF20::91(S)		middle							0.22								0.397089	0.186767
CBF2::836(S)		middle							-0.42										-0.421047
CBF5::398(S) / 399(S)		not assigned (Hog1Inh)							0.09							0.0317538
CBF5::423(T)		middle							-0.7									-0.0878308
CCT3::257(S)		middle							0.82									0.347467
CDC24::741(S)		middle							0.76	0.848016								0.20485
CDC24::748(S)		middle							0.16							0.0995949
CDC3::2(S)		middle						0.142528	0.34	0.0847294	-0.0142056					2.04546	0.321492	0.077207	0.330868
CDC3::2(S) / 9(S)		middle							-0.19		-0.23394					-0.222362			0.274097
CDC3::503(S) / 509(S)		middle	SP						-0.07	-0.715725							-0.140974
CDC3::60(S)		middle							0.34									0.0205585
CDC33::15(S)		middle						-0.0831612	0.33		0.0452824
CDC33::22(T)		middle	TP						0.72								0.113999
CDC33::28(S)		middle							0.13								0.103749
CDC33::30(S)		middle							0.58								0.0790332
CHS2::100(S)		middle	SP						0.02									0.554041
CHS3::1162(S)		middle							-0.85									-0.875944
CIC1::10(S)		middle	STP						-0.14							-0.481682
CMP2::489(S)		middle	SP						-0.77							-0.100931	-0.551935	-0.562589
CNM67::17(S) / 20(S)		middle	SP						0.15										0.0546368
COT1::211(S)		Field 5							-2.77							0.0667966		-2.1326
CPR1::147(S)		not assigned (Hog1Inh)							0.06									0.0965462
CRN1::454(S)		middle	SP					0.00644498	-0.47	-0.42519	-0.637903					-0.238336	-0.129518	-0.550702
CRN1::454(S) / 456(S)		middle	SP						0.22							-0.473422		-0.283644	0.229034
CRP1::271(S)		middle	SP						-0.17									-0.301487	0.74517
CRP1::332(S) / 335(S)		middle							-0.13		0.405897					-0.225622
CUE5::36(S)		middle						0.287558	0.46								0.40262
CUE5::364(T) / 367(T)		middle	TP						0.68							-0.0102463		0.292735
DBF2::374(S)		middle						-0.213827	0.02
DCP2::682(S)		middle							0.41							0.0299421
DEP1::2(S)		middle							0.05									-0.218256
DIG1::126(S)		middle							0.74								0.651706
DIG1::330(S)		middle							-0.09									0.718437	1.20603
DIG1::45(S)		middle	SP						-0.09							-0.161525		0.148868
DIP5::69(S)		middle							0.16									-0.313818
DLS1::17(S)		middle	SP						-0.12									0.215598
DOT6::487(S)		middle	SP						0.11							-0.0847846
DOT6::489(T) / 491(S)		middle	SP						-0.04									-0.141034
DPB3::186(S) / 188(S)		middle							-0.09							-0.047719
DPS1::2(S)		middle						0.0886	-0.28	-0.132052	0.245848					0.198665	0.146005	0.268993	0.42727
DRS1::208(S)		middle						-0.138924	-0.15									0.158126
DSF2::469(S)		middle							-0.82							-0.211422	0.646574	0.294163	0.901622
ECM21::33(S)		middle	SP						-0.01							0.179257	-0.359034	-0.27905
EDE1::1095(S) / 1096(S) / 1100(S)		not assigned (Hog1Inh)	SP						0.04									-0.0581472
EDE1::1179(S)		middle	TSP					0.0829508	0.32								0.210809	0.122604
ELC1::2(S)		middle						-0.0573748	0.03		-0.0242936					0.132339	0.02135	-0.147669	0.0460094
EMI2::2(S)		Field 8						-0.272966	1.86	1.19056	0.740701					0.0815922	-0.0526208	0.0358875	0.703423
ENO2::188(S)		middle							-0.1	-0.320457						-0.18468		-0.264203
ENT2::476(S)		not assigned (Hog1Inh)						0.240055	0.27
ESC1::213(S)		middle							0.15							-0.551796		-0.766194
ESC1::583(S)		middle							0.52							-0.199008
ESF1::223(S)		middle							-0.29							-0.00313276
FAB1::392(T)		middle	STP						0.02									-0.837089
FAR1::361(S)		middle							-0.25							-0.413182
FAR11::18(S)		middle						-0.106259	0.29							0.204793	-0.502427	-0.872414	-0.540245
FLC1::771(S) / 774(S)		not assigned (Hog1Inh)							0.2							-0.106006
FLC3::616(S)		middle							-0.24									-0.0855623
FPS1::224(T)		middle							-0.48									-0.854005
FYV8::436(S) / 440(T) / 441(S)		not assigned (Hog1Inh)							-0.42										-0.80576
FYV8::441(S)		Field 8						0.0391731	1.13							-0.185131		0.628203
FYV8::523(S)		Field 2							-0.16									-0.295267
GAL11::767(S)		middle							0.08							-0.327049	0.660913
GCD6::445(Y)		not assigned (Hog1Inh)						-0.0225997	0.1
GCR1::447(T)		Field 3	TP						-1.09									-0.259884
GCS1::260(S)		Field 2							0.92							-0.0385782		-1.03594
GIC1::158(S)		middle							0.32								0.0871035	0.206694	0.457545
GIN4::617(S)		middle							0.19							0.0438135	0.700909
GIN4::883(S)		middle							-0.45									-0.265317
GIN4::884(T)		middle							-0.81							0.0532275
GIP2::137(S)		middle	SP						0.04		0.839995						-0.388427
GIP3::143(S)		Field 4							-1.46							-0.271861	0.310881	-0.0584872	-0.5419
GIP3::145(S)		not assigned (Hog1Inh)							-1.22	0.242808
GIP4::536(S)		Field 4						0.107263	-2.33	-0.521746						-0.0898997	-1.84082
GIP4::568(S)		middle							-0.69										-0.428536
GIP4::609(S)		middle	SP						0.73								0.63034
GLK1::2(S)		middle						-0.17331	0.9	0.233424	-0.047853					0.115525	-0.56259	-0.0866524	0.0477291
GNP1::124(S)		Field 2							-0.12		-0.291576						-0.132991	0.093263	0.801388
GOS1::164(S)		middle							-0.54									0.162036
GPM1::12(S)		middle							0.14										0.455904
GPM1::128(S)		middle	SSP					0.146062	0.17
GPM1::131(S)		middle						-0.0849895	0
GPR1::903(S)		middle							0.19							-0.571072
GRS1::2(S)		Field 2							0.68									0.307125
GTT3::116(S)		middle							0.11		-0.0103147							0.242961	0.655817
GVP36::2(S)		Field 8							1.68								0.15182
HAL5::17(S)		middle							-0.1							-0.0590914
HAL5::273(S)		Field 2							-0.93										-1.2012
HAL5::275(S)		Field 4							-5.11								-0.88318	-0.444975
HAP2::33(S)		middle	SP						-0.25		0.375197
HBT1::363(S)		middle							-0.15		2.03149
HEH2::141(S)		middle	SP					-0.107933	0.01							-0.446007	-0.294017	-0.553047
HEH2::145(S)		middle							-0.16		0.186983
HOM3::332(S)		middle	STP					-0.274748	0.19	-0.169738	-0.432785					-0.476184		-0.617439
HOS4::778(S)		Field 2	SP						-0.08							-0.202995		0.156508
HPC2::49(S)		middle							0.07										0.109722
HRK1::495(T)		middle	TP					0.242244	0.86
HRP1::2(S) / 3(S)		middle						0.140546	0.13	-0.00477049	0.181218					0.0492228	0.3785	0.210782	-0.00156998
HSL1::1210(T)		middle							0.03							-0.0963888		-0.564966
HSL1::685(S)		middle							-0.07								-0.625893
HSP12::59(S)		Field 8							2.04		0.0827306
HXK2::15(S)		middle							0.49									0.859486
IBD2::106(S)		middle							-0.19							-0.457583		-0.533144
IES1::27(S)		middle	SP						0.06									-0.0659392
IES2::129(S)		middle							0.11							-0.206392
IES3::9(T)		not assigned (Hog1Inh)						0.367488	0.65
IFH1::972(S)		Field 4							-2.62							-0.0427477		-1.86075	-0.272556
IRR1::34(S)		middle							-0.07							0.00681703
ISW1::691(S)		not assigned (Hog1Inh)							0.52							-0.442292
IXR1::6(S)		middle	SP						-0.63	-0.630222						0.320753	0.0447222	-0.15292	0.177825
JIP4::48(S) / 51(S)		not assigned (Hog1Inh)							-1.03		-0.576958					-0.0892025	-0.640714	-0.73906	-1.26212
JJJ1::393(S)		middle							0.18							0.139229		0.454163	0.327529
JSN1::954(S)		middle							-0.53									-0.113042
KCC4::892(S) / 894(S)		middle							0.04							-0.261505
KCS1::396(S)		middle						-0.571166	-0.58
KCS1::581(S)		middle	SSP						-0.8							0.318545
KCS1::644(S)		not assigned (Hog1Inh)							1.3										0.32879
KCS1::646(S)		Field 8						-1.16074	1.23							0.782442		-0.732246
KEL1::572(T)		Field 8	TP						1.82									1.31286
KEL1::748(S)		middle	SP						0.2		-0.0315675					-0.277523		-0.0106695
KEL1::94(S)		middle							0.14							0.0525474
KEL3::47(S)		middle						0.0702093	0.04
KIN1::677(S)		Field 5						-0.0817607	-1.57	-2.31066	-0.477552					-0.280521	0.239992	0.0816412	0.120551
KIN2::549(S)		middle	SP						0.06									-0.21624
KIN2::888(S)		Field 8							1.46									0.321812
KKQ8::111(S)		Field 8							1.41							-0.23549	0.253958	0.0652557	-0.0847313
KKQ8::19(S)		Field 8							2.55									-1.44312
KKQ8::21(S)		Field 4							-2.78		-0.112075					-0.168697		-1.32778	-0.859269
KRE6::133(S)		Field 2	SSP						0.4								0.0428046
KSP1::1014(S)		Field 8							1.79							1.03858
KSP1::845(S)		Field 4							-1.29										-0.318738
LAC1::7(S)		middle	SP						0.85									1.00888	0.960654
LAC1::9(S)		Field 8							1.1	1.18336	0.590655
LCB4::133(S)		middle							-0.08									-0.201955
LEO1::132(S)		middle						-0.0513073	0.1	-0.260521								0.0460569
LEU1::488(S)		middle	SSP					0.344557	0.31	0.0885289						0.265935	0.365212	0.304249	0.668531
LIP1::2(S)		middle							0.09		-0.264404
LRE1::33(S)		middle							-0.04							-0.256116	-0.460535
LTE1::219(S) / 222(S)		not assigned (Hog1Inh)							1.03										-0.623756
LTE1::850(S) / 854(S)		middle	SP						0.26										-0.586834
LTV1::281(S)		middle							-0.92							-0.102919	-0.631692	-0.724378	-0.979972
MAK11::430(S)		middle							-0.35									-0.442025
MAK11::434(S)		Field 4						-0.481567	-1.14
MAP2::2(T)		middle						-0.0926236	0.11	0.362069	0.395968					-0.123219	-0.123966	-0.114584	0.131621
MAP2::9(S)		middle	SP					-0.361036	0.26
MBF1::143(S)		middle	SP						0.77							0.129672	0.122972
MBP1::110(S)		middle	SP						0.1									-0.527027
MCM10::66(S)		middle	SP						0.18							-0.471435
MDG1::164(T)		middle							0.07										-0.351571
MDG1::216(T)		middle							0.14							0.222828			-0.378284
MDG1::263(S)		middle							0.3		0.110552
MDG1::291(S)		Field 8							1.12								0.157013
MDS3::472(S)		Field 3						0.668315	-2.67		-0.201393							0.170974
MDS3::693(S)		middle	SP						-0.25									-0.156501
MDS3::698(S)		middle							-0.33		-0.49153						0.90162
MDS3::934(S)		Field 4							-1.32							0.00529298	-0.0163035	-0.0948148	-0.297714
MDY2::3(T)		middle							0.03									-0.446894
MED4::242(S)		middle							0.29							-0.403984	0.305981
MIF2::86(S)		middle							0.78							0.325979
MIG1::179(S)		Field 8	SSP						1.63									0.302864
MLF3::169(T)		Field 2						-0.155576	-0.3
MLP2::1514(S)		middle							0.03									0.228384
MMS4::286(S)		middle							-0.15							0.37583
MNR2::461(S)		middle	SP					-0.425263	0.14		-0.21002					-0.321059	-0.183912	-0.2423
MOT2::92(S)		middle	SP						0.13									-0.163143	0.374798
MPP6::148(T)		middle						0.062277	-0.04		0.0737308							-0.20934	-0.12121
MPS3::70(S)		middle							0.24									-0.189569
MRC1::605(S) / 607(S)		middle						-0.153362	0.01	0.119626	-0.375641					0.109759			0.24807
MRH1::299(S)		Field 1							2.95	2.28877	0.947801					-0.636232	-0.538627	-0.5203	-0.428417
MSA2::147(S) / 157(S)		Field 4	SP						-1.33									-0.561671
MSB1::514(S)		middle	SP						-0.16								0.695382	0.369733
MSN2::304(S)		middle						-0.702259	-0.21		-0.0325599					-0.493955	0.165672	-0.279532	-0.0961853
MSN4::279(S)		middle							0.05								-0.0850608	-0.383526	-0.0329009
MTC1::2(S)		not assigned (Hog1Inh)							-0.02									-0.33502
MTC1::75(S)		middle							0.72								1.28955
MTC5::759(S)		middle							-0.25									-0.840312
MTL1::494(S)		middle	SP						-0.16									-0.433255
MTR4::38(T)		middle							0.19									0.304582
MXR1::58(S)		middle	SP						0.09							0.273917
NAB2::2(S)		middle							-0.06							0.24952		0.0326055
NAB3::86(T)		middle						-0.110019	0.11									0.414545
NAB6::449(S)		Field 3							-1.68								0.116664
NBA1::403(T)		middle	TP						0.79							-0.338166	-0.284659	0.490214
NBP2::235(S)		middle							0.17		0.308561					0.204422		0.23547	0.217232
NCB2::137(S)		Field 2						-0.180892	-0.27		-0.00415059					-0.00685914	0.0637673
NET1::1032(S)		middle	SP						-0.11							0.012664
NET1::452(S)		middle	SP						0.2							0.059857		-0.310663	-1.82586
NEW1::1181(S)		Field 8	SSP						1.45								0.910144
NGL2::377(S)		middle	SP						0.15	-0.0660602	-0.282818
NHA1::765(T)		middle	TP						0.83									0.427889
NIS1::299(T)		not assigned (Hog1Inh)	TSP						1.22		0.641016						-0.0905051	0.305647
NOC2::166(S)		Field 4							-1.03									-1.26885
NOP12::181(T)		middle						0.147757	0.01								0.0124274
NOP12::65(S)		middle						-0.361597	0.16		-0.126183					-0.101767
NOP12::70(S)		middle							0.14	-0.0742988								-0.100859
NOP14::368(S)		Field 4						-0.0954796	-1.15
NOP15::56(S)		middle							-0.15										-0.463767
NOT5::306(T)		Field 8	TP						1.59								0.847078	-0.0311514
NOT5::312(S)		not assigned (Hog1Inh)							1.77									0.0385426
NPL6::2(S)		middle						-0.115272	-0.11	-1.32067	-1.74232					0.0293047	-0.0612139	-0.299357
NPL6::2(S) / 4(S)		middle						-0.119452	0.14	-0.983996	-0.940841					0.0208515	0.45394	-0.104202
NPL6::4(S)		middle						-0.16736	-0.09							0.0208788		-0.26154
NPL6::86(S)		middle						-0.0259412	0.01							0.173896		-0.122813	-0.513714
NSE3::8(S)		middle							0.05							-0.107873	-0.163776	-0.0325849
NSG1::37(S)		Field 1							4.24							-0.0738455
NSG1::39(S)		Field 1						-0.0130279	1.07	0.943417	-0.368505					0.169226	-0.555868	-0.076047	0.300202
NST1::266(S)		middle							-0.12							-0.35367		-0.566504
NUD1::419(S)		middle							0.07							-0.0199064
NUP1::603(S)		middle	SSP						0.43							-0.191566
NUP145::679(S) / 689(S)		not assigned (Hog1Inh)	SP						-0.08		-0.171359					-0.0966776	-0.165045	-0.249879	-0.416396
NUP159::1041(S)		middle							-0.03								0.21066
NUP159::680(S)		middle							-0.12							0.0669074
NUP159::819(S)		middle	SP						-0.46									0.286198
NUP2::203(S)		middle							-0.16									0.222816	0.218664
NUP2::284(S)		middle							0.54								-0.0819
NUP60::162(S)		middle							-0.21		0.113153							0.0257879	-0.22565
NUP60::214(S)		Field 4							-1.22							0.00930844	-0.112336	-0.264093	-0.264703
NUP60::352(S)		middle	SP					0.149789	-0.07	-0.280768
NUP60::458(S)		middle						0.0517163	0.51
NUP60::460(T)		middle	TP						0.4	-0.496487						-0.176481	-0.318611	-0.644422	-0.558444
NVJ1::300(T)		middle							0.07									0.00197344
ORC2::188(S)		middle	TSP						0.35							-0.314878		-0.336809
OSH2::422(S)		Field 8							1.53							-0.0995283		0.159274
OSH2::7(S)		middle							-0.01							0.0567261	-0.418064
OSH3::323(T) / 324(S)		middle						0.0898235	-0.69
OSH3::605(S)		Field 6							-0.53									0.972289
PAF1::388(S)		middle							0.1									0.0371185
PAF1::422(T)		middle	TP						0.09		0.101364					-0.173846		-0.0995104
PAR32::284(S)		middle							-0.57							0.448773		0.430823
PBP1::215(S)		middle							0.87							-0.0177239
PBP1::479(S)		middle							-0.09								0.186559
PBS2::250(S)		Field 8							2.07							-0.258769	1.22097	1.54331
PEX25::289(S)		middle	SP						-0.11								-0.222623
PEX31::432(S)		Field 4							-1.98							-0.107064		-0.66698
PHO84::316(S) / 317(T)		middle							-0.28								0.0266298
PHO84::316(S) / 317(T) / 321(S)		middle						0.255778	-0.28							0.552076	0.367128		-0.106872
PHO84::316(S) / 321(S)		Field 6						0.305589	0.86
PHO84::317(T)		middle							-0.75	-0.110602	0.0153507					0.52793	0.693985	0.856038
PHO84::317(T) / 321(S)		Field 4						0.330369	-1.01							0.340955	0.267192
PIB2::52(T)		middle	TSP						0.05							0.134066
PIB2::6(S)		middle							-0.3	-0.0325078	0.234124					-0.121951	-0.384638	-0.436862
PIG2::162(S)		middle							-0.3										0.672214
PIK1::10(S)		middle							0.33							0.021627	0.672919	0.704068	0.420043
PIL1::59(S)		middle							0.28		0.295595
PIN4::191(S)		Field 4							-1.84										-0.506555
PIN4::191(S) / 194(S)		Field 4						-0.0303065	-1.58							0.160776		-0.0689177
PIN4::194(S)		middle						0.0183085	-0.46	-0.542496							-0.849668	-0.589137
PIN4::653(S) / 655(S)		Field 8							2.62							0.597765			-0.465717
PKC1::670(S)		middle							-0.93							0.00876182	-0.214877	-0.34779	0.079933
PKC1::820(S)		middle							-0.21								-0.164472
PKH1::5(S)		middle						0.0378742	0.07	-0.181305	0.21817					0.0225649	0.175509
PKH2::138(S)		middle	SP						0.08		-0.516657						-0.0638053
PMA1::911(S) / 912(T)		middle						0.00956719	-0.49	-0.198421							-0.0685756	-0.287113
PMD1::1307(S)		Field 4							-1.65										-0.283688
PMD1::1309(S)		Field 8							1.31								0.032151		-0.712305
POL1::215(S)		middle	SSP						0.03							0.147974		-0.146659	0.119653
POL32::284(S)		middle							-0.07							-0.0982473
PPZ1::142(S)		middle	SP						-0.09							-0.61708
PSP2::340(S)		Field 1	SP						1.96		0.610035					-0.028685	1.41241
PSR1::57(S)		middle							0.6							-0.497983		-0.225402	-0.159246
PSY4::434(S)		middle	SSP						0.31	0.279064						-0.0843819	0.317603	-0.185709
PUF2::876(S)		middle	SP						0								-0.138478
PUF3::83(T)		not assigned (Hog1Inh)							-0.39							0.0170163
PXR1::159(S)		middle						-0.119567	-0.63	-0.0273883	-0.152991					0.0346935	-0.37674	-0.309461	-0.284379
RAD16::78(S)		middle							-0.1							0.128506
RAD9::218(T)		middle	TP						0.13									-0.163383
RBG2::364(S)		middle							-0.52								-0.387738
RBS1::198(S)		middle							0.36									-0.141503
RCK2::46(S)		middle	SSP						0.1	-0.270121	-0.573676						-0.171657	0.147617
RCN1::113(S) / 117(S)		middle	SP					0.0540684	-0.22								0.0625072		-1.17596
REB1::364(S)		middle							-0.34										0.334218
RFC1::63(T)		middle	TP					0.0437111	0.05							-0.317913	-0.223058	-0.268247
RFC1::79(S)		middle	SSP						0.11	-0.419318								-0.0710025
RGA1::331(S)		middle	SP						-0.67							-0.577317	-0.212576
RGA2::497(S)		middle							0.11									0.107999
RGA2::524(S)		middle							-0.52		-0.102193
RGA2::527(S)		Field 2							-0.68									-0.12272
RGA2::561(T)		middle	TP						-0.01								-0.309324		0.507163
RGA2::763(S) / 770(S)		middle	SP						-0.61							-0.697839
RGA2::763(S) / 770(S) / 772(S)		middle	SP						-0.02										-0.979585
RGP1::364(S)		middle							-0.66									-0.734866
RHO4::276(S)		middle							-0.7							-0.169619		-0.649301
RHO5::223(S)		middle	SP						0.29	0.394935						-0.504237
RIM15::733(S)		middle	SP						-0.8								0.040675
RLM1::164(S)		middle	SP					-0.111741	0.07		0.984766					0.529879	0.0382814	0.406447	-0.195861
RNR1::816(S)		middle	SP					-0.112462	0.3	-0.252736	-0.423358					-0.0633917	0.139686	0.213501
RPA43::265(S)		middle							-0.46									0.0377854
RPH1::412(S)		Field 8	TSP						3.55									1.11354
RPL16B::185(S)		middle							-0.13		0.193835
RPL24B::7(S)		middle							0.01	0.0241438
RPL24B::9(S)		middle							-0.02								-0.109052
RPL3::355(S)		middle						-0.118083	-0.06							-0.307703	0.000736247	-0.269214	-0.49565
RPL31A::100(S)		middle							0.26							-0.197511		-0.112394
RPL32::67(S)		middle							0.19		0.391384					-0.0137553		0.390645
RPL32::69(S)		middle							-0.13							0.0863152
RPL6A::12(S)		middle							0.15							-0.019846		-0.109301	0.174605
RPN1::24(T)		middle	TP						0.25								-0.175015	-0.186996	-0.31804
RPN13::132(S)		middle						0.0186155	0.01							-0.020961		0.0556942	0.014654
RPP2A::16(T)		middle	TP						0.24								-0.91904	-0.0974035
RPP2A::96(S)		middle							-0.13	-0.654979
RPS12::2(S)		middle							0.19		0.426721
RPS1A::236(S)		middle							0.07								-0.173203
RPS28A::5(T)		middle							-0.02									-0.225215
RPS7B::119(T)		middle							-0.42		-0.248499					-0.194708	-0.0269918	-0.145734
RPS9A::184(S)		middle						0.235633	0.05
RPT3::8(T)		middle	TP					0.0273927	0.36	0.240576	0.446845					-0.0709121	0.15465	0.031212	0.162889
RSA3::7(S)		Field 4							-1.19							0.2924	-0.482446	-1.72072
RTC1::11(S)		middle							0.26									-1.01896
SAC7::435(S)		middle	SP						0.19	-0.0354298
SAS3::9(S)		middle	SP						-0.01									0.503039
SBE22::517(S) / 520(S)		middle						-0.863959	0.99										-0.0147956
SBP1::91(T)		middle							0.66								-0.460456
SCH9::723(T) / 726(S)		Field 4	TP						-1.74							-0.368238	-0.512283
SCP160::50(T)		middle	TP						0.29							-0.0114373	0.130931	0.0292919	0.0783261
SDS23::42(S) / 46(S)		Field 8						-0.228588	1.46		0.462464					0.0581551		0.154636	0.0176307
SDS24::94(S)		middle						-0.138147	0.45								-0.231615
SDS24::98(S)		not assigned (Hog1Inh)						-0.100911	0.32
SEC14::302(S)		middle						-0.348208	-0.39
SEC16::1578(S)		middle							0.3								-0.219177
SEC16::1973(S)		middle						-0.0596344	0.51
SEC16::368(S)		middle							0.09									-0.447427
SEC16::472(S)		middle							0.04							0.301373		0.0519797
SEC16::607(S)		middle	SP						-0.34							-0.34387
SEC3::43(S)		middle							-0.53									0.284961
SEC31::977(S)		not assigned (Hog1Inh)							-1.32								-0.0872337	0.420571
SEC31::980(S)		Field 4	SP						-1.67									0.132576
SEC4::201(S)		middle							-0.02							0.101445	0.0517916
SEC53::240(S)		middle	SP						0.17									0.150541
SEC7::2(S)		middle							-0.05									-0.701469
SHE3::27(S)		not assigned (Hog1Inh)	SSP					-0.125848	0.12
SHE3::343(S)		middle							-0.98							-0.0474378	-0.0108776	-0.253413
SIP1::206(S) / 209(S)		Field 3							-1.4										-0.0246403
SIP1::494(S) / 497(S)		middle						0.159728	0.55
SKG3::599(T)		middle	TTP					-0.488654	0.97	-0.312159	-0.186111					-0.419476
SKG3::623(S)		middle	TSP						-0.14								0.150164
SKG6::137(S)		middle							0.2									-0.259483
SKG6::157(S) / 160(S) / 161(S)		not assigned (Hog1Inh)							-0.08										-0.118553
SKT5::4(S)		Field 8	SSP						1.01							0.169713			1.15425
SLA1::449(S)		Field 4							-3.06							0.353817		-0.994103
SLA1::799(S)		Field 8						-0.256982	1.62	0.242024	0.103663					-0.25737
SLA1::817(S)		middle	STP						-0.12										0.306648
SLA1::887(T)		middle						-0.534649	-0.82
SMI1::394(S)		middle							0.12							0.0860247	0.0223307	-0.31186
SMI1::400(S)		middle							0.1	-0.502879							-0.0772408	-0.122173
SMT3::2(S)		middle							0.02							-0.154488
SMY2::96(S)		Field 8	SP						3.29									0.93763
SNF1::487(S)		middle	SP						0.38									0.617938
SNF2::1375(S)		middle							0.04									-0.0704776
SNG1::42(S) / 45(S) / 46(S)		not assigned (Hog1Inh)							-0.04									-0.0339926	-0.204424
SNT1::318(S)		Field 3						0.0133567	-1.44		-0.302912					-0.252858	0.081707	-0.561775
SNU66::268(S)		middle							-0.01							-0.279763		0.235128
SPA2::1268(S)		middle						-0.124981	0.14							0.14792
SPA2::630(S)		middle							0.25								0.539246
SPA2::817(S) / 820(S)		middle	SP						0.21							-0.0502665
SPC105::329(S)		middle	SP						0.2										0.0149633
SPC105::380(S)		middle	SP						-0.01								0.0572106	-0.171519
SPC29::191(S)		middle							0.05									0.365264
SPO12::125(S)		middle	SP						-0.29							0.220439		-0.218681
SPT6::295(S)		not assigned (Hog1Inh)							-0.23								0.242839
SRC1::3(S)		not assigned (Hog1Inh)							0.07									0.00664661
SSD1::228(S)		Field 5							-1.12								0.661194	0.254481
SSK1::673(S)		middle	SP						-0.23							-0.221982		-0.44006
SSN2::375(S)		middle	SP						-0.98							-0.0754419	-0.399066	-0.00683575
SSN2::636(S)		middle	SP						-0.12								-0.235543	0.0290545
SST2::587(S)		Field 2							0.61							0.347699	0.462008	0.0776931	-0.79511
SST2::592(S)		middle							-0.87							-0.169704	-0.517589	-0.689905
STB1::7(S)		middle	SP						-0.13							-0.662797
STE12::223(S)		middle							-0.18										0.93747
STE12::226(S)		middle	SP						-0.27							0.313451	-0.0861089	-0.0216035
STE2::326(S)		middle						-0.113915	-0.64
STE2::329(T) / 331(S)		not assigned (Hog1Inh)							-0.68							0.0184056		-0.414646	-0.307973
STE2::398(S)		middle						0.386406	-0.96		-0.288905					0.287683	-0.0928007	0.0199775	0.33257
STE20::546(T)		Field 1	TSP						2									-0.825393
STE20::573(T)		middle	TTP						0.39							-0.209401		-0.0842234
STF2::28(S)		middle	SP						0.53								0.144066	0.61782
SUB1::119(S)		middle							0.03		0.122542					0.182584		0.0364206	-0.213611
SUB2::13(S)		middle						0.254117	-0.05	-0.160561						-0.0282122		-0.0564715
SUB2::55(S)		Field 4							-1.37								0.589812
SUI3::92(S)		middle							0.23		0.444197							0.241091	0.188203
SWH1::678(S) / 683(S)		middle							-0.23									0.0131531
SWH1::712(S)		middle							0.02							0.0546055
SWI4::166(S)		middle	TSP						-0.95									0.765458
SWI4::20(T)		Field 4	TP						-1.39								-0.560886
SWI5::488(S) / 492(S)		middle	SP					0.490742	0.22							0.130457
SWI5::490(T) / 492(S)		not assigned (Hog1Inh)	TP					0.00276833	-0.65							0.193038
SYH1::350(T)		middle							0.44										1.66412
SYT1::356(S)		Field 4							-1.87									-1.09629
SYT1::369(S)		middle							0.07									-0.101929
TAF3::201(S) / 213(Y)		middle						0.0778073	0.08	-0.401554
TAT1::579(T)		Field 4							-1.51								-0.338887
TAT1::6(S)		middle						-0.284529	-0.15		-0.469812					0.0967516	0.244536	0.00205251	0.159681
TCO89::386(S)		middle							-0.55									-0.0567728
TCO89::390(T)		not assigned (Hog1Inh)							-0.31							0.250648
TCO89::707(S)		middle							-0.02									0.187422	0.0725774
TDH3::199(T)		middle						0.0171852	0.24	0.00350948
TDH3::201(S)		middle						0.0825104	0.36	0.247619	0.506908					0.0350356	0.0732636	0.141491
TDH3::235(T)		middle							0.14									0.189534
TDH3::239(S)		Field 8							1.37							-0.0378713
TDH3::59(S)		middle							-0.13									-0.0806346	0.652987
TFG1::655(S)		middle	SP						0.18							-0.158435
TGL1::492(S)		middle							-0.71							0.390014		-0.403241
TIF4632::347(T)		middle						-0.0406583	-0.01									0.0194581
TOP1::14(S) / 15(S) / 24(S)		middle						-0.0559525	-0.18									-0.971726
TOP1::47(Y)		middle						-0.0409194	0.09	-0.276466
TOP1::76(S)		middle	SP						0.17		-0.442564					-0.713463	-0.334769
TPI1::100(S)		middle							0.01								-0.303011
TRP3::2(S)		middle						-0.109816	0.34	-0.176065	0.0309882					-0.14838	0.0163808	-0.0635553	0.105428
TYS1::359(T)		middle	TP					-0.303233	0.04	-0.246422							0.0583461	-0.096844
UBP1::531(S)		middle							-0.07							-0.0987815
UBP1::755(S)		middle							0.19									0.357591
ULP1::48(S)		middle							-0.69							-0.0768334	0.0389454	-0.444471	-0.435358
UME6::150(S)		middle	SP						0							-0.497398
UME6::251(S)		Field 4						0.666875	-2.5									-0.347228
UTP14::668(S)		middle						-0.179017	-0.15		-0.09469						-0.0866191	-0.0664386
UTP14::673(T)		middle						-0.0665559	-0.15	-0.23775						0.0341919		-0.104143
VIP1::31(S)		Field 8	SP						1.35									-0.469032
VMA4::2(S)		not assigned (Hog1Inh)							-0.32									-0.0917316
VPS51::78(S)		middle							0.01							0.254835		-0.12683
VPS75::3(S)		middle							0.27		0.0215916					0.128975	-0.118546	0.0862369	-0.179806
VRP1::731(S)		Field 7							1.24								0.352685
VTC3::183(T)		not assigned (Hog1Inh)							-2.46							0.0735175	-1.4464	-1.91176
VTC3::195(S)		middle							-0.85		-0.134414							-0.172148
VTC3::204(S)		middle							0.36									-0.142217
VTC3::270(S)		middle							0.32										0.222178
VTS1::30(S)		Field 6	SP						0.32								0.237166
WHI4::236(S)		middle	SSP						0.47	0.198104						0.110893		0.566328
WHI4::308(S)		middle							-0.01							-0.06903		-1.04801	-0.170354
XRS2::349(S)		middle	SP						0							-0.0561555
YBL005W-B::10(S)		middle						0.253431	0.34
YBR225W::359(S)		middle							-0.62		1.08416							-0.877561
YBR225W::533(S)		not assigned (Hog1Inh)							-0.03									1.17085
YCK2::464(S)		not assigned (Hog1Inh)							-1.2							0.266804
YCR087C-A::50(S)		not assigned (Hog1Inh)							0.04									0.00915881
YCR087C-A::53(S)		middle							0.01								-0.0964291		-0.124446
YDL133W::43(S)		Field 2							-0.06		-0.0709506							-0.388474
YDR089W::241(S)		middle							-0.34		0.331082						-0.0945857		0.417261
YDR089W::327(S)		middle							-0.55									-0.286387	-0.344303
YDR186C::403(S)		middle	SP						0.44							-1.2494
YDR186C::542(S)		Field 4						0.196392	-2.94	-0.364765	-1.1379					-0.133326	-1.8331	-0.775495	-0.508592
YDR186C::569(S)		middle	SSP						0.11							0.0238112
YFL034W::2(S)		middle							-0.43							0.106275		-0.202691
YGR054W::564(S)		middle	TSP					-0.297346	0.35
YGR130C::249(S)		middle							0.27		-0.241103							-0.624991
YHL008C::426(T)		Field 2							-0.14							0.0193101
YHR080C::401(S)		not assigned (Hog1Inh)							-1.44							0.00514127
YHR159W::493(S)		middle							0.65									0.459775
YHR159W::494(S)		middle							0.51							0.198094		0.240451
YJR029W::16(S)		middle						-0.3361	0.29								0.979829
YKL105C::583(S)		middle							0.04							0.193711	0.248676	-0.0467844	-0.587466
YKL105C::663(S) / 667(S)		not assigned (Hog1Inh)							-0.28							-0.834285
YKL105C::667(S)		middle							0.08		-0.369746					-0.304814
YKL105C::973(S)		Field 6						-0.209943	-0.56							-0.128927
YLR257W::139(S)		middle						-0.157698	-0.64	0.878846	0.682079					0.146108		0.0109891	-0.34265
YLR257W::197(S)		Field 1						-0.358289	3.7	1.82483	2.3333
YLR345W::6(S)		middle							0.01								-0.353602
YML119W::61(S)		middle	SP						0.2							-0.258648		-0.138572
YMR031C::179(S)		middle						0.211537	-0.27								0.0932387
YMR086W::235(S) / 238(S)		middle						-0.502271	-0.33							-0.0168005		-0.250081
YMR086W::352(S)		middle						-0.0825041	0.29		0.0140114					0.0677044
YMR124W::575(S)		Field 4							-1.58									0.988113
YMR124W::766(S)		middle							0.57							-0.043769	0.358067	-0.437542
YMR196W::984(S)		not assigned (Hog1Inh)							3.12								0.292923
YND1::579(S)		Field 1							1.86									-0.584709
YNL050C::55(S)		middle							0.07							0.202609	0.280225	0.0109184	0.0295338
YNL234W::85(S)		middle							0.22								-0.139088
YOP1::10(S)		Field 8							1.31							0.170475	1.1348
YOP1::7(S)		middle						-0.224053	0.55							0.194301	1.10933	0.917112
YOR352W::105(S)		middle	SSP						0.69							-0.150259		0.181733
YOR352W::2(S) / 6(T)		not assigned (Hog1Inh)	TP						0.08									-0.391241
YPK1::644(S) / 653(S)		Field 4						0.125796	-4.75		-0.985367					-0.17444
YPR036W-A::63(S)		Field 6						-0.215284	-0.77		0.976111					-0.301144	-0.292834	-0.280844
YPR091C::622(S)		middle							0.06									0.00734546
YPR091C::717(S) / 720(S) / 723(S)		middle							0.05									-0.0943231
YPR148C::314(S)		middle							0.42									0.222738
YPT1::172(S)		middle							0.1									0.16135
YPT31::3(S)		middle						0.0507274	-0.08
YRB1::27(S)		middle							0.14								-0.196742	-1.49296	-0.733775
YSP2::13(S)		Field 4							-2.12							0.0405525		-1.99291
ZRT2::170(S)		middle							0.48									-0.0340572
