# Supplementary material for: Novel interconnections of HOG signaling revealed by combined use of two proteomic software packages
Source: Cell Commun Signal. 2019 Jun 17;17:66. doi: 10.1186/s12964-019-0381-z (PMC6572760; doi:10.1186/s12964-019-0381-z)
Supplement: Supplementary file 9 — Table S4. Related to Fig. 3 and Additional file 3: Figure S3 and S4. PRM results of Kic1-HB, Orm2-HB and Vps53-HB. Peak intensities of transition product peaks used for quantification are listed. Peptides used for normalization are indicated in bold. (XLSX 72 kb) [file 12964_2019_381_MOESM9_ESM.xlsx]

## Sheet: Info
PRM results for Kic1-HB, Orm2-HB and Vps53-HB
n (biological replicate)=3
Samples 1,5,9: mock: +DMSO, +0.5M NaCl
Samples 2,6,10: +0.2µM SPP86, +0.5M NaCl
Samples 3,7,11: +0.5µM SPP86, +0.5M NaCl
Samples 4,8,12: +5µM SPP86, +0.5M NaCl
Peptides used for normalization are indicated in bold

## Sheet: Kic1
Protein	Site	Peptides related to site of interest	Peptide Modified Sequence	1 Sum Total Area Fragment	5 Sum Total Area Fragment	9 Mean Total Area Fragment	2 Sum Total Area Fragment	6 Sum Total Area Fragment	10 Sum Total Area Fragment	3 Sum Total Area Fragment	7 Sum Total Area Fragment	11 Sum Total Area Fragment	4 Sum Total Area Fragment	8 Sum Total Area Fragment	12 Sum Total Area Fragment
sp|P38692|KIC1_YEAST		normalization	ATPTSILK	561332736	664060096	475199808	780350656	864381440	595212544	941655552	891120512	784915584	665318272	853600256	808122368
sp|P38692|KIC1_YEAST	unphosphorylated	S340	SIASNDNEIK	101725192	117678552	84729560	116017520	125223376	94580824	137303664	121855448	149896896	79630808	113827856	92796184
sp|P38692|KIC1_YEAST	S340	S340	SIAS[+80]NDNEIK	9612930	12742448	10624451	10483471	12703102	13722154	19002158	21190324	22784470	11480815	14374901	16493923
sp|P38692|KIC1_YEAST	unphosphorylated	S340	SIASNDNEIKR	603589760	763197952	581940032	779903168	930889792	588576256	997529152	820888256	777656576	588488896	806052096	695610688
sp|P38692|KIC1_YEAST	S340	S340	SIAS[+80]NDNEIKR	134026712	164829456	138191824	202733184	241212432	163127024	268801536	244569984	254421968	189920304	267476272	211370352
sp|P38692|KIC1_YEAST	unphosphorylated	S511	SISSLNAGNSSR	335452288	432287872	308449312	802298624	915991936	604970752	1148055936	977361792	978034880	962116800	1274272128	1094115200
sp|P38692|KIC1_YEAST	S509	S511	S[+80]ISSLNAGNSSR	6940942	6467950	5466083	6934538	7737433	5215445	7939632	7004650	7145841	4671530	5399586	4810921
sp|P38692|KIC1_YEAST	S511	S511	SIS[+80]SLNAGNSSR	275061952	249211888	163415024	185507632	197606896	129220496	149457984	120280008	115860384	18207978	28010834	21937830
sp|P38692|KIC1_YEAST	S512	S511	SISS[+80]LNAGNSSR	33621368	43204372	36856212	43276088	48208552	44906140	55474048	56787504	67273624	40935648	50426380	54976180
sp|P38692|KIC1_YEAST	unphosphorylated	T625	SSTVTAGTPSSSSSIQYK	838461312	1055969472	749275584	1208589312	1454333568	932995136	1442509952	1281738752	1340928896	1077150208	1267235200	1233831808
sp|P38692|KIC1_YEAST	T625	T625	SSTVTAGT[+80]PSSSSSIQYK	205773856	237648384	179061776	199204064	140861104	142091696	237578112	195390864	220677344	153812880	184932512	161419744
sp|P38692|KIC1_YEAST	T625	T625	SSTVTAGT[+80]PSSSSSIQYKSPSNVPR	48266237	60908661	16937278	71877796	93171264	48477295	91560822	71038809	74709216	74942305	89033418	70195671
sp|P38692|KIC1_YEAST	Y634	T625	SSTVTAGTPSSSSSIQY[+80]KSPSNVPR	59425772	77459748	20639318	87847361	117126150	59093986	114235136	87975702	93602397	89376207	111398854	87466046
sp|P38692|KIC1_YEAST	T625/Y634	T625	SSTVTAGT[+80]PSSSSSIQY[+80]KSPSNVPR	98869888	120840160	69202016	114946624	151226624	79090648	152005872	112299232	119154496	100396696	127611728	88881792
sp|P38692|KIC1_YEAST	normalization	normalization	HIDFGGK	1051491392	1425464064	1105295616	1424882432	1627295744	1328908160	1785407232	1596031872	1733739648	1360228992	1695645568	1555498240
sp|P38692|KIC1_YEAST	unphosphorylated	T1073	EQLISTPIK	154948784	128187008	122150176	167022144	255840752	141518320	232225088	179919904	285421248	230307984	226744304	166830832
sp|P38692|KIC1_YEAST	T1073	T1073	EQLIST[+80]PIK	45244688	32293808	27142958	9788812	20219416	9348411	13906219	9285692	19346932	12621839	13027267	6950874

## Sheet: Orm2
Protein	Site	Peptides related to site of interest	Peptide Modified Sequence	1 Sum Total Area Fragment	5 Sum Total Area Fragment	9 Sum Total Area Fragment	2 Sum Total Area Fragment	6 Sum Total Area Fragment	10 Sum Total Area Fragment	3 Sum Total Area Fragment	7 Sum Total Area Fragment	11 Sum Total Area Fragment	4 Sum Total Area Fragment	8 Sum Total Area Fragment	12 Sum Total Area Fragment
sp|Q06144|ORM2_YEAST	unphosphorylated	T18	TKNESPAFEESPLTPNVSNLKPFPSQSNK	2218332672	2854558464	1830002688	2695560064	3024998656	2158422400	3187159936	2455689920	2766176640	2245243264	2230571904	2604012608
sp|Q06144|ORM2_YEAST	S9	T18	TKNES[+80]PAFEESPLTPNVSNLKPFPSQSNK	77393496	101621028	58159328	81625452	91202548	72780144	98542876	83663100	90046372	68202394	73376922	69292908
sp|Q06144|ORM2_YEAST	S15	T18	TKNESPAFEES[+80]PLTPNVSNLKPFPSQSNK	16928721	22822728	11873802	19791445	23977918	18334054	24777836	20273209	25027386	17211787	19731377	18899655
sp|Q06144|ORM2_YEAST	T18	T18	TKNESPAFEESPLT[+80]PNVSNLKPFPSQSNK	67817768	80747760	52193724	49854172	39140266	43787200	46831256	38708744	45072468	32728315	35032292	38822024
sp|Q06144|ORM2_YEAST	S22	T18	TKNESPAFEESPLTPNVS[+80]NLKPFPSQSNK	16710441	19192974	12257265	15190385	18897874	13668152	21795380	14323476	19882237	13254032	14512958	16507835
sp|Q06144|ORM2_YEAST	S29	T18	TKNESPAFEESPLTPNVSNLKPFPS[+80]QSNK	22955740	28819241	21748554	21818748	28350213	23899308	28592985	20997438	29628983	23417479	22695606	27144656
sp|Q06144|ORM2_YEAST	S31	T18	TKNESPAFEESPLTPNVSNLKPFPSQS[+80]NK	7872210	10047908	6996835	8459591	10788704	8601185	11776732	8142516	12153229	8367385	9276547	10102580
sp|Q06144|ORM2_YEAST	unphosphorylated	T36	ISTPVTDHR	749168384	893767552	814921984	785476224	754176960	806232320	905887616	878018560	973996864	675108736	805675904	791680128
sp|Q06144|ORM2_YEAST	T36	T36	IST[+80]PVTDHR	25375134	31242820	24992682	21658650	24296006	21608684	25565184	25216510	24750138	22668092	22954438	22274322
sp|Q06144|ORM2_YEAST	unphosphorylated	T36	ISTPVTDHRR	47341428	83049768	64754068	58565388	65219680	71182144	73715912	83080224	76827344	55024600	75856736	79806208
sp|Q06144|ORM2_YEAST	T36	T36	IST[+80]PVTDHRR	7370486	11630336	9283997	6148554	8401273	8144600	9296163	10014519	9090355	8246269	9540191	9383142
sp|Q06144|ORM2_YEAST	normalization	normalization	ISIPGITGR	3212566784	4097720064	2753315840	3204925696	3185328640	3058777856	3547109888	3293844224	3529686272	2897521920	2939781120	3130335744
Orm2_aqua	normalization	normalization	AADITSLYK	2732825088	3219260160	2570190848	2450258688	2576596224	2686739200	2572127744	2790330880	2661745920	2396489984	2587358976	2567715072
Orm2_aqua	normalization	normalization	AADITS[+80]LYK	28713888	39635688	28645108	26685328	33887172	30690830	29939008	33543056	31921994	24346730	32238138	25290846

## Sheet: Vps53
Protein	Peptide Modified Sequence	Site	Peptides related to site of interest	1 Sum Total Area Fragment	5 Sum Total Area Fragment	9 Sum Total Area Fragment	2 Sum Total Area Fragment	6 Sum Total Area Fragment	10 Sum Total Area Fragment	3 Sum Total Area Fragment	7 Sum Total Area Fragment	11 Sum Total Area Fragment	4 Sum Total Area Fragment	8 Sum Total Area Fragment	12 Sum Total Area Fragment
sp|P47061|VPS53_YEAST	NSAEIEASLR	normalization	normalization	1043964928	968464960	929246784	1195020288	1174440320	997285952	1646313216	1067210816	1380714624	1099883008	1294134912	1220597504
sp|P47061|VPS53_YEAST	NSAEIEASLRK	normalization	normalization	626418944	800792320	706927360	852282624	861651712	845232832	1091741824	791588352	918174464	801896832	1054636736	975969920
sp|P47061|VPS53_YEAST	ILLPLLLPDNIEVQDK	normalization	normalization	231770272	257246944	115398496	470798560	890565888	193647120	1245527296	462460256	938845824	661470208	545144000	781884544
sp|P47061|VPS53_YEAST	VIPLDLNFVWR	normalization	normalization	370992256	452185408	30828762	634505344	1604851968	19407732	1910601216	266638832	246723520	1260663040	339292736	578699776
sp|P47061|VPS53_YEAST	EIFHTLPESVSNDSDLR	normalization	normalization	2688540160	2203151104	2040225024	2916839424	2827299584	2216051712	3881670400	2261267712	2970206208	2934782976	2605313024	2821455872
sp|P47061|VPS53_YEAST	RIVSTPQIQQQK	unphosphorylated	S790	127174528	136421840	122917128	154309344	150134992	149262352	200631456	141058112	183182944	169464624	173605440	182665888
sp|P47061|VPS53_YEAST	RIVS[+80]TPQIQQQK	S790	S790	104119664	85826848	79599956	46945500	41255200	44945796	40887454	29618759	39727736	17414009	16905526	20036933
sp|P47061|VPS53_YEAST	RIVST[+80]PQIQQQK	T791 - most probably also S790 since there are no distinguishing transitions	S790	91990264	76011714	69714564	41152536	35954940	39462609	36308970	25746789	35038179	14971053	14731780	17254684
sp|P47061|VPS53_YEAST	RIVSTPQIQQQKEEQK	unphosphorylated	S790	23196150	30108774	28578124	28307130	31141812	36139804	36909224	33079626	38451616	30603796	43113576	38803600
sp|P47061|VPS53_YEAST	RIVS[+80]TPQIQQQKEEQK	S790	S790	8971346	9823809	8844576	4641639	4443882	5339982	3921805	3387838	3418934	1650552	2026187	2176609
sp|P47061|VPS53_YEAST	IVSTPQIQQQK	unphosphorylated	S790	3022957824	3040982528	2653040128	3220524800	3305116928	3375165952	4153230336	3179200256	3955959808	3512740864	3622396928	3716690688
sp|P47061|VPS53_YEAST	IVS[+80]TPQIQQQK	S790	S790	577975232	471193376	458986496	244932448	230113328	233924656	230663392	167834400	222936192	97553664	97415448	98252216
sp|P47061|VPS53_YEAST	IVSTPQIQQQKEEQK	unphosphorylated	S790	183797120	213409824	173084480	179340048	208010080	229146016	245962848	250272240	290457472	235319312	276462304	264121008
sp|P47061|VPS53_YEAST	IVS[+80]TPQIQQQKEEQK	S790	S790	17580382	19828648	18023748	8522003	9013284	10698530	8348156	7231002	8353558	3498891	4579722	4770216
sp|P47061|VPS53_YEAST	IVSTPQIQQQKEEQKK	unphosphorylated	S790	1011209216	1631017728	1302359808	1303146752	1490989568	1766062336	1676484352	1645821696	1759450112	1392677504	2055801728	1952755968
sp|P47061|VPS53_YEAST	IVS[+80]TPQIQQQKEEQKK	S790	S790	240961360	325371840	253577056	124468896	123951216	158426912	103962656	103618320	122051816	43087700	67177792	62149104

## Sheet: imported csv
Peptide	Protein	Peptide Modified Sequence	1 Sum Total Area Fragment	1 Mean Total Area Fragment	1 Max Library Dot Product	1 Min Library Dot Product	5 Sum Total Area Fragment	5 Mean Total Area Fragment	5 Max Library Dot Product	5 Min Library Dot Product	9 Sum Total Area Fragment	9 Mean Total Area Fragment	9 Max Library Dot Product	9 Min Library Dot Product	2 Sum Total Area Fragment	2 Mean Total Area Fragment	2 Max Library Dot Product	2 Min Library Dot Product	6 Sum Total Area Fragment	6 Mean Total Area Fragment	6 Max Library Dot Product	6 Min Library Dot Product	10 Sum Total Area Fragment	10 Mean Total Area Fragment	10 Max Library Dot Product	10 Min Library Dot Product	3 Sum Total Area Fragment	3 Mean Total Area Fragment	3 Max Library Dot Product	3 Min Library Dot Product	7 Sum Total Area Fragment	7 Mean Total Area Fragment	7 Max Library Dot Product	7 Min Library Dot Product	11 Sum Total Area Fragment	11 Mean Total Area Fragment	11 Max Library Dot Product	11 Min Library Dot Product	4 Sum Total Area Fragment	4 Mean Total Area Fragment	4 Max Library Dot Product	4 Min Library Dot Product	8 Sum Total Area Fragment	8 Mean Total Area Fragment	8 Max Library Dot Product	8 Min Library Dot Product	12 Sum Total Area Fragment	12 Mean Total Area Fragment	12 Max Library Dot Product
NSAEIEASLR	sp|P47061|VPS53_YEAST	NSAEIEASLR	1043964928	1043964928	0.9843	0.9843	968464960	968464960	0.9873	0.9873	929246784	929246784	0.9838	0.9838	1195020288	1195020288	0.9875	0.9875	1174440320	1174440320	0.9867	0.9867	997285952	997285952	0.986	0.986	1646313216	1646313216	0.9917	0.9917	1067210816	1067210816	0.9891	0.9891	1380714624	1380714624	0.986	0.986	1099883008	1099883008	0.987	0.987	1294134912	1294134912	0.9887	0.9887	1220597504	1220597504	0.9861
NSAEIEASLRK	sp|P47061|VPS53_YEAST	NSAEIEASLRK	626418944	626418944	0.9853	0.9853	800792320	800792320	0.9848	0.9848	706927360	706927360	0.9861	0.9861	852282624	852282624	0.9867	0.9867	861651712	861651712	0.9855	0.9855	845232832	845232832	0.9864	0.9864	1091741824	1091741824	0.9906	0.9906	791588352	791588352	0.9835	0.9835	918174464	918174464	0.987	0.987	801896832	801896832	0.9891	0.9891	1054636736	1054636736	0.9875	0.9875	975969920	975969920	0.9842
ILLPLLLPDNIEVQDK	sp|P47061|VPS53_YEAST	ILLPLLLPDNIEVQDK	231770272	231770272	0.9855	0.9855	257246944	257246944	0.9818	0.9818	115398496	115398496	0.9825	0.9825	470798560	470798560	0.9858	0.9858	890565888	890565888	0.9851	0.9851	193647120	193647120	0.9853	0.9853	1245527296	1245527296	0.9871	0.9871	462460256	462460256	0.9844	0.9844	938845824	938845824	0.9839	0.9839	661470208	661470208	0.9848	0.9848	545144000	545144000	0.9848	0.9848	781884544	781884544	0.9841
VIPLDLNFVWR	sp|P47061|VPS53_YEAST	VIPLDLNFVWR	370992256	370992256	0.9907	0.9907	452185408	452185408	0.9858	0.9858	30828762	30828762	0.9883	0.9883	634505344	634505344	0.9898	0.9898	1604851968	1604851968	0.9924	0.9924	19407732	19407732	0.9871	0.9871	1910601216	1910601216	0.9899	0.9899	266638832	266638832	0.9892	0.9892	246723520	246723520	0.9858	0.9858	1260663040	1260663040	0.9853	0.9853	339292736	339292736	0.988	0.988	578699776	578699776	0.9907
EIFHTLPESVSNDSDLR	sp|P47061|VPS53_YEAST	EIFHTLPESVSNDSDLR	2688540160	2688540160	0.9864	0.9864	2203151104	2203151104	0.9889	0.9889	2040225024	2040225024	0.9877	0.9877	2916839424	2916839424	0.9869	0.9869	2827299584	2827299584	0.987	0.987	2216051712	2216051712	0.9914	0.9914	3881670400	3881670400	0.99	0.99	2261267712	2261267712	0.9878	0.9878	2970206208	2970206208	0.9878	0.9878	2934782976	2934782976	0.9894	0.9894	2605313024	2605313024	0.9891	0.9891	2821455872	2821455872	0.9887
RIVSTPQIQQQK	sp|P47061|VPS53_YEAST	RIVSTPQIQQQK	127174528	127174528	0.9927	0.9927	136421840	136421840	0.9903	0.9903	122917128	122917128	0.9902	0.9902	154309344	154309344	0.9912	0.9912	150134992	150134992	0.9905	0.9905	149262352	149262352	0.9852	0.9852	200631456	200631456	0.9911	0.9911	141058112	141058112	0.9908	0.9908	183182944	183182944	0.9884	0.9884	169464624	169464624	0.9875	0.9875	173605440	173605440	0.9874	0.9874	182665888	182665888	0.9881
RIVSTPQIQQQK	sp|P47061|VPS53_YEAST	RIVS[+80]TPQIQQQK	104119664	52059832	0.9927	0.9872	85826848	42913424	0.9937	0.9911	79599956	39799978	0.9938	0.9854	46945500	23472750	0.9934	0.9873	41255200	20627600	0.9933	0.9897	44945796	22472898	0.9975	0.9867	40887454	20443727	0.9944	0.9852	29618759	14809380	0.993	0.993	39727736	19863868	0.9931	0.9906	17414009	8707005	0.9894	0.9869	16905526	8452763	0.9881	0.9867	20036933	10018467	0.9895
RIVSTPQIQQQK	sp|P47061|VPS53_YEAST	RIVST[+80]PQIQQQK	91990264	45995132	0.9775	0.8686	76011714	38005857	0.9774	0.8723	69714564	34857282	0.9717	0.8664	41152536	20576268	0.9765	0.8663	35954940	17977470	0.9725	0.8693	39462609	19731305	0.9756	0.8675	36308970	18154485	0.9776	0.8639	25746789	12873395	0.9757	0.8714	35038179	17519090	0.976	0.8675	14971053	7485527	0.9776	0.8639	14731780	7365890	0.9763	0.8663	17254684	8627342	0.9714
RIVSTPQIQQQKEEQK	sp|P47061|VPS53_YEAST	RIVSTPQIQQQKEEQK	23196150	23196150	0.9686	0.9686	30108774	30108774	0.9738	0.9738	28578124	28578124	0.9799	0.9799	28307130	28307130	0.9729	0.9729	31141812	31141812	0.9705	0.9705	36139804	36139804	0.9754	0.9754	36909224	36909224	0.9716	0.9716	33079626	33079626	0.9729	0.9729	38451616	38451616	0.9768	0.9768	30603796	30603796	0.971	0.971	43113576	43113576	0.976	0.976	38803600	38803600	0.9747
RIVSTPQIQQQKEEQK	sp|P47061|VPS53_YEAST	RIVS[+80]TPQIQQQKEEQK	8971346	8971346	0.9806	0.9806	9823809	9823809	0.9848	0.9848	8844576	8844576	0.9858	0.9858	4641639	4641639	0.9885	0.9885	4443882	4443882	0.9798	0.9798	5339982	5339982	0.9844	0.9844	3921805	3921805	0.9802	0.9802	3387838	3387838	0.9684	0.9684	3418934	3418934	0.9506	0.9506	1650552	1650552	0.9445	0.9445	2026187	2026187	0.9546	0.9546	2176609	2176609	0.9627
IVSTPQIQQQK	sp|P47061|VPS53_YEAST	IVSTPQIQQQK	3022957824	3022957824	0.9933	0.9933	3040982528	3040982528	0.9913	0.9913	2653040128	2653040128	0.9886	0.9886	3220524800	3220524800	0.9939	0.9939	3305116928	3305116928	0.9933	0.9933	3375165952	3375165952	0.9954	0.9954	4153230336	4153230336	0.9916	0.9916	3179200256	3179200256	0.9925	0.9925	3955959808	3955959808	0.9913	0.9913	3512740864	3512740864	0.9936	0.9936	3622396928	3622396928	0.993	0.993	3716690688	3716690688	0.9942
IVSTPQIQQQK	sp|P47061|VPS53_YEAST	IVS[+80]TPQIQQQK	577975232	577975232	0.9884	0.9884	471193376	471193376	0.9882	0.9882	458986496	458986496	0.9937	0.9937	244932448	244932448	0.9915	0.9915	230113328	230113328	0.9923	0.9923	233924656	233924656	0.9874	0.9874	230663392	230663392	0.9905	0.9905	167834400	167834400	0.9899	0.9899	222936192	222936192	0.9934	0.9934	97553664	97553664	0.9902	0.9902	97415448	97415448	0.9904	0.9904	98252216	98252216	0.9882
IVSTPQIQQQKEEQK	sp|P47061|VPS53_YEAST	IVSTPQIQQQKEEQK	183797120	183797120	0.9849	0.9849	213409824	213409824	0.9847	0.9847	173084480	173084480	0.9809	0.9809	179340048	179340048	0.9801	0.9801	208010080	208010080	0.9863	0.9863	229146016	229146016	0.9826	0.9826	245962848	245962848	0.981	0.981	250272240	250272240	0.984	0.984	290457472	290457472	0.9878	0.9878	235319312	235319312	0.9845	0.9845	276462304	276462304	0.9815	0.9815	264121008	264121008	0.981
IVSTPQIQQQKEEQK	sp|P47061|VPS53_YEAST	IVS[+80]TPQIQQQKEEQK	17580382	17580382	0.9919	0.9919	19828648	19828648	0.9947	0.9947	18023748	18023748	0.997	0.997	8522003	8522003	0.9949	0.9949	9013284	9013284	0.9908	0.9908	10698530	10698530	0.9905	0.9905	8348156	8348156	0.9919	0.9919	7231002	7231002	0.9908	0.9908	8353558	8353558	0.993	0.993	3498891	3498891	0.9834	0.9834	4579722	4579722	0.9878	0.9878	4770216	4770216	0.99
IVSTPQIQQQKEEQKK	sp|P47061|VPS53_YEAST	IVSTPQIQQQKEEQKK	1011209216	1011209216	0.9922	0.9922	1631017728	1631017728	0.9935	0.9935	1302359808	1302359808	0.9915	0.9915	1303146752	1303146752	0.9914	0.9914	1490989568	1490989568	0.9911	0.9911	1766062336	1766062336	0.991	0.991	1676484352	1676484352	0.9942	0.9942	1645821696	1645821696	0.9899	0.9899	1759450112	1759450112	0.992	0.992	1392677504	1392677504	0.9918	0.9918	2055801728	2055801728	0.987	0.987	1952755968	1952755968	0.9934
IVSTPQIQQQKEEQKK	sp|P47061|VPS53_YEAST	IVS[+80]TPQIQQQKEEQKK	240961360	240961360	0.9903	0.9903	325371840	325371840	0.9873	0.9873	253577056	253577056	0.993	0.993	124468896	124468896	0.9886	0.9886	123951216	123951216	0.9906	0.9906	158426912	158426912	0.9895	0.9895	103962656	103962656	0.991	0.991	103618320	103618320	0.9924	0.9924	122051816	122051816	0.9926	0.9926	43087700	43087700	0.9962	0.9962	67177792	67177792	0.9954	0.9954	62149104	62149104	0.9903
ATPTSILK	sp|P38692|KIC1_YEAST	ATPTSILK	561332736	561332736	0.9111	0.9111	664060096	664060096	0.9152	0.9152	475199808	475199808	0.9156	0.9156	780350656	780350656	0.9141	0.9141	864381440	864381440	0.9168	0.9168	595212544	595212544	0.9139	0.9139	941655552	941655552	0.9146	0.9146	891120512	891120512	0.913	0.913	784915584	784915584	0.9108	0.9108	665318272	665318272	0.9162	0.9162	853600256	853600256	0.9152	0.9152	808122368	808122368	0.9148
SIASNDNEIK	sp|P38692|KIC1_YEAST	SIASNDNEIK	101725192	101725192	0.9827	0.9827	117678552	117678552	0.9869	0.9869	84729560	84729560	0.9843	0.9843	116017520	116017520	0.9827	0.9827	125223376	125223376	0.982	0.982	94580824	94580824	0.9789	0.9789	137303664	137303664	0.9872	0.9872	121855448	121855448	0.9819	0.9819	149896896	149896896	0.9818	0.9818	79630808	79630808	0.9891	0.9891	113827856	113827856	0.9856	0.9856	92796184	92796184	0.9815
SIASNDNEIK	sp|P38692|KIC1_YEAST	SIAS[+80]NDNEIK	9612930	9612930	0.9905	0.9905	12742448	12742448	0.9922	0.9922	10624451	10624451	0.9891	0.9891	10483471	10483471	0.9893	0.9893	12703102	12703102	0.9931	0.9931	13722154	13722154	0.9883	0.9883	19002158	19002158	0.9937	0.9937	21190324	21190324	0.9871	0.9871	22784470	22784470	0.9945	0.9945	11480815	11480815	0.989	0.989	14374901	14374901	0.9932	0.9932	16493923	16493923	0.986
SIASNDNEIKR	sp|P38692|KIC1_YEAST	SIASNDNEIKR	603589760	603589760	0.983	0.983	763197952	763197952	0.9882	0.9882	581940032	581940032	0.9835	0.9835	779903168	779903168	0.9846	0.9846	930889792	930889792	0.9876	0.9876	588576256	588576256	0.9851	0.9851	997529152	997529152	0.9823	0.9823	820888256	820888256	0.9866	0.9866	777656576	777656576	0.9822	0.9822	588488896	588488896	0.9851	0.9851	806052096	806052096	0.987	0.987	695610688	695610688	0.9881
SIASNDNEIKR	sp|P38692|KIC1_YEAST	SIAS[+80]NDNEIKR	134026712	134026712	0.9945	0.9945	164829456	164829456	0.9967	0.9967	138191824	138191824	0.9929	0.9929	202733184	202733184	0.9928	0.9928	241212432	241212432	0.9938	0.9938	163127024	163127024	0.9956	0.9956	268801536	268801536	0.9938	0.9938	244569984	244569984	0.9904	0.9904	254421968	254421968	0.9929	0.9929	189920304	189920304	0.9926	0.9926	267476272	267476272	0.9907	0.9907	211370352	211370352	0.9921
SISSLNAGNSSR	sp|P38692|KIC1_YEAST	SISSLNAGNSSR	335452288	335452288	0.9929	0.9929	432287872	432287872	0.9938	0.9938	308449312	308449312	0.9935	0.9935	802298624	802298624	0.9912	0.9912	915991936	915991936	0.9904	0.9904	604970752	604970752	0.991	0.991	1148055936	1148055936	0.9913	0.9913	977361792	977361792	0.9926	0.9926	978034880	978034880	0.9943	0.9943	962116800	962116800	0.9919	0.9919	1274272128	1274272128	0.9976	0.9976	1094115200	1094115200	0.9923
SISSLNAGNSSR	sp|P38692|KIC1_YEAST	S[+80]ISSLNAGNSSR	6940942	6940942	0.9811	0.9811	6467950	6467950	0.9722	0.9722	5466083	5466083	0.9829	0.9829	6934538	6934538	0.9811	0.9811	7737433	7737433	0.9819	0.9819	5215445	5215445	0.9834	0.9834	7939632	7939632	0.9825	0.9825	7004650	7004650	0.9745	0.9745	7145841	7145841	0.978	0.978	4671530	4671530	0.9749	0.9749	5399586	5399586	0.9799	0.9799	4810921	4810921	0.9711
SISSLNAGNSSR	sp|P38692|KIC1_YEAST	SIS[+80]SLNAGNSSR	275061952	275061952	0.9863	0.9863	249211888	249211888	0.9873	0.9873	163415024	163415024	0.9888	0.9888	185507632	185507632	0.9815	0.9815	197606896	197606896	0.9834	0.9834	129220496	129220496	0.9821	0.9821	149457984	149457984	0.9874	0.9874	120280008	120280008	0.9846	0.9846	115860384	115860384	0.9865	0.9865	18207978	18207978	0.9747	0.9747	28010834	28010834	0.9666	0.9666	21937830	21937830	0.9692
SISSLNAGNSSR	sp|P38692|KIC1_YEAST	SISS[+80]LNAGNSSR	33621368	33621368	0.9739	0.9739	43204372	43204372	0.971	0.971	36856212	36856212	0.9706	0.9706	43276088	43276088	0.9724	0.9724	48208552	48208552	0.9671	0.9671	44906140	44906140	0.9679	0.9679	55474048	55474048	0.9707	0.9707	56787504	56787504	0.9739	0.9739	67273624	67273624	0.9723	0.9723	40935648	40935648	0.9729	0.9729	50426380	50426380	0.9786	0.9786	54976180	54976180	0.9728
SSTVTAGTPSSSSSIQYK	sp|P38692|KIC1_YEAST	SSTVTAGTPSSSSSIQYK	838461312	838461312	0.9935	0.9935	1055969472	1055969472	0.9933	0.9933	749275584	749275584	0.9893	0.9893	1208589312	1208589312	0.9926	0.9926	1454333568	1454333568	0.9934	0.9934	932995136	932995136	0.9924	0.9924	1442509952	1442509952	0.9938	0.9938	1281738752	1281738752	0.9914	0.9914	1340928896	1340928896	0.9915	0.9915	1077150208	1077150208	0.9914	0.9914	1267235200	1267235200	0.9893	0.9893	1233831808	1233831808	0.9914
SSTVTAGTPSSSSSIQYK	sp|P38692|KIC1_YEAST	SSTVTAGT[+80]PSSSSSIQYK	205773856	205773856	0.9854	0.9854	237648384	237648384	0.9827	0.9827	179061776	179061776	0.9816	0.9816	199204064	199204064	0.98	0.98	140861104	140861104	0.9891	0.9891	142091696	142091696	0.9824	0.9824	237578112	237578112	0.9803	0.9803	195390864	195390864	0.9799	0.9799	220677344	220677344	0.9791	0.9791	153812880	153812880	0.9733	0.9733	184932512	184932512	0.9805	0.9805	161419744	161419744	0.9829
SSTVTAGTPSSSSSIQYKSPSNVPR	sp|P38692|KIC1_YEAST	SSTVTAGT[+80]PSSSSSIQYKSPSNVPR	48266237	24133119	0.9683	0.906	60908661	30454331	0.9707	0.909	33874556	16937278	0.9516	0.9087	71877796	35938898	0.9705	0.9055	93171264	46585632	0.9805	0.9088	48477295	24238647	0.9693	0.9078	91560822	45780411	0.9749	0.9087	71038809	35519405	0.9798	0.9043	74709216	37354608	0.9763	0.9098	74942305	37471153	0.9759	0.9116	89033418	44516709	0.9782	0.906	70195671	35097836	0.9757
SSTVTAGTPSSSSSIQYKSPSNVPR	sp|P38692|KIC1_YEAST	SSTVTAGTPSSSSSIQY[+80]KSPSNVPR	59425772	29712886	0.9808	0.9303	77459748	38729874	0.9858	0.9222	41278636	20639318	0.9814	0.909	87847361	43923681	0.9832	0.912	117126150	58563075	0.9862	0.925	59093986	29546993	0.9865	0.9395	114235136	57117568	0.9843	0.9386	87975702	43987851	0.9822	0.919	93602397	46801199	0.9881	0.9425	89376207	44688104	0.9844	0.8846	111398854	55699427	0.9837	0.9023	87466046	43733023	0.9829
SSTVTAGTPSSSSSIQYKSPSNVPR	sp|P38692|KIC1_YEAST	SSTVTAGT[+80]PSSSSSIQY[+80]KSPSNVPR	98869888	98869888	0.9764	0.9764	120840160	120840160	0.9757	0.9757	69202016	69202016	0.9722	0.9722	114946624	114946624	0.9731	0.9731	151226624	151226624	0.9779	0.9779	79090648	79090648	0.9719	0.9719	152005872	152005872	0.9726	0.9726	112299232	112299232	0.9726	0.9726	119154496	119154496	0.9738	0.9738	100396696	100396696	0.9729	0.9729	127611728	127611728	0.971	0.971	88881792	88881792	0.9722
HIDFGGK	sp|P38692|KIC1_YEAST	HIDFGGK	1051491392	1051491392	0.9745	0.9745	1425464064	1425464064	0.9744	0.9744	1105295616	1105295616	0.9747	0.9747	1424882432	1424882432	0.9749	0.9749	1627295744	1627295744	0.9746	0.9746	1328908160	1328908160	0.9772	0.9772	1785407232	1785407232	0.9795	0.9795	1596031872	1596031872	0.9756	0.9756	1733739648	1733739648	0.9771	0.9771	1360228992	1360228992	0.9774	0.9774	1695645568	1695645568	0.9787	0.9787	1555498240	1555498240	0.9744
EQLISTPIK	sp|P38692|KIC1_YEAST	EQLISTPIK	154948784	154948784	0.9854	0.9854	128187008	128187008	0.984	0.984	122150176	122150176	0.9847	0.9847	167022144	167022144	0.982	0.982	255840752	255840752	0.9855	0.9855	141518320	141518320	0.9848	0.9848	232225088	232225088	0.9853	0.9853	179919904	179919904	0.9822	0.9822	285421248	285421248	0.9826	0.9826	230307984	230307984	0.985	0.985	226744304	226744304	0.9843	0.9843	166830832	166830832	0.9845
EQLISTPIK	sp|P38692|KIC1_YEAST	EQLIST[+80]PIK	45244688	45244688	0.9781	0.9781	32293808	32293808	0.9784	0.9784	27142958	27142958	0.9804	0.9804	9788812	9788812	0.9797	0.9797	20219416	20219416	0.9849	0.9849	9348411	9348411	0.9801	0.9801	13906219	13906219	0.972	0.972	9285692	9285692	0.9641	0.9641	19346932	19346932	0.9771	0.9771	12621839	12621839	0.977	0.977	13027267	13027267	0.975	0.975	6950874	6950874	0.9694
TKNESPAFEESPLTPNVSNLKPFPSQSNK	sp|Q06144|ORM2_YEAST	TKNESPAFEESPLTPNVSNLKPFPSQSNK	2218332672	1109166336	0.9904	0.9874	2854558464	1427279232	0.9896	0.9857	1830002688	915001344	0.9915	0.9912	2695560064	1347780032	0.9912	0.9832	3024998656	1512499328	0.9894	0.9878	2158422400	1079211200	0.9919	0.9853	3187159936	1593579968	0.9911	0.9854	2455689920	1227844960	0.9912	0.9862	2766176640	1383088320	0.99	0.9842	2245243264	1122621632	0.989	0.9879	2230571904	1115285952	0.9906	0.9883	2604012608	1302006304	0.9908
TKNESPAFEESPLTPNVSNLKPFPSQSNK	sp|Q06144|ORM2_YEAST	TKNES[+80]PAFEESPLTPNVSNLKPFPSQSNK	77393496	38696748	0.9931	0.9739	101621028	50810514	0.9877	0.9834	58159328	29079664	0.986	0.9799	81625452	40812726	0.9932	0.9853	91202548	45601274	0.9941	0.9741	72780144	36390072	0.9838	0.9751	98542876	49271438	0.988	0.9826	83663100	41831550	0.9868	0.9859	90046372	45023186	0.9877	0.9808	68202394	34101197	0.9907	0.9786	73376922	36688461	0.9886	0.9802	69292908	34646454	0.9871
TKNESPAFEESPLTPNVSNLKPFPSQSNK	sp|Q06144|ORM2_YEAST	TKNESPAFEES[+80]PLTPNVSNLKPFPSQSNK	16928721	8464360	0.9466	0.9162	22822728	11411364	0.9701	0.9269	11873802	5936901	0.9531	0.9408	19791445	9895723	0.9644	0.9287	23977918	11988959	0.9648	0.93	18334054	9167027	0.9692	0.9304	24777836	12388918	0.9669	0.9153	20273209	10136605	0.9635	0.9183	25027386	12513693	0.9641	0.9319	17211787	8605894	0.9612	0.9129	19731377	9865689	0.9664	0.9129	18899655	9449828	0.9648
TKNESPAFEESPLTPNVSNLKPFPSQSNK	sp|Q06144|ORM2_YEAST	TKNESPAFEESPLT[+80]PNVSNLKPFPSQSNK	67817768	33908884	0.9773	0.9732	80747760	40373880	0.9867	0.9756	52193724	26096862	0.9888	0.971	49854172	24927086	0.9891	0.9628	39140266	19570133	0.9819	0.9501	43787200	21893600	0.9909	0.9685	46831256	23415628	0.9925	0.9901	38708744	19354372	0.9824	0.9689	45072468	22536234	0.9788	0.9432	32728315	16364158	0.9914	0.9784	35032292	17516146	0.9764	0.9602	38822024	19411012	0.9833
TKNESPAFEESPLTPNVSNLKPFPSQSNK	sp|Q06144|ORM2_YEAST	TKNESPAFEESPLTPNVS[+80]NLKPFPSQSNK	16710441	8355221	0.9814	0.9675	19192974	9596487	0.9637	0.9633	12257265	6128633	0.9677	0.925	15190385	7595193	0.9852	0.976	18897874	9448937	0.9852	0.9707	13668152	6834076	0.9795	0.9622	21795380	10897690	0.98	0.9729	14323476	7161738	0.9737	0.9652	19882237	9941119	0.9833	0.963	13254032	6627016	0.9875	0.9866	14512958	7256479	0.9728	0.9673	16507835	8253917	0.9869
TKNESPAFEESPLTPNVSNLKPFPSQSNK	sp|Q06144|ORM2_YEAST	TKNESPAFEESPLTPNVSNLKPFPS[+80]QSNK	22955740	11477870	0.9636	0.9567	28819241	14409621	0.9573	0.953	21748554	10874277	0.9673	0.9562	21818748	10909374	0.9816	0.9502	28350213	14175107	0.974	0.959	23899308	11949654	0.9737	0.9317	28592985	14296493	0.973	0.9696	20997438	10498719	0.9688	0.9519	29628983	14814492	0.9791	0.9404	23417479	11708740	0.9697	0.963	22695606	11347803	0.9728	0.9437	27144656	13572328	0.9694
TKNESPAFEESPLTPNVSNLKPFPSQSNK	sp|Q06144|ORM2_YEAST	TKNESPAFEESPLTPNVSNLKPFPSQS[+80]NK	7872210	3936105	0.9537	0.6696	10047908	5023954	0.9534	0.6683	6996835	3498417	0.9047	0.672	8459591	4229795	0.979	0.6669	10788704	5394352	0.9508	0.6601	8601185	4300593	0.9341	0.6692	11776732	5888366	0.9195	0.6451	8142516	4071258	0.8936	0.6682	12153229	6076615	0.9451	0.6565	8367385	4183693	0.9449	0.6534	9276547	4638273	0.9396	0.6828	10102580	5051290	0.9497
ISTPVTDHR	sp|Q06144|ORM2_YEAST	ISTPVTDHR	749168384	749168384	0.9808	0.9808	893767552	893767552	0.9827	0.9827	814921984	814921984	0.9823	0.9823	785476224	785476224	0.9813	0.9813	754176960	754176960	0.9829	0.9829	806232320	806232320	0.9824	0.9824	905887616	905887616	0.9826	0.9826	878018560	878018560	0.9836	0.9836	973996864	973996864	0.9859	0.9859	675108736	675108736	0.9831	0.9831	805675904	805675904	0.9826	0.9826	791680128	791680128	0.9841
ISTPVTDHR	sp|Q06144|ORM2_YEAST	IST[+80]PVTDHR	25375134	25375134	0.9855	0.9855	31242820	31242820	0.9843	0.9843	24992682	24992682	0.9844	0.9844	21658650	21658650	0.9811	0.9811	24296006	24296006	0.9842	0.9842	21608684	21608684	0.9822	0.9822	25565184	25565184	0.9835	0.9835	25216510	25216510	0.9867	0.9867	24750138	24750138	0.9832	0.9832	22668092	22668092	0.9859	0.9859	22954438	22954438	0.9821	0.9821	22274322	22274322	0.99
ISTPVTDHRR	sp|Q06144|ORM2_YEAST	ISTPVTDHRR	47341428	47341428	0.9751	0.9751	83049768	83049768	0.985	0.985	64754068	64754068	0.9797	0.9797	58565388	58565388	0.9758	0.9758	65219680	65219680	0.9775	0.9775	71182144	71182144	0.9768	0.9768	73715912	73715912	0.9796	0.9796	83080224	83080224	0.9744	0.9744	76827344	76827344	0.9771	0.9771	55024600	55024600	0.9801	0.9801	75856736	75856736	0.9792	0.9792	79806208	79806208	0.9783
ISTPVTDHRR	sp|Q06144|ORM2_YEAST	IST[+80]PVTDHRR	7370486	7370486	0.9865	0.9865	11630336	11630336	0.9865	0.9865	9283997	9283997	0.9878	0.9878	6148554	6148554	0.9873	0.9873	8401273	8401273	0.99	0.99	8144600	8144600	0.988	0.988	9296163	9296163	0.9907	0.9907	10014519	10014519	0.9867	0.9867	9090355	9090355	0.9883	0.9883	8246269	8246269	0.9831	0.9831	9540191	9540191	0.9889	0.9889	9383142	9383142	0.9919
ISIPGITGR	sp|Q06144|ORM2_YEAST	ISIPGITGR	3212566784	3212566784	0.9894	0.9894	4097720064	4097720064	0.989	0.989	2753315840	2753315840	0.9892	0.9892	3204925696	3204925696	0.9872	0.9872	3185328640	3185328640	0.9868	0.9868	3058777856	3058777856	0.9882	0.9882	3547109888	3547109888	0.989	0.989	3293844224	3293844224	0.9902	0.9902	3529686272	3529686272	0.9878	0.9878	2897521920	2897521920	0.9888	0.9888	2939781120	2939781120	0.9896	0.9896	3130335744	3130335744	0.9886
AADITSLYK	Orm2_aqua	AADITSLYK	2732825088	2732825088	0.9833	0.9833	3219260160	3219260160	0.9838	0.9838	2570190848	2570190848	0.987	0.987	2450258688	2450258688	0.985	0.985	2576596224	2576596224	0.9828	0.9828	2686739200	2686739200	0.9859	0.9859	2572127744	2572127744	0.9846	0.9846	2790330880	2790330880	0.9862	0.9862	2661745920	2661745920	0.982	0.982	2396489984	2396489984	0.9894	0.9894	2587358976	2587358976	0.9881	0.9881	2567715072	2567715072	0.9836
AADITSLYK	Orm2_aqua	AADITS[+80]LYK	28713888	28713888	0.979	0.979	39635688	39635688	0.9805	0.9805	28645108	28645108	0.9773	0.9773	26685328	26685328	0.9762	0.9762	33887172	33887172	0.9793	0.9793	30690830	30690830	0.9786	0.9786	29939008	29939008	0.9756	0.9756	33543056	33543056	0.9775	0.9775	31921994	31921994	0.9794	0.9794	24346730	24346730	0.9757	0.9757	32238138	32238138	0.978	0.978	25290846	25290846	0.9742
GILFVGSGVSGGEEGAR	PRTC Standard	GILFVGSGVSGGEEGAR	#N/A	#N/A	#N/A	#N/A	#N/A	#N/A	#N/A	#N/A	#N/A	#N/A	#N/A	#N/A	#N/A	#N/A	#N/A	#N/A	#N/A	#N/A	#N/A	#N/A	#N/A	#N/A	#N/A	#N/A	#N/A	#N/A	#N/A	#N/A	#N/A	#N/A	#N/A	#N/A	#N/A	#N/A	#N/A	#N/A	#N/A	#N/A	#N/A	#N/A	#N/A	#N/A	#N/A	#N/A	#N/A	#N/A	#N/A
LSSEAPALFQFDLK	PRTC Standard	LSSEAPALFQFDLK	#N/A	#N/A	#N/A	#N/A	#N/A	#N/A	#N/A	#N/A	#N/A	#N/A	#N/A	#N/A	#N/A	#N/A	#N/A	#N/A	#N/A	#N/A	#N/A	#N/A	#N/A	#N/A	#N/A	#N/A	#N/A	#N/A	#N/A	#N/A	#N/A	#N/A	#N/A	#N/A	#N/A	#N/A	#N/A	#N/A	#N/A	#N/A	#N/A	#N/A	#N/A	#N/A	#N/A	#N/A	#N/A	#N/A	#N/A
ELGQSGVDTYLQTK	PRTC Standard	ELGQSGVDTYLQTK	#N/A	#N/A	#N/A	#N/A	#N/A	#N/A	#N/A	#N/A	#N/A	#N/A	#N/A	#N/A	#N/A	#N/A	#N/A	#N/A	#N/A	#N/A	#N/A	#N/A	#N/A	#N/A	#N/A	#N/A	#N/A	#N/A	#N/A	#N/A	#N/A	#N/A	#N/A	#N/A	#N/A	#N/A	#N/A	#N/A	#N/A	#N/A	#N/A	#N/A	#N/A	#N/A	#N/A	#N/A	#N/A	#N/A	#N/A
SFANQPLEVVYSK	PRTC Standard	SFANQPLEVVYSK	#N/A	#N/A	#N/A	#N/A	#N/A	#N/A	#N/A	#N/A	#N/A	#N/A	#N/A	#N/A	#N/A	#N/A	#N/A	#N/A	#N/A	#N/A	#N/A	#N/A	#N/A	#N/A	#N/A	#N/A	#N/A	#N/A	#N/A	#N/A	#N/A	#N/A	#N/A	#N/A	#N/A	#N/A	#N/A	#N/A	#N/A	#N/A	#N/A	#N/A	#N/A	#N/A	#N/A	#N/A	#N/A	#N/A	#N/A
TASEFDSAIAQDK	PRTC Standard	TASEFDSAIAQDK	#N/A	#N/A	#N/A	#N/A	#N/A	#N/A	#N/A	#N/A	#N/A	#N/A	#N/A	#N/A	#N/A	#N/A	#N/A	#N/A	#N/A	#N/A	#N/A	#N/A	#N/A	#N/A	#N/A	#N/A	#N/A	#N/A	#N/A	#N/A	#N/A	#N/A	#N/A	#N/A	#N/A	#N/A	#N/A	#N/A	#N/A	#N/A	#N/A	#N/A	#N/A	#N/A	#N/A	#N/A	#N/A	#N/A	#N/A
ELASGLSFPVGFK	PRTC Standard	ELASGLSFPVGFK	#N/A	#N/A	#N/A	#N/A	#N/A	#N/A	#N/A	#N/A	#N/A	#N/A	#N/A	#N/A	#N/A	#N/A	#N/A	#N/A	#N/A	#N/A	#N/A	#N/A	#N/A	#N/A	#N/A	#N/A	#N/A	#N/A	#N/A	#N/A	#N/A	#N/A	#N/A	#N/A	#N/A	#N/A	#N/A	#N/A	#N/A	#N/A	#N/A	#N/A	#N/A	#N/A	#N/A	#N/A	#N/A	#N/A	#N/A
GISNEGQNASIK	PRTC Standard	GISNEGQNASIK	#N/A	#N/A	#N/A	#N/A	#N/A	#N/A	#N/A	#N/A	#N/A	#N/A	#N/A	#N/A	#N/A	#N/A	#N/A	#N/A	#N/A	#N/A	#N/A	#N/A	#N/A	#N/A	#N/A	#N/A	#N/A	#N/A	#N/A	#N/A	#N/A	#N/A	#N/A	#N/A	#N/A	#N/A	#N/A	#N/A	#N/A	#N/A	#N/A	#N/A	#N/A	#N/A	#N/A	#N/A	#N/A	#N/A	#N/A
SAAGAFGPELSR	PRTC Standard	SAAGAFGPELSR	#N/A	#N/A	#N/A	#N/A	#N/A	#N/A	#N/A	#N/A	#N/A	#N/A	#N/A	#N/A	#N/A	#N/A	#N/A	#N/A	#N/A	#N/A	#N/A	#N/A	#N/A	#N/A	#N/A	#N/A	#N/A	#N/A	#N/A	#N/A	#N/A	#N/A	#N/A	#N/A	#N/A	#N/A	#N/A	#N/A	#N/A	#N/A	#N/A	#N/A	#N/A	#N/A	#N/A	#N/A	#N/A	#N/A	#N/A
NGFILDGFPR	PRTC Standard	NGFILDGFPR	#N/A	#N/A	#N/A	#N/A	#N/A	#N/A	#N/A	#N/A	#N/A	#N/A	#N/A	#N/A	#N/A	#N/A	#N/A	#N/A	#N/A	#N/A	#N/A	#N/A	#N/A	#N/A	#N/A	#N/A	#N/A	#N/A	#N/A	#N/A	#N/A	#N/A	#N/A	#N/A	#N/A	#N/A	#N/A	#N/A	#N/A	#N/A	#N/A	#N/A	#N/A	#N/A	#N/A	#N/A	#N/A	#N/A	#N/A
GLILVGGYGTR	PRTC Standard	GLILVGGYGTR	#N/A	#N/A	#N/A	#N/A	#N/A	#N/A	#N/A	#N/A	#N/A	#N/A	#N/A	#N/A	#N/A	#N/A	#N/A	#N/A	#N/A	#N/A	#N/A	#N/A	#N/A	#N/A	#N/A	#N/A	#N/A	#N/A	#N/A	#N/A	#N/A	#N/A	#N/A	#N/A	#N/A	#N/A	#N/A	#N/A	#N/A	#N/A	#N/A	#N/A	#N/A	#N/A	#N/A	#N/A	#N/A	#N/A	#N/A
LTILEELR	PRTC Standard	LTILEELR	#N/A	#N/A	#N/A	#N/A	#N/A	#N/A	#N/A	#N/A	#N/A	#N/A	#N/A	#N/A	#N/A	#N/A	#N/A	#N/A	#N/A	#N/A	#N/A	#N/A	#N/A	#N/A	#N/A	#N/A	#N/A	#N/A	#N/A	#N/A	#N/A	#N/A	#N/A	#N/A	#N/A	#N/A	#N/A	#N/A	#N/A	#N/A	#N/A	#N/A	#N/A	#N/A	#N/A	#N/A	#N/A	#N/A	#N/A
HVLTSIGEK	PRTC Standard	HVLTSIGEK	#N/A	#N/A	#N/A	#N/A	#N/A	#N/A	#N/A	#N/A	#N/A	#N/A	#N/A	#N/A	#N/A	#N/A	#N/A	#N/A	#N/A	#N/A	#N/A	#N/A	#N/A	#N/A	#N/A	#N/A	#N/A	#N/A	#N/A	#N/A	#N/A	#N/A	#N/A	#N/A	#N/A	#N/A	#N/A	#N/A	#N/A	#N/A	#N/A	#N/A	#N/A	#N/A	#N/A	#N/A	#N/A	#N/A	#N/A
SSAAPPPPPR	PRTC Standard	SSAAPPPPPR	#N/A	#N/A	#N/A	#N/A	#N/A	#N/A	#N/A	#N/A	#N/A	#N/A	#N/A	#N/A	#N/A	#N/A	#N/A	#N/A	#N/A	#N/A	#N/A	#N/A	#N/A	#N/A	#N/A	#N/A	#N/A	#N/A	#N/A	#N/A	#N/A	#N/A	#N/A	#N/A	#N/A	#N/A	#N/A	#N/A	#N/A	#N/A	#N/A	#N/A	#N/A	#N/A	#N/A	#N/A	#N/A	#N/A	#N/A
DIPVPKPK	PRTC Standard	DIPVPKPK	#N/A	#N/A	#N/A	#N/A	#N/A	#N/A	#N/A	#N/A	#N/A	#N/A	#N/A	#N/A	#N/A	#N/A	#N/A	#N/A	#N/A	#N/A	#N/A	#N/A	#N/A	#N/A	#N/A	#N/A	#N/A	#N/A	#N/A	#N/A	#N/A	#N/A	#N/A	#N/A	#N/A	#N/A	#N/A	#N/A	#N/A	#N/A	#N/A	#N/A	#N/A	#N/A	#N/A	#N/A	#N/A	#N/A	#N/A
IGDYAGIK	PRTC Standard	IGDYAGIK	#N/A	#N/A	#N/A	#N/A	#N/A	#N/A	#N/A	#N/A	#N/A	#N/A	#N/A	#N/A	#N/A	#N/A	#N/A	#N/A	#N/A	#N/A	#N/A	#N/A	#N/A	#N/A	#N/A	#N/A	#N/A	#N/A	#N/A	#N/A	#N/A	#N/A	#N/A	#N/A	#N/A	#N/A	#N/A	#N/A	#N/A	#N/A	#N/A	#N/A	#N/A	#N/A	#N/A	#N/A	#N/A	#N/A	#N/A
[truncated: 1 more columns]
