# Supplementary material for: Novel interconnections of HOG signaling revealed by combined use of two proteomic software packages
Source: Cell Commun Signal. 2019 Jun 17;17:66. doi: 10.1186/s12964-019-0381-z (PMC6572760; doi:10.1186/s12964-019-0381-z)
Supplement: Supplementary file 10 — Table S5. Related to Fig. 1. List summarizing results of the MS analysis performed on a HeLa cell extract. The file is composed of two sheets, for the MQ-derived (version 1.5.2.8), and the PD-derived (version 1.4) results. (XLSX 2994 kb) [file 12964_2019_381_MOESM10_ESM.xlsx]

## Sheet: Key Legends
	KEY LEGEND			MQ		PD
	Column Name	Description		# Seq matches	# Unique MQ seq	# Seq matches	# Unique PD seq
	MQ sequences	peptide sequence identified with MQ		13029	8323	11970	2508
	Score	MQ Andromeda score: spectrum quality
	Intensity	Intensity of Precursor Ion
	MS/MS count	numbers of MS/MS spectra of a peptide
	Best MS/MS	Scan number of highest scoring spectrum
	Mod. Peptide Ids	ID linked to modified peptide
	Leading razor protein	best scoring razor protein for given PSM (razor proteins being defined as group of proteins that share razor peptides, hence peptides that are shared between proteins)
	PD sequences	peptide sequence identified with PD
	Xcorr	Cross correlation score for PSM: spectrum quality
	Confidence Level	peptide confidence level (High: displays peptides of high confidence)
	Intensity	Intensity of Precursor Ion
	Unique Sequence ID	ID linked to peptide sequence

## Sheet: MQ
Gene names	Protein names	MQ Sequence	Score	Intensity	MS/MS Count	Best MS/MS	Mod. peptide IDs	Leading razor protein	Unique MQ sequences	PD Sequence	Ind PQ/MQ match
AAAS	Aladin	FAVALLDDSVR	75.819	1664600	1	6810	5717	Q9NRG9		FAVALLDDSVR	+
AAAS	Aladin	LLSASPVDAAIR	67.252	4042700	1	14068	11706	Q9NRG9		LLSASPVDAAIR	+
AAAS	Aladin	ILATTPSAVFR	38.96	2960000	1	11042	9212	Q9NRG9	ILATTPSAVFR
AAR2	Protein AAR2 homolog	LLNLLCR	99.919	1319800	1	14011	11654	Q9Y312		LLNLLCR	+
AAR2	Protein AAR2 homolog	VGQNLPR	50.966	1541600	1	23474	19541	Q9Y312	VGQNLPR
AARS	Alanine--tRNA ligase, cytoplasmic	AEEIANEMIEAAK	64.798	3648100	1	482	411	P49588		AEEIANEMIEAAK	+
AARS	Alanine--tRNA ligase, cytoplasmic	ASEWVQQVSGLMDGK	64.52	3123300	1	1843	1537	P49588		ASEWVQQVSGLMDGK	+
AARS	Alanine--tRNA ligase, cytoplasmic	AVFDETYPDPVR	100.93	15264000	1	2136	1790	P49588		AVFDETYPDPVR	+
AARS	Alanine--tRNA ligase, cytoplasmic	CLSVMEAK	78.149	5968200	1	2486	2092	P49588		CLSVMEAK	+
AARS	Alanine--tRNA ligase, cytoplasmic	GGYVLHIGTIYGDLK	41.542	2191200	1	8413	7071	P49588		GGYVLHIGTIYGDLK	+
AARS	Alanine--tRNA ligase, cytoplasmic	GLEVTDDSPK	94.692	16277000	1	8631	7257	P49588		GLEVTDDSPK	+
AARS	Alanine--tRNA ligase, cytoplasmic	GLVVDMDGFEEERK	30.172	6689300	1	8752	7366	P49588		GLVVDMDGFEEERK	+
AARS	Alanine--tRNA ligase, cytoplasmic	GSLVAPDR	56.432	9017100	1	9115	7679	P49588		GSLVAPDR	+
AARS	Alanine--tRNA ligase, cytoplasmic	ITCLCQVPQNAANR	143.31	12829000	1	11709	9772	P49588		ITCLCQVPQNAANR	+
AARS	Alanine--tRNA ligase, cytoplasmic	IVAVTGAEAQK	72.531	27800000	1	11807	9861	P49588		IVAVTGAEAQK	+
AARS	Alanine--tRNA ligase, cytoplasmic	KAEEIANEMIEAAK	174.4	3804100	2	12028	10033	P49588		KAEEIANEMIEAAK	+
AARS	Alanine--tRNA ligase, cytoplasmic	LVSVLQNK	82.241	26675000	1	15290	12737	P49588		LVSVLQNK	+
AARS	Alanine--tRNA ligase, cytoplasmic	MHSPQTSAMLFTVDNEAGK	93.753	3553500	1	15607	13023	P49588		MHSPQTSAMLFTVDNEAGK	+
AARS	Alanine--tRNA ligase, cytoplasmic	NSSHAGAFVIVTEEAIAK	66.777	2482900	1	16625	13891	P49588		NSSHAGAFVIVTEEAIAK	+
AARS	Alanine--tRNA ligase, cytoplasmic	QIWQNLGLDDTK	116.24	12444000	1	18092	15128	P49588		QIWQNLGLDDTK	+
AARS	Alanine--tRNA ligase, cytoplasmic	SIDTGMGLER	79.201	16136000	2	20027	16685	P49588		SIDTGMGLER	+
AARS	Alanine--tRNA ligase, cytoplasmic	TITVALADGGRPDNTGR	98.281	30249000	2	21845	18184	P49588		TITVALADGGRPDNTGR	+
AARS	Alanine--tRNA ligase, cytoplasmic	VGAEDADGIDMAYR	120.9	15292000	1	23392	19470	P49588		VGAEDADGIDMAYR	+
AARS	Alanine--tRNA ligase, cytoplasmic	ALNEALK	58.286	13367000	1	1294	1086	P49588	ALNEALK
AARS	Alanine--tRNA ligase, cytoplasmic	AVYTQDCPLAAAK	93.623	27117000	1	2271	1909	P49588	AVYTQDCPLAAAK
AARS	Alanine--tRNA ligase, cytoplasmic	DIINEEEVQFLK	47.712	7194300	1	3304	2781	P49588	DIINEEEVQFLK
AARS	Alanine--tRNA ligase, cytoplasmic	GAMSTQQIK	77.355	9082100	1	7865	6623	P49588	GAMSTQQIK
AARS	Alanine--tRNA ligase, cytoplasmic	GLVVDMDGFEEER	66.989	1172400	1	8751	7365	P49588	GLVVDMDGFEEER
AARS	Alanine--tRNA ligase, cytoplasmic	HNDLDDVGK	157.24	17009000	0	9944	8331	P49588	HNDLDDVGK
AARS	Alanine--tRNA ligase, cytoplasmic	PIFLNTIDPSHPMAK	93.237	13026000	1	17188	14367	P49588	PIFLNTIDPSHPMAK
AARS	Alanine--tRNA ligase, cytoplasmic	SVLGEADQK	51.528	18501000	1	20960	17497	P49588	SVLGEADQK
AARS2	Alanine--tRNA ligase, mitochondrial	AGQEDVLFPVAR	55.261	1159400	1	785	683	Q5JTZ9		AGQEDVLFPVAR	+
AARS2	Alanine--tRNA ligase, mitochondrial	AGLDPDLETR	57.174	0	1	746	648	Q5JTZ9	AGLDPDLETR
AASDHPPT	L-aminoadipate-semialdehyde dehydrogenase-phosphopantetheinyl transferase	IDEHHFVAVALR	46.216	2706200	1	10437	8710	Q9NRN7		IDEHHFVAVALR	+
AASDHPPT	L-aminoadipate-semialdehyde dehydrogenase-phosphopantetheinyl transferase	AEWLLAVR	67.981	1763500	1	594	509	Q9NRN7	AEWLLAVR
AASDHPPT	L-aminoadipate-semialdehyde dehydrogenase-phosphopantetheinyl transferase	IGQFVFAR	65.313	1719200	1	10795	9022	Q9NRN7	IGQFVFAR
ABCB10	ATP-binding cassette sub-family B member 10, mitochondrial	HEELLSK	55.504	0	1	9573	8059	Q9NRK6	HEELLSK
ABCB10	ATP-binding cassette sub-family B member 10, mitochondrial	LPFNEGVILNEK	58.098	734280	1	14399	11972	Q9NRK6	LPFNEGVILNEK
ABCB7	ATP-binding cassette sub-family B member 7, mitochondrial	LAGLHDAILR	94.692	6769800	1	12510	10387	O75027		LAGLHDAILR	+
ABCB7	ATP-binding cassette sub-family B member 7, mitochondrial	LQEEIVNSVK	84.687	0	1	14545	12094	O75027		LQEEIVNSVK	+
ABCB7	ATP-binding cassette sub-family B member 7, mitochondrial	MPHGYDTQVGER	30.414	1712200	1	15711	13120	O75027		MPHGYDTQVGER	+
ABCB7	ATP-binding cassette sub-family B member 7, mitochondrial	VLSGISFEVPAGK	64.798	2493200	1	23980	19948	O75027		VLSGISFEVPAGK	+
ABCB7	ATP-binding cassette sub-family B member 7, mitochondrial	AGAAFFNEVR	53.432	5633900	1	682	591	O75027	AGAAFFNEVR
ABCB7	ATP-binding cassette sub-family B member 7, mitochondrial	TSIFIAHR	63.565	2787700	1	22329	18591	O75027	TSIFIAHR
ABCD1	ATP-binding cassette sub-family D member 1	ELEDAQAGSGTIGR	82.925	0	1	5618	4682	P33897		ELEDAQAGSGTIGR	+
ABCD1	ATP-binding cassette sub-family D member 1	NLLTAAADAIER	53.448	758830	1	16292	13608	P33897		NLLTAAADAIER	+
ABCD3	ATP-binding cassette sub-family D member 3	ITELMQVLK	74.376	2248200	1	11722	9785	P28288		ITELMQVLK	+
ABCD3	ATP-binding cassette sub-family D member 3	EYLDNVQLGHILER	46.318	0	1	6696	5617	P28288	EYLDNVQLGHILER
ABCD3	ATP-binding cassette sub-family D member 3	GISDLVLK	52.716	3852100	1	8542	7184	P28288	GISDLVLK
ABCE1	ATP-binding cassette sub-family E member 1	GSELQNYFTK	102.52	7313500	1	9080	7646	P61221		GSELQNYFTK	+
ABCE1	ATP-binding cassette sub-family E member 1	NTVANSPQTLLAGMNK	107.82	4030100	1	16696	13952	P61221		NTVANSPQTLLAGMNK	+
ABCE1	ATP-binding cassette sub-family E member 1	NVEDLSGGELQR	77.185	8910800	1	16721	13974	P61221		NVEDLSGGELQR	+
ABCE1	ATP-binding cassette sub-family E member 1	TQAIVCQQLDLTHLK	91.355	8019300	1	22204	18483	P61221		TQAIVCQQLDLTHLK	+
ABCE1	ATP-binding cassette sub-family E member 1	VAETANEEEVK	86.463	7192800	1	22768	18958	P61221		VAETANEEEVK	+
ABCE1	ATP-binding cassette sub-family E member 1	DAYTHPQFVTDVMK	53.869	4421100	1	2747	2311	P61221	DAYTHPQFVTDVMK
ABCE1	ATP-binding cassette sub-family E member 1	IAIVNHDK	45.738	4049200	1	10322	8604	P61221	IAIVNHDK
ABCE1	ATP-binding cassette sub-family E member 1	LKPDEGGEVPVLNVSYK	25.995	3313300	1	13744	11427	P61221	LKPDEGGEVPVLNVSYK
ABCE1	ATP-binding cassette sub-family E member 1	PADVYLIDEPSAYLDSEQR	30.042	494050	1	16879	14118	P61221	PADVYLIDEPSAYLDSEQR
ABCE1	ATP-binding cassette sub-family E member 1	PQYVDQIPK	83.869	6715800	2	17440	14573	P61221	PQYVDQIPK
ABCE1	ATP-binding cassette sub-family E member 1	VALALCLGK	59.35	3342000	1	22812	18995	P61221	VALALCLGK
ABCF1	ATP-binding cassette sub-family F member 1	FAALDNEEEDKEEEIIK	138.91	12785000	1	6736	5652	Q8NE71		FAALDNEEEDKEEEIIK	+
ABCF1	ATP-binding cassette sub-family F member 1	FGLESHAHTIQICK	89.507	5133800	1	7066	5938	Q8NE71		FGLESHAHTIQICK	+
ABCF1	ATP-binding cassette sub-family F member 1	GAVIVVSHDAR	68.132	15084000	2	7899	6653	Q8NE71		GAVIVVSHDAR	+
ABCF1	ATP-binding cassette sub-family F member 1	GFNLPYQDAR	47.302	0	1	8281	6958	Q8NE71		GFNLPYQDAR	+
ABCF1	ATP-binding cassette sub-family F member 1	IGFFNQQYAEQLR	114.72	4592600	1	10757	8987	Q8NE71		IGFFNQQYAEQLR	+
ABCF1	ATP-binding cassette sub-family F member 1	ILAGLGFDPEMQNRPTQK	96.447	6000100	1	11027	9199	Q8NE71		ILAGLGFDPEMQNRPTQK	+
ABCF1	ATP-binding cassette sub-family F member 1	KAEQGSEEEGEGEEEEEEGGESK	126.88	5812900	1	12033	10036	Q8NE71		KAEQGSEEEGEGEEEEEEGGESK	+
ABCF1	ATP-binding cassette sub-family F member 1	LQGQLEQGDDTAAER	112.17	8335300	1	14579	12125	Q8NE71		LQGQLEQGDDTAAER	+
ABCF1	ATP-binding cassette sub-family F member 1	NQDEESQEAPELLK	148.41	8119500	1	16513	13796	Q8NE71		NQDEESQEAPELLK	+
ABCF1	ATP-binding cassette sub-family F member 1	QAMLENASDIK	48.115	6298400	1	17776	14851	Q8NE71		QAMLENASDIK	+
ABCF1	ATP-binding cassette sub-family F member 1	STLLLLLTGK	47.894	3627100	1	20849	17399	Q8NE71		STLLLLLTGK	+
ABCF1	ATP-binding cassette sub-family F member 1	VVFAELACR	106.6	0	1	24710	20547	Q8NE71		VVFAELACR	+
ABCF1	ATP-binding cassette sub-family F member 1	ADDPYAHLSK	49.466	3325900	1	321	275	Q8NE71	ADDPYAHLSK
ABCF1	ATP-binding cassette sub-family F member 1	AVSEEQQPALK	80.102	8177500	1	2239	1879	Q8NE71	AVSEEQQPALK
ABCF1	ATP-binding cassette sub-family F member 1	LSVPTSDEEDEVPAPK	58.98	4169800	1	14915	12416	Q8NE71	LSVPTSDEEDEVPAPK
ABCF1	ATP-binding cassette sub-family F member 1	LTPTHGEMR	42.336	2644200	1	15045	12527	Q8NE71	LTPTHGEMR
ABCF1	ATP-binding cassette sub-family F member 1	TFFEELAVEDK	56.205	2099600	1	21517	17933	Q8NE71	TFFEELAVEDK
ABCF2	ATP-binding cassette sub-family F member 2	LAHEDAECEK	70.942	4768300	2	12521	10396	Q9UG63		LAHEDAECEK	+
ABCF2	ATP-binding cassette sub-family F member 2	LVDEEPQLTK	90.05	7067100	1	15125	12598	Q9UG63		LVDEEPQLTK	+
ABCF2	ATP-binding cassette sub-family F member 2	SMLLSAIGK	53.751	2664100	1	20403	17008	Q9UG63		SMLLSAIGK	+
ABCF2	ATP-binding cassette sub-family F member 2	ELEDFEMK	42.864	2495800	1	5620	4684	Q9UG63	ELEDFEMK
ABCF2	ATP-binding cassette sub-family F member 2	LLTGELLPTDGMIR	65.043	1009100	1	14103	11737	Q9UG63	LLTGELLPTDGMIR
ABCF2	ATP-binding cassette sub-family F member 2	YYTGNYDQYVK	51.286	3925900	1	26008	21629	Q9UG63	YYTGNYDQYVK
ABCF3	ATP-binding cassette sub-family F member 3	ASVILAGLGFTPK	51.726	921100	1	1933	1616	Q9NUQ8		ASVILAGLGFTPK	+
ABCF3	ATP-binding cassette sub-family F member 3	ALLQEQFR	53.968	0	1	1268	1067	Q9NUQ8	ALLQEQFR
ABCF3	ATP-binding cassette sub-family F member 3	LLLGDLAPVR	48.981	2199800	1	13964	11616	Q9NUQ8	LLLGDLAPVR
ABCF3	ATP-binding cassette sub-family F member 3	VEGGFDQYR	51.276	1665200	1	23188	19301	Q9NUQ8	VEGGFDQYR
ABHD10	Mycophenolic acid acyl-glucuronide esterase, mitochondrial	DDIVPWHTSMQVADR	51.591	3031000	1	2824	2370	Q9NUJ1		DDIVPWHTSMQVADR	+
ABHD11	Alpha/beta hydrolase domain-containing protein 11	ILAQQTGR	68.224	0	1	11039	9210	Q8NFV4	ILAQQTGR
ABHD14B	Alpha/beta hydrolase domain-containing protein 14B	AVAIDLPGLGHSK	50.088	0	2	2076	1740	Q96IU4		AVAIDLPGLGHSK	+
ABHD14B	Alpha/beta hydrolase domain-containing protein 14B	EGTIQVQGQALFFR	52.576	0	1	5272	4412	Q96IU4		EGTIQVQGQALFFR	+
ABHD14B	Alpha/beta hydrolase domain-containing protein 14B	FSSETWQNLGTLHR	134.06	12872000	1	7601	6394	Q96IU4		FSSETWQNLGTLHR	+
ABHD14B	Alpha/beta hydrolase domain-containing protein 14B	FSVLLLHGIR	46.001	3666100	1	7611	6403	Q96IU4		FSVLLLHGIR	+
ABHD14B	Alpha/beta hydrolase domain-containing protein 14B	INAANYASVK	36.447	18781000	1	11285	9419	Q96IU4		INAANYASVK	+
ABHD14B	Alpha/beta hydrolase domain-containing protein 14B	AASVEQR	63.565	7152100	0	214	189	Q96IU4	AASVEQR
ABHD14B	Alpha/beta hydrolase domain-containing protein 14B	LAQAGYR	68.485	7063100	1	12589	10454	Q96IU4	LAQAGYR
ABHD14B	Alpha/beta hydrolase domain-containing protein 14B	TPALIVYGDQDPMGQTSFEHLK	72.497	3876800	1	22117	18408	Q96IU4	TPALIVYGDQDPMGQTSFEHLK
ABI1	Abl interactor 1	ALIESYQNLTR	48.568	2929900	1	1232	1037	Q8IZP0	ALIESYQNLTR
ABI1	Abl interactor 1	VVAIYDYTK	54.419	4456200	1	24658	20518	Q8IZP0	VVAIYDYTK
ACAA2	3-ketoacyl-CoA thiolase, mitochondrial	AANDAGYFNDEMAPIEVK	80.316	6940600	1	155	142	P42765		AANDAGYFNDEMAPIEVK	+
ACAA2	3-ketoacyl-CoA thiolase, mitochondrial	DFTATDLSEFAAK	162.22	18510000	1	3048	2560	P42765		DFTATDLSEFAAK	+
ACAA2	3-ketoacyl-CoA thiolase, mitochondrial	DGTVTAGNASGVADGAGAVIIASEDAVK	25.51	1089800	1	3180	2678	P42765		DGTVTAGNASGVADGAGAVIIASEDAVK	+
ACAA2	3-ketoacyl-CoA thiolase, mitochondrial	ETPALTINR	107.57	33162000	1	6438	5391	P42765		ETPALTINR	+
ACAA2	3-ketoacyl-CoA thiolase, mitochondrial	GVFVVAAK	51.335	20183000	1	9298	7836	P42765		GVFVVAAK	+
ACAA2	3-ketoacyl-CoA thiolase, mitochondrial	HNFTPLAR	67.494	26540000	1	9949	8335	P42765		HNFTPLAR	+
ACAA2	3-ketoacyl-CoA thiolase, mitochondrial	QTMQVDEHARPQTTLEQLQK	72.568	18672000	2	18431	15433	P42765		QTMQVDEHARPQTTLEQLQK	+
ACAA2	3-ketoacyl-CoA thiolase, mitochondrial	RTPFGAYGGLLK	73.881	6244300	2	19227	16022	P42765		RTPFGAYGGLLK	+
ACAA2	3-ketoacyl-CoA thiolase, mitochondrial	TNVNGGAIALGHPLGGSGSR	63.869	4983200	1	22106	18398	P42765		TNVNGGAIALGHPLGGSGSR	+
ACAA2	3-ketoacyl-CoA thiolase, mitochondrial	TPFGAYGGLLK	120.63	12448000	1	22143	18429	P42765		TPFGAYGGLLK	+
ACAA2	3-ketoacyl-CoA thiolase, mitochondrial	ITAHLVHELR	43.604	14604000	2	11706	9770	P42765	ITAHLVHELR
ACAA2	3-ketoacyl-CoA thiolase, mitochondrial	PQTTLEQLQK	127.03	9528000	1	17434	14568	P42765	PQTTLEQLQK
ACAA2	3-ketoacyl-CoA thiolase, mitochondrial	QTMQVDEHAR	78.342	1254300	1	18430	15432	P42765	QTMQVDEHAR
ACAA2	3-ketoacyl-CoA thiolase, mitochondrial	YALQSQQR	60.118	20169000	1	25142	20920	P42765	YALQSQQR
ACACA	Acetyl-CoA carboxylase 1;Biotin carboxylase	ILNVPQELYEK	39.581	1774200	1	11162	9318	Q13085		ILNVPQELYEK	+
ACACA	Acetyl-CoA carboxylase 1;Biotin carboxylase	ITDIIGK	58.917	2202200	1	11714	9777	Q13085		ITDIIGK	+
ACACA	Acetyl-CoA carboxylase 1;Biotin carboxylase	VQQAELHTGSLPR	61.167	3725200	1	24347	20254	Q13085		VQQAELHTGSLPR	+
ACACA	Acetyl-CoA carboxylase 1;Biotin carboxylase	AVVMDLLR	42.599	1175600	1	2263	1901	Q13085	AVVMDLLR
ACACA	Acetyl-CoA carboxylase 1;Biotin carboxylase	DEPIHILNVAIK	36.417	1129400	1	2930	2462	Q13085	DEPIHILNVAIK
ACACA	Acetyl-CoA carboxylase 1;Biotin carboxylase	GSVLEPEGTVEIK	56.569	13039000	1	9149	7710	Q13085	GSVLEPEGTVEIK
ACACA	Acetyl-CoA carboxylase 1;Biotin carboxylase	HSDLVTK	57.811	1092700	1	10066	8421	Q13085	HSDLVTK
ACACA	Acetyl-CoA carboxylase 1;Biotin carboxylase	IYVSANSGAR	40.496	2135600	1	12019	10027	Q13085	IYVSANSGAR
ACACA	Acetyl-CoA carboxylase 1;Biotin carboxylase	LPELLLK	58.782	7569100	2	14390	11964	Q13085	LPELLLK
ACACA	Acetyl-CoA carboxylase 1;Biotin carboxylase	LTFLVAQK	47.574	1703400	1	14976	12474	Q13085	LTFLVAQK
ACACA	Acetyl-CoA carboxylase 1;Biotin carboxylase	TFEDFVR	58.917	1868100	1	21504	17923	Q13085	TFEDFVR
ACACA;ACACB	Acetyl-CoA carboxylase 1;Biotin carboxylase;Acetyl-CoA carboxylase 2;Biotin carboxylase	DFTVASPAEFVTR	37.613	1417400	1	3053	2565	Q13085	DFTVASPAEFVTR
ACACA;ACACB	Acetyl-CoA carboxylase 1;Biotin carboxylase;Acetyl-CoA carboxylase 2;Biotin carboxylase	DMYDQVLK	42.287	1681500	1	3703	3107	Q13085	DMYDQVLK
ACACA;ACACB	Acetyl-CoA carboxylase 1;Biotin carboxylase;Acetyl-CoA carboxylase 2;Biotin carboxylase	FGAYIVDGLR	55.353	1770800	1	7025	5903	Q13085	FGAYIVDGLR
ACACA;ACACB	Acetyl-CoA carboxylase 1;Biotin carboxylase;Acetyl-CoA carboxylase 2;Biotin carboxylase	ITSENPDEGFK	58.172	1614300	1	11779	9834	Q13085	ITSENPDEGFK
ACAD9	Acyl-CoA dehydrogenase family member 9, mitochondrial	AYICAHPLDR	37.18	0	1	2321	1953	Q9H845		AYICAHPLDR	+
ACAD9	Acyl-CoA dehydrogenase family member 9, mitochondrial	FFTEEVDSR	57.532	5607200	1	7009	5888	Q9H845		FFTEEVDSR	+
ACAD9	Acyl-CoA dehydrogenase family member 9, mitochondrial	GIILAGTEEQK	66.486	5883700	1	8517	7161	Q9H845		GIILAGTEEQK	+
ACAD9	Acyl-CoA dehydrogenase family member 9, mitochondrial	GSNTCEVHFENTK	61.167	6151700	1	9121	7685	Q9H845		GSNTCEVHFENTK	+
ACAD9	Acyl-CoA dehydrogenase family member 9, mitochondrial	IPVENILGEVGDGFK	37.77	627660	1	11406	9522	Q9H845		IPVENILGEVGDGFK	+
ACAD9	Acyl-CoA dehydrogenase family member 9, mitochondrial	ITAFIVER	54.982	3515900	1	11704	9768	Q9H845		ITAFIVER	+
ACAD9	Acyl-CoA dehydrogenase family member 9, mitochondrial	TEVVDSDGSVK	62.338	4156200	1	21482	17905	Q9H845		TEVVDSDGSVK	+
ACAD9	Acyl-CoA dehydrogenase family member 9, mitochondrial	YAPENLDEQIK	104.43	4694600	1	25152	20929	Q9H845		YAPENLDEQIK	+
ACAD9	Acyl-CoA dehydrogenase family member 9, mitochondrial	IPDETLEK	59.597	0	1	11351	9478	Q9H845	IPDETLEK
ACADM	Medium-chain specific acyl-CoA dehydrogenase, mitochondrial	EEIIPVAAEYDK	78.964	6534600	1	4933	4136	P11310	EEIIPVAAEYDK
ACADM	Medium-chain specific acyl-CoA dehydrogenase, mitochondrial	ENVLIGDGAGFK	72.705	7060700	1	6034	5042	P11310	ENVLIGDGAGFK
ACADS	Short-chain specific acyl-CoA dehydrogenase, mitochondrial	DSILGEPGMGFK	36.447	1155800	1	4014	3374	P16219	DSILGEPGMGFK
ACADS	Short-chain specific acyl-CoA dehydrogenase, mitochondrial	LADMALALESAR	84.365	1708400	2	12455	10335	P16219	LADMALALESAR
ACADS	Short-chain specific acyl-CoA dehydrogenase, mitochondrial	LQVIQFK	100.07	0	1	14684	12223	P16219	LQVIQFK
ACADVL	Very long-chain specific acyl-CoA dehydrogenase, mitochondrial	AGLGSGLSLSGLVHPELSR	78.674	4917800	1	750	652	P49748		AGLGSGLSLSGLVHPELSR	+
ACADVL	Very long-chain specific acyl-CoA dehydrogenase, mitochondrial	EGMAALQSDPWQQELYR	69.485	1508100	1	5228	4380	P49748		EGMAALQSDPWQQELYR	+
ACADVL	Very long-chain specific acyl-CoA dehydrogenase, mitochondrial	FFEEVNDPAK	93.843	22769000	1	6984	5868	P49748		FFEEVNDPAK	+
ACADVL	Very long-chain specific acyl-CoA dehydrogenase, mitochondrial	FGMAAALAGTMR	39.006	3280000	1	7073	5945	P49748		FGMAAALAGTMR	+
ACADVL	Very long-chain specific acyl-CoA dehydrogenase, mitochondrial	GFGGITHGPPEK	102.28	16253000	2	8261	6941	P49748		GFGGITHGPPEK	+
ACADVL	Very long-chain specific acyl-CoA dehydrogenase, mitochondrial	GIVNEQFLLQR	62.466	11337000	1	8570	7206	P49748		GIVNEQFLLQR	+
ACADVL	Very long-chain specific acyl-CoA dehydrogenase, mitochondrial	IFEGTNDILR	93.096	23071000	1	10665	8914	P49748		IFEGTNDILR	+
ACADVL	Very long-chain specific acyl-CoA dehydrogenase, mitochondrial	IHNFGLIQEK	132.32	7353800	1	10856	9066	P49748		IHNFGLIQEK	+
ACADVL	Very long-chain specific acyl-CoA dehydrogenase, mitochondrial	LFVALQGCMDK	73.435	1636500	2	13255	11031	P49748		LFVALQGCMDK	+
ACADVL	Very long-chain specific acyl-CoA dehydrogenase, mitochondrial	SDSHPSDALTR	110.08	26790000	2	19573	16303	P49748		SDSHPSDALTR	+
ACADVL	Very long-chain specific acyl-CoA dehydrogenase, mitochondrial	SLSEGHPTAQHEK	103.97	23079000	4	20336	16949	P49748		SLSEGHPTAQHEK	+
ACADVL	Very long-chain specific acyl-CoA dehydrogenase, mitochondrial	VAMHILNNGR	39.001	3297700	1	22840	19017	P49748		VAMHILNNGR	+
ACADVL	Very long-chain specific acyl-CoA dehydrogenase, mitochondrial	VPSENVLGEVGSGFK	131.61	14955000	2	24262	20177	P49748		VPSENVLGEVGSGFK	+
ACADVL	Very long-chain specific acyl-CoA dehydrogenase, mitochondrial	ASNTAEVFFDGVR	80.96	15704000	1	1900	1586	P49748	ASNTAEVFFDGVR
ACADVL	Very long-chain specific acyl-CoA dehydrogenase, mitochondrial	IFGSEAAWK	46.819	14443000	1	10675	8923	P49748	IFGSEAAWK
ACADVL	Very long-chain specific acyl-CoA dehydrogenase, mitochondrial	ITAFVVER	46.994	2204800	1	11705	9769	P49748	ITAFVVER
ACADVL	Very long-chain specific acyl-CoA dehydrogenase, mitochondrial	NPFGNAGLLLGEAGK	53.168	11181000	1	16464	13753	P49748	NPFGNAGLLLGEAGK
ACADVL	Very long-chain specific acyl-CoA dehydrogenase, mitochondrial	SFAVGMFK	62.464	12832000	1	19741	16452	P49748	SFAVGMFK
ACADVL	Very long-chain specific acyl-CoA dehydrogenase, mitochondrial	TPVTDPATGAVK	83.214	18610000	1	22194	18476	P49748	TPVTDPATGAVK
ACAT1	Acetyl-CoA acetyltransferase, mitochondrial	EAYMGNVLQGGEGQAPTR	111.01	9388200	1	4677	3927	P24752		EAYMGNVLQGGEGQAPTR	+
ACAT1	Acetyl-CoA acetyltransferase, mitochondrial	EVVIVSATR	111.06	22763000	1	6638	5563	P24752		EVVIVSATR	+
ACAT1	Acetyl-CoA acetyltransferase, mitochondrial	FGNEVIPVTVTVK	86.135	12231000	1	7077	5949	P24752		FGNEVIPVTVTVK	+
ACAT1	Acetyl-CoA acetyltransferase, mitochondrial	IHMGSCAENTAK	80.834	16534000	2	10852	9063	P24752		IHMGSCAENTAK	+
ACAT1	Acetyl-CoA acetyltransferase, mitochondrial	IVGHLTHALK	99.973	2231700	1	11837	9888	P24752		IVGHLTHALK	+
ACAT1	Acetyl-CoA acetyltransferase, mitochondrial	LGSIAIQGAIEK	65.809	12817000	1	13440	11186	P24752		LGSIAIQGAIEK	+
ACAT1	Acetyl-CoA acetyltransferase, mitochondrial	MLEIDPQK	44.753	0	1	15642	13056	P24752		MLEIDPQK	+
ACAT1	Acetyl-CoA acetyltransferase, mitochondrial	NEQDAYAINSYTR	119.87	14941000	1	15997	13366	P24752		NEQDAYAINSYTR	+
ACAT1	Acetyl-CoA acetyltransferase, mitochondrial	QAVLGAGLPISTPCTTINK	89.468	5495500	2	17800	14871	P24752		QAVLGAGLPISTPCTTINK	+
ACAT1	Acetyl-CoA acetyltransferase, mitochondrial	DGLTDVYNK	61.09	17055000	1	3138	2641	P24752	DGLTDVYNK
ACAT1	Acetyl-CoA acetyltransferase, mitochondrial	LEDLIVK	104.45	23976000	0	12951	10767	P24752	LEDLIVK
ACAT2	Acetyl-CoA acetyltransferase, cytosolic	EIVPVLVSTR	45.829	12333000	1	5525	4606	Q9BWD1		EIVPVLVSTR	+
ACAT2	Acetyl-CoA acetyltransferase, cytosolic	HGSNIEAMSK	55.261	4965400	1	9717	8171	Q9BWD1		HGSNIEAMSK	+
ACAT2	Acetyl-CoA acetyltransferase, cytosolic	ILVTLLHTLER	61.344	1077300	1	11225	9374	Q9BWD1		ILVTLLHTLER	+
ACAT2	Acetyl-CoA acetyltransferase, cytosolic	VNIEGGAIALGHPLGASGCR	86.748	5167000	1	24137	20079	Q9BWD1		VNIEGGAIALGHPLGASGCR	+
ACAT2	Acetyl-CoA acetyltransferase, cytosolic	ELGLNPEK	78.264	7807600	1	5679	4736	Q9BWD1	ELGLNPEK
ACAT2	Acetyl-CoA acetyltransferase, cytosolic	MNAGSDPVVIVSAAR	57.288	1478700	1	15691	13102	Q9BWD1	MNAGSDPVVIVSAAR
ACBD3	Golgi resident protein GCP60	EDAMVEFVK	43.77	2969900	1	4721	3962	Q9H3P7		EDAMVEFVK	+
ACBD3	Golgi resident protein GCP60	EWAALGNMSK	70.942	1850000	1	6650	5575	Q9H3P7		EWAALGNMSK	+
ACBD3	Golgi resident protein GCP60	IQQDADSVITVGR	78.814	5096200	1	11497	9594	Q9H3P7		IQQDADSVITVGR	+
ACBD3	Golgi resident protein GCP60	AAVLNAER	60.91	3970300	1	248	220	Q9H3P7	AAVLNAER
ACBD3	Golgi resident protein GCP60	AFHPTYEEK	64.841	3406800	1	633	545	Q9H3P7	AFHPTYEEK
ACBD3	Golgi resident protein GCP60	FDNSYSLWR	42.21	1647800	1	6871	5774	Q9H3P7	FDNSYSLWR
ACBD3	Golgi resident protein GCP60	PLLDEIVPVYR	73.499	1844900	2	17257	14429	Q9H3P7	PLLDEIVPVYR
ACBD5	Acyl-CoA-binding domain-containing protein 5	LQEDMQNVLQR	49.632	2257400	1	14541	12091	Q5T8D3		LQEDMQNVLQR	+
ACIN1	Apoptotic chromatin condensation inducer in the nucleus	SQEQEVLER	66.056	1787400	1	20596	17175	Q9UKV3		SQEQEVLER	+
ACIN1	Apoptotic chromatin condensation inducer in the nucleus	VTLGDTLTR	45.908	3876000	1	24583	20451	Q9UKV3		VTLGDTLTR	+
ACIN1	Apoptotic chromatin condensation inducer in the nucleus	WGASTATTQK	44.543	2608600	1	24984	20784	Q9UKV3		WGASTATTQK	+
ACIN1	Apoptotic chromatin condensation inducer in the nucleus	IHHTVEEK	56.81	1119200	1	10846	9058	Q9UKV3	IHHTVEEK
ACIN1	Apoptotic chromatin condensation inducer in the nucleus	PFTLGQLK	44.349	1704400	1	17045	14256	Q9UKV3	PFTLGQLK
ACIN1	Apoptotic chromatin condensation inducer in the nucleus	TSTSSSSVQAR	37.144	824310	1	22370	18627	Q9UKV3	TSTSSSSVQAR
ACIN1	Apoptotic chromatin condensation inducer in the nucleus	VPEESVLPLVQK	60.08	1184300	0	24218	20141	Q9UKV3	VPEESVLPLVQK
ACLY	ATP-citrate synthase	AVQGMLDFDYVCSR	40.278	553300	1	2235	1875	P53396		AVQGMLDFDYVCSR	+
ACLY	ATP-citrate synthase	DEPSVAAMVYPFTGDHK	47.223	3764400	2	2933	2464	P53396		DEPSVAAMVYPFTGDHK	+
ACLY	ATP-citrate synthase	EAYPEEAYIADLDAK	61.265	2277600	0	4680	3930	P53396		EAYPEEAYIADLDAK	+
ACLY	ATP-citrate synthase	EGDYVLFHHEGGVDVGDVDAK	44.863	2239700	1	5154	4325	P53396		EGDYVLFHHEGGVDVGDVDAK	+
ACLY	ATP-citrate synthase	EHEVTIFVR	103.74	15384000	2	5315	4444	P53396		EHEVTIFVR	+
ACLY	ATP-citrate synthase	FGGALDAAAK	73.885	24842000	1	7047	5922	P53396		FGGALDAAAK	+
ACLY	ATP-citrate synthase	FICTTSAIQNR	88.576	23484000	1	7156	6019	P53396		FICTTSAIQNR	+
ACLY	ATP-citrate synthase	GQELIYAGMPITEVFK	49.595	1218900	1	8979	7557	P53396		GQELIYAGMPITEVFK	+
ACLY	ATP-citrate synthase	HLLVHAPEDK	39.848	10272000	1	9877	8281	P53396		HLLVHAPEDK	+
ACLY	ATP-citrate synthase	IGNTGGMLDNILASK	68.481	8025000	1	10791	9018	P53396		IGNTGGMLDNILASK	+
ACLY	ATP-citrate synthase	KPASFMTSICDER	62.287	6715500	1	12248	10185	P53396		KPASFMTSICDER	+
ACLY	ATP-citrate synthase	LGLVGVNLTLDGVK	34.432	1365700	1	13407	11157	P53396		LGLVGVNLTLDGVK	+
ACLY	ATP-citrate synthase	LTLLNPK	50.127	14797000	1	15010	12499	P53396		LTLLNPK	+
ACLY	ATP-citrate synthase	LYRPGSVAYVSR	62.908	24102000	2	15432	12865	P53396		LYRPGSVAYVSR	+
ACLY	ATP-citrate synthase	RGGPNYQEGLR	53.028	16403000	1	18856	15745	P53396		RGGPNYQEGLR	+
ACLY	ATP-citrate synthase	SAYDSTMETMNYAQIR	93.424	4191400	1	19442	16195	P53396		SAYDSTMETMNYAQIR	+
ACLY	ATP-citrate synthase	SGGMSNELNNIISR	99.927	9457700	1	19868	16558	P53396		SGGMSNELNNIISR	+
ACLY	ATP-citrate synthase	SINNPDMR	57.859	0	1	20076	16727	P53396		SINNPDMR	+
ACLY	ATP-citrate synthase	SMGFIGHYLDQK	49.28	4012500	1	20399	17004	P53396		SMGFIGHYLDQK	+
ACLY	ATP-citrate synthase	TIAIIAEGIPEALTR	63.682	2075000	1	21746	18102	P53396		TIAIIAEGIPEALTR	+
ACLY	ATP-citrate synthase	TTDGVYEGVAIGGDR	102.65	10158000	1	22393	18646	P53396		TTDGVYEGVAIGGDR	+
ACLY	ATP-citrate synthase	YPGSTFMDHVLR	57.164	2306700	2	25730	21413	P53396		YPGSTFMDHVLR	+
ACLY	ATP-citrate synthase	DYQGPLK	50.966	8893500	1	4420	3704	P53396	DYQGPLK
ACLY	ATP-citrate synthase	GGPNYQEGLR	39.625	7741400	1	8379	7041	P53396	GGPNYQEGLR
ACLY	ATP-citrate synthase	GVTIIGPATVGGIK	53.3	16988000	1	9354	7882	P53396	GVTIIGPATVGGIK
ACLY	ATP-citrate synthase	HLLVHAPEDKK	25.474	2733400	1	9878	8282	P53396	HLLVHAPEDKK
ACLY	ATP-citrate synthase	PASFMTSICDER	72.891	2844800	1	16931	14163	P53396	PASFMTSICDER
ACLY	ATP-citrate synthase	STTLFSR	52.268	11795000	1	20884	17429	P53396	STTLFSR
ACLY	ATP-citrate synthase	VDATADYICK	82.417	23761000	1	22964	19120	P53396	VDATADYICK
ACLY	ATP-citrate synthase	VTPDTDWAR	72.928	18638000	1	24609	20475	P53396	VTPDTDWAR
ACO1	Cytoplasmic aconitate hydratase	AVDAGLNVMPYIK	63.091	1498300	1	2098	1758	P21399		AVDAGLNVMPYIK	+
ACO1	Cytoplasmic aconitate hydratase	GFQVAPEHHNDHK	50.222	5808600	1	8295	6969	P21399		GFQVAPEHHNDHK	+
ACO1	Cytoplasmic aconitate hydratase	IETVNESWNALATPSDK	112.34	2232800	1	10633	8887	P21399		IETVNESWNALATPSDK	+
ACO1	Cytoplasmic aconitate hydratase	VLLEAAIR	44.377	6814700	1	23900	19884	P21399		VLLEAAIR	+
ACO1	Cytoplasmic aconitate hydratase	AVLAESYER	64.711	8974900	1	2168	1818	P21399	AVLAESYER
ACO1	Cytoplasmic aconitate hydratase	DFESCLGAK	38.567	6500400	1	2975	2500	P21399	DFESCLGAK
ACO1	Cytoplasmic aconitate hydratase	NIEVPFK	50.127	8044500	1	16143	13486	P21399	NIEVPFK
ACO1	Cytoplasmic aconitate hydratase	NQDLEFER	88.177	0	1	16515	13798	P21399	NQDLEFER
ACO1	Cytoplasmic aconitate hydratase	SNPFAHLAEPLDPVQPGK	46.494	897720	1	20463	17061	P21399	SNPFAHLAEPLDPVQPGK
ACO1	Cytoplasmic aconitate hydratase	VAVSDMK	65.252	4234900	1	22908	19070	P21399	VAVSDMK
ACO2	Aconitate hydratase, mitochondrial	DSSGQHVDVSPTSQR	82.59	7928800	2	4058	3410	Q99798		DSSGQHVDVSPTSQR	+
ACO2	Aconitate hydratase, mitochondrial	EDIANLADEFK	127.87	3674800	1	4760	3995	Q99798		EDIANLADEFK	+
ACO2	Aconitate hydratase, mitochondrial	FNPETDYLTGTDGK	87.863	5406400	1	7392	6231	Q99798		FNPETDYLTGTDGK	+
ACO2	Aconitate hydratase, mitochondrial	FRLEAPDADELPK	44.366	3681200	2	7525	6329	Q99798		FRLEAPDADELPK	+
ACO2	Aconitate hydratase, mitochondrial	IVYGHLDDPASQEIER	102.29	9117200	1	11912	9956	Q99798		IVYGHLDDPASQEIER	+
ACO2	Aconitate hydratase, mitochondrial	TGREDIANLADEFK	59.709	2825900	1	21638	18028	Q99798		TGREDIANLADEFK	+
ACO2	Aconitate hydratase, mitochondrial	VGLIGSCTNSSYEDMGR	78.95	3058700	1	23446	19515	Q99798		VGLIGSCTNSSYEDMGR	+
ACO2	Aconitate hydratase, mitochondrial	WVVIGDENYGEGSSR	44.691	3719700	1	25108	20891	Q99798		WVVIGDENYGEGSSR	+
ACO2	Aconitate hydratase, mitochondrial	EHAALEPR	78.06	2527000	1	5289	4427	Q99798	EHAALEPR
ACO2	Aconitate hydratase, mitochondrial	GEFDPGQDTYQHPPK	26.292	4576500	1	8096	6818	Q99798	GEFDPGQDTYQHPPK
ACO2	Aconitate hydratase, mitochondrial	IHETNLK	73.324	4386300	1	10831	9052	Q99798	IHETNLK
ACO2	Aconitate hydratase, mitochondrial	LQLLEPFDK	49.472	6864800	1	14611	12155	Q99798	LQLLEPFDK
ACO2	Aconitate hydratase, mitochondrial	LTIQGLK	58.981	7661500	1	14999	12491	Q99798	LTIQGLK
ACO2	Aconitate hydratase, mitochondrial	SQFTITPGSEQIR	86.498	8180200	1	20605	17183	Q99798	SQFTITPGSEQIR
ACO2	Aconitate hydratase, mitochondrial	VAVPSTIHCDHLIEAQVGGEK	55.128	4783600	1	22905	19067	Q99798	VAVPSTIHCDHLIEAQVGGEK
ACO2	Aconitate hydratase, mitochondrial	YGVGFWK	50.966	3018100	1	25437	21175	Q99798	YGVGFWK
ACOT1	Acyl-coenzyme A thioesterase 1	AATLILEPAGR	41.109	490980	1	225	200	Q86TX2	AATLILEPAGR
ACOT1;ACOT2	Acyl-coenzyme A thioesterase 1;Acyl-coenzyme A thioesterase 2, mitochondrial	ADTLGELDLER	55.261	2919300	1	408	349	Q86TX2		ADTLGELDLER	+
ACOT1;ACOT2	Acyl-coenzyme A thioesterase 1;Acyl-coenzyme A thioesterase 2, mitochondrial	HLGGHEGTIPSK	32.159	1430000	1	9857	8265	Q86TX2		HLGGHEGTIPSK	+
ACOT13	Acyl-coenzyme A thioesterase 13;Acyl-coenzyme A thioesterase 13, N-terminally processed	ITLVSAAPGK	64.82	19838000	1	11760	9816	Q9NPJ3	ITLVSAAPGK
ACOT7	Cytosolic acyl coenzyme A thioester hydrolase	LMDEVAGIVAAR	63.091	3800300	1	14156	11788	O00154		LMDEVAGIVAAR	+
ACOT7	Cytosolic acyl coenzyme A thioester hydrolase	TNIVTASVDAINFHDK	64.327	4775600	2	22083	18381	O00154		TNIVTASVDAINFHDK	+
ACOT7	Cytosolic acyl coenzyme A thioester hydrolase	VLEVPPVVYSR	73.632	3819900	1	23832	19826	O00154		VLEVPPVVYSR	+
ACOT7	Cytosolic acyl coenzyme A thioester hydrolase	GCVITISGR	55.461	6514400	1	7941	6686	O00154	GCVITISGR
ACOT8	Acyl-coenzyme A thioesterase 8	IAAQEVPIEIK	49.632	2589200	1	10266	8558	O14734	IAAQEVPIEIK
ACOT8	Acyl-coenzyme A thioesterase 8	LPVLYQVER	47.706	1692400	1	14481	12037	O14734	LPVLYQVER
ACOT9	Acyl-coenzyme A thioesterase 9, mitochondrial	EIVGASTNWR	125.97	6312200	2	5520	4602	Q9Y305		EIVGASTNWR	+
ACOT9	Acyl-coenzyme A thioesterase 9, mitochondrial	HFNSMSGPATLR	31.881	0	1	9646	8116	Q9Y305		HFNSMSGPATLR	+
ACOT9	Acyl-coenzyme A thioesterase 9, mitochondrial	LLHSFLAK	77.318	0	1	13937	11592	Q9Y305		LLHSFLAK	+
ACOT9	Acyl-coenzyme A thioesterase 9, mitochondrial	SLEICHPQER	83.862	6247500	2	20176	16813	Q9Y305		SLEICHPQER	+
ACOT9	Acyl-coenzyme A thioesterase 9, mitochondrial	VHSEVASLQEK	137.01	31802000	2	23546	19593	Q9Y305		VHSEVASLQEK	+
ACOT9	Acyl-coenzyme A thioesterase 9, mitochondrial	VLPSNAVWMENSK	56.569	1978100	1	23944	19918	Q9Y305		VLPSNAVWMENSK	+
ACOT9	Acyl-coenzyme A thioesterase 9, mitochondrial	YLTVQNTVR	81.525	0	1	25658	21352	Q9Y305		YLTVQNTVR	+
ACOT9	Acyl-coenzyme A thioesterase 9, mitochondrial	FSGHVSWVGK	41.689	5107500	1	7562	6361	Q9Y305	FSGHVSWVGK
ACOT9	Acyl-coenzyme A thioesterase 9, mitochondrial	TTIHEMFLSTLDPK	25.731	1818100	1	22426	18675	Q9Y305	TTIHEMFLSTLDPK
ACOX1	Peroxisomal acyl-coenzyme A oxidase 1	FGYDEIDNGYLK	45.115	820510	1	7115	5985	Q15067		FGYDEIDNGYLK	+
ACOX1	Peroxisomal acyl-coenzyme A oxidase 1	ACTIAIR	50.966	1692100	1	301	258	Q15067	ACTIAIR
ACOX1	Peroxisomal acyl-coenzyme A oxidase 1	AIQAVLR	71.949	2092100	1	998	846	Q15067	AIQAVLR
ACOX1	Peroxisomal acyl-coenzyme A oxidase 1	PLPGITVGDIGPK	50.897	3526600	1	17287	14458	Q15067	PLPGITVGDIGPK
ACOX1	Peroxisomal acyl-coenzyme A oxidase 1	SFLVGEAAR	50.353	1708400	1	19770	16479	Q15067	SFLVGEAAR
ACOX1	Peroxisomal acyl-coenzyme A oxidase 1	SYDQVHSGK	54.066	1182000	1	21069	17574	Q15067	SYDQVHSGK
ACOX1	Peroxisomal acyl-coenzyme A oxidase 1	YAQVKPDGTYVK	60.301	4330200	1	25160	20935	Q15067	YAQVKPDGTYVK
ACP1	Low molecular weight phosphotyrosine protein phosphatase	HGIPMSHVAR	42.718	1856300	1	9701	8155	P24666		HGIPMSHVAR	+
ACP1	Low molecular weight phosphotyrosine protein phosphatase	IELLGSYDPQK	73.435	23370000	1	10595	8851	P24666		IELLGSYDPQK	+
ACP1	Low molecular weight phosphotyrosine protein phosphatase	LVTDQNISENWR	156.36	20191000	1	15293	12740	P24666		LVTDQNISENWR	+
ACP1	Low molecular weight phosphotyrosine protein phosphatase	SPIAEAVFR	69.275	40453000	1	20521	17113	P24666		SPIAEAVFR	+
ACP1	Low molecular weight phosphotyrosine protein phosphatase	VDSAATSGYEIGNPPDYR	97.095	3626800	1	23098	19222	P24666		VDSAATSGYEIGNPPDYR	+
ACP1	Low molecular weight phosphotyrosine protein phosphatase	SVLFVCLGNICR	87.184	2860400	1	20959	17496	P24666	SVLFVCLGNICR
ACP2	Lysosomal acid phosphatase	CPLQDFLR	53.775	1710500	1	2520	2119	P11117		CPLQDFLR	+
ACP2	Lysosomal acid phosphatase	FLFGIYQQAEK	50.149	1230800	1	7240	6094	P11117		FLFGIYQQAEK	+
ACP2	Lysosomal acid phosphatase	LQGGVLLAQIR	54.486	3819700	1	14574	12122	P11117		LQGGVLLAQIR	+
ACP2	Lysosomal acid phosphatase	FVTLLYR	110.61	4955900	1	7722	6503	P11117	FVTLLYR
ACPP	Prostatic acid phosphatase;PAPf39	SPIDTFPTDPIK	48.532	0	1	20523	17115	P15309		SPIDTFPTDPIK	+
ACSF2	Acyl-CoA synthetase family member 2, mitochondrial	DGEETTVEEIK	72.817	0	1	3096	2603	Q96CM8		DGEETTVEEIK	+
ACSF2	Acyl-CoA synthetase family member 2, mitochondrial	TVGQCLETTAQR	106.26	4017200	1	22536	18767	Q96CM8		TVGQCLETTAQR	+
ACSF2	Acyl-CoA synthetase family member 2, mitochondrial	VQEVQVVGVK	115.78	3784800	1	24317	20225	Q96CM8		VQEVQVVGVK	+
ACSF2	Acyl-CoA synthetase family member 2, mitochondrial	LTFAQLK	65.803	3166600	1	14971	12469	Q96CM8	LTFAQLK
ACSF2	Acyl-CoA synthetase family member 2, mitochondrial	TQQYYNVLK	46.001	2608500	1	22248	18523	Q96CM8	TQQYYNVLK
ACSF3	Acyl-CoA synthetase family member 3, mitochondrial	HFTQPHAQDFLR	25.782	2362000	1	9661	8126	Q4G176		HFTQPHAQDFLR	+
ACSF3	Acyl-CoA synthetase family member 3, mitochondrial	ALAFGDR	53.163	2108700	1	1078	910	Q4G176	ALAFGDR
ACSF3	Acyl-CoA synthetase family member 3, mitochondrial	AVVTGLVHK	57.931	2259700	1	2266	1904	Q4G176	AVVTGLVHK
ACSF3	Acyl-CoA synthetase family member 3, mitochondrial	LPGSVGTPLPGVQVR	44.132	1766300	0	14408	11979	Q4G176	LPGSVGTPLPGVQVR
ACSL3	Long-chain-fatty-acid--CoA ligase 3	ADFFEDENGQR	84.507	2497500	1	337	288	O95573		ADFFEDENGQR	+
ACSL3	Long-chain-fatty-acid--CoA ligase 3	IGYSSPQTLADQSSK	70.197	3374700	1	10817	9044	O95573		IGYSSPQTLADQSSK	+
ACSL3	Long-chain-fatty-acid--CoA ligase 3	LLLCGGAPLSATTQR	70.197	3416500	1	13956	11609	O95573		LLLCGGAPLSATTQR	+
ACSL3	Long-chain-fatty-acid--CoA ligase 3	THYQADIER	85.29	6590100	2	21738	18095	O95573		THYQADIER	+
ACSL3	Long-chain-fatty-acid--CoA ligase 3	TNIAIFCETR	57.175	2211400	1	22081	18379	O95573		TNIAIFCETR	+
ACSL3	Long-chain-fatty-acid--CoA ligase 3	VGAPLVCCEIK	87.184	8902400	1	23399	19476	O95573		VGAPLVCCEIK	+
ACSL3	Long-chain-fatty-acid--CoA ligase 3	VSEMSSFQR	79.986	3133100	1	24414	20313	O95573		VSEMSSFQR	+
ACSL3	Long-chain-fatty-acid--CoA ligase 3	NWEEGGYFNTDK	84.365	2539200	1	16813	14057	O95573	NWEEGGYFNTDK
ACSL3	Long-chain-fatty-acid--CoA ligase 3	SLLGGNIR	46.994	4911500	1	20267	16887	O95573	SLLGGNIR
ACSL3;ACSL4	Long-chain-fatty-acid--CoA ligase 3;Long-chain-fatty-acid--CoA ligase 4	LQAGEYVSLGK	93.345	10983000	2	14504	12059	O60488		LQAGEYVSLGK	+
ACSL3;ACSL4	Long-chain-fatty-acid--CoA ligase 3;Long-chain-fatty-acid--CoA ligase 4	PTLMAAVPEIMDR	102.87	2064200	1	17529	14654	O60488	PTLMAAVPEIMDR
ACSL4	Long-chain-fatty-acid--CoA ligase 4	DWQEGGYTINDKPNPR	99.055	5187800	1	4355	3653	O60488		DWQEGGYTINDKPNPR	+
ACSL4	Long-chain-fatty-acid--CoA ligase 4	HIIYVDNK	69.812	8376100	1	9783	8215	O60488		HIIYVDNK	+
ACSL4	Long-chain-fatty-acid--CoA ligase 4	IGYSSPLTLSDQSSK	55.011	7553700	1	10816	9043	O60488		IGYSSPLTLSDQSSK	+
ACSL4	Long-chain-fatty-acid--CoA ligase 4	RLTLLAQQK	54.539	10690000	2	19010	15866	O60488		RLTLLAQQK	+
ACSL4	Long-chain-fatty-acid--CoA ligase 4	SDQSYVISFVVPNQK	37.657	1967400	1	19564	16296	O60488		SDQSYVISFVVPNQK	+
ACSL4	Long-chain-fatty-acid--CoA ligase 4	TAEDYSVDENGQR	118.88	4096000	1	21162	17644	O60488		TAEDYSVDENGQR	+
ACSL4	Long-chain-fatty-acid--CoA ligase 4	VGAPLICCEIK	67.385	12033000	2	23397	19475	O60488		VGAPLICCEIK	+
ACSL4	Long-chain-fatty-acid--CoA ligase 4	WMNYLEVNR	63.076	2775500	2	25037	20831	O60488		WMNYLEVNR	+
ACSL4	Long-chain-fatty-acid--CoA ligase 4	DWQEGGYTINDK	86.803	2529300	1	4354	3652	O60488	DWQEGGYTINDK
ACSL4	Long-chain-fatty-acid--CoA ligase 4	GYDAPLCNLLLFK	48.568	1304000	1	9426	7936	O60488	GYDAPLCNLLLFK
ACSL4	Long-chain-fatty-acid--CoA ligase 4	LFDHAVSK	50.834	6563900	1	13144	10928	O60488	LFDHAVSK
ACSL4	Long-chain-fatty-acid--CoA ligase 4	LILGNYK	66.138	8939000	1	13658	11357	O60488	LILGNYK
ACSL4	Long-chain-fatty-acid--CoA ligase 4	MMLSGGAPLSPQTHR	50.874	2869100	1	15687	13098	O60488	MMLSGGAPLSPQTHR
ACSL4	Long-chain-fatty-acid--CoA ligase 4	TALLDISCVK	45.433	6710900	1	21204	17679	O60488	TALLDISCVK
ACSL4	Long-chain-fatty-acid--CoA ligase 4	VNNFGSGLTALGLK	68.044	3724100	1	24162	20099	O60488	VNNFGSGLTALGLK
ACSS2	Acetyl-coenzyme A synthetase, cytoplasmic	DQDGYYWITGR	44.511	1408200	1	3885	3263	Q9NR19		DQDGYYWITGR	+
ACSS2	Acetyl-coenzyme A synthetase, cytoplasmic	GATTNICYNVLDR	40.278	3310800	1	7885	6642	Q9NR19		GATTNICYNVLDR	+
ACSS2	Acetyl-coenzyme A synthetase, cytoplasmic	FGDEPVTK	49.536	2091300	1	7026	5904	Q9NR19	FGDEPVTK
ACSS3	Acyl-CoA synthetase short-chain family member 3, mitochondrial	LAGVLVK	62.715	2579200	1	12518	10394	REV__Q9NYC9	LAGVLVK
ACTA1;ACTC1;ACTG2;ACTA2	Actin, alpha skeletal muscle;Actin, alpha cardiac muscle 1;Actin, gamma-enteric smooth muscle;Actin, aortic smooth muscle	YPIEHGIITNWDDMEK	142.39	370980000	6	25739		P68133		YPIEHGIITNWDDMEK;YPIEHGIITNWDDMEK
ACTB	Actin, cytoplasmic 1;Actin, cytoplasmic 1, N-terminally processed	DDDIAALVVDNGSGMCK	103.13	28963000	3	2784		P60709	DDDIAALVVDNGSGMCK
ACTB;ACTBL2;ACTG1	Actin, cytoplasmic 1;Actin, cytoplasmic 1, N-terminally processed;Beta-actin-like protein 2;Actin, cytoplasmic 2;Actin, cytoplasmic 2, N-terminally processed	CDVDIRK	90.862	7680200	1	2385	2008	P60709		CDVDIRK	+
ACTB;ACTBL2;ACTG1;ACTA1;ACTC1;ACTG2;ACTA2	Actin, cytoplasmic 1;Actin, cytoplasmic 1, N-terminally processed;Beta-actin-like protein 2;Actin, cytoplasmic 2;Actin, cytoplasmic 2, N-terminally processed;Actin, alpha skeletal muscle;Actin, alpha cardiac muscle 1;Actin, gamma-enteric smooth muscle;Actin, aortic smooth muscle	DLTDYLMK	73.665	623250000	11	3637		P60709		DLTDYLMK;DLTDYLMK
ACTB;ACTBL2;ACTG1;ACTA1;ACTC1;ACTG2;ACTA2	Actin, cytoplasmic 1;Actin, cytoplasmic 1, N-terminally processed;Beta-actin-like protein 2;Actin, cytoplasmic 2;Actin, cytoplasmic 2, N-terminally processed;Actin, alpha skeletal muscle;Actin, alpha cardiac muscle 1;Actin, gamma-enteric smooth muscle;Actin, aortic smooth muscle	HQGVMVGMGQK	162.36	482210000	12	10033		P60709		HQGVMVGMGQK;HQGVMVGMGQK
ACTB;ACTBL2;ACTG1;ACTA1;ACTC1;ACTG2;ACTA2	Actin, cytoplasmic 1;Actin, cytoplasmic 1, N-terminally processed;Beta-actin-like protein 2;Actin, cytoplasmic 2;Actin, cytoplasmic 2, N-terminally processed;Actin, alpha skeletal muscle;Actin, alpha cardiac muscle 1;Actin, gamma-enteric smooth muscle;Actin, aortic smooth muscle	IIAPPER	79.469	943680000	2	10897	9094	P60709	IIAPPER
ACTB;ACTBL2;POTEKP;ACTG1;ACTA1;ACTC1;ACTG2;ACTA2;POTEE;POTEF	Actin, cytoplasmic 1;Actin, cytoplasmic 1, N-terminally processed;Beta-actin-like protein 2;Putative beta-actin-like protein 3;Actin, cytoplasmic 2;Actin, cytoplasmic 2, N-terminally processed;Actin, alpha skeletal muscle;Actin, alpha cardiac muscle 1;Actin, gamma-enteric smooth muscle;Actin, aortic smooth muscle;POTE ankyrin domain family member E;POTE ankyrin domain family member F	SYELPDGQVITIGNER	182.34	210570000	6	21081	17581	P60709		SYELPDGQVITIGNER	+
ACTB;ACTG1	Actin, cytoplasmic 1;Actin, cytoplasmic 1, N-terminally processed;Actin, cytoplasmic 2;Actin, cytoplasmic 2, N-terminally processed	DLYANTVLSGGTTMYPGIADR	115.42	16768000	6	3660		P60709		DLYANTVLSGGTTMYPGIADR;DLYANTVLSGGTTMYPGIADR
ACTB;ACTG1	Actin, cytoplasmic 1;Actin, cytoplasmic 1, N-terminally processed;Actin, cytoplasmic 2;Actin, cytoplasmic 2, N-terminally processed	GYSFTTTAER	113.93	1166200000	3	9477	7979	P60709		GYSFTTTAER	+
ACTB;ACTG1	Actin, cytoplasmic 1;Actin, cytoplasmic 1, N-terminally processed;Actin, cytoplasmic 2;Actin, cytoplasmic 2, N-terminally processed	TTGIVMDSGDGVTHTVPIYEGYALPHAILR	20.845	3910700	1	22411	18663	P60709		TTGIVMDSGDGVTHTVPIYEGYALPHAILR;TTGIVMDSGDGVTHTVPIYEGYALPHAILR
ACTB;ACTG1	Actin, cytoplasmic 1;Actin, cytoplasmic 1, N-terminally processed;Actin, cytoplasmic 2;Actin, cytoplasmic 2, N-terminally processed	VAPEEHPVLLTEAPLNPK	144.68	1124500000	3	22855	19027	P60709		VAPEEHPVLLTEAPLNPK	+
ACTB;ACTG1;ACTA1;ACTC1;ACTG2;ACTA2	Actin, cytoplasmic 1;Actin, cytoplasmic 1, N-terminally processed;Actin, cytoplasmic 2;Actin, cytoplasmic 2, N-terminally processed;Actin, alpha skeletal muscle;Actin, alpha cardiac muscle 1;Actin, gamma-enteric smooth muscle;Actin, aortic smooth muscle	DSYVGDEAQSK	102.05	666620000	2	4092	3429	P60709		DSYVGDEAQSK	+
ACTB;ACTG1;ACTA1;ACTC1;ACTG2;ACTA2	Actin, cytoplasmic 1;Actin, cytoplasmic 1, N-terminally processed;Actin, cytoplasmic 2;Actin, cytoplasmic 2, N-terminally processed;Actin, alpha skeletal muscle;Actin, alpha cardiac muscle 1;Actin, gamma-enteric smooth muscle;Actin, aortic smooth muscle	EITALAPSTMK	103.21	930060000	14	5499		P60709		EITALAPSTMK;EITALAPSTMK
ACTB;ACTG1;ACTA1;ACTC1;ACTG2;ACTA2;POTEE;POTEF;POTEI	Actin, cytoplasmic 1;Actin, cytoplasmic 1, N-terminally processed;Actin, cytoplasmic 2;Actin, cytoplasmic 2, N-terminally processed;Actin, alpha skeletal muscle;Actin, alpha cardiac muscle 1;Actin, gamma-enteric smooth muscle;Actin, aortic smooth muscle;POTE ankyrin domain family member E;POTE ankyrin domain family member F;POTE ankyrin domain family member I	AVFPSIVGRPR	124.42	196410000	1	2141	1794	P60709		AVFPSIVGRPR	+
ACTB;ACTG1;ACTA1;ACTC1;ACTG2;ACTA2;POTEE;POTEF;POTEI	Actin, cytoplasmic 1;Actin, cytoplasmic 1, N-terminally processed;Actin, cytoplasmic 2;Actin, cytoplasmic 2, N-terminally processed;Actin, alpha skeletal muscle;Actin, alpha cardiac muscle 1;Actin, gamma-enteric smooth muscle;Actin, aortic smooth muscle;POTE ankyrin domain family member E;POTE ankyrin domain family member F;POTE ankyrin domain family member I	AVFPSIVGR	90.709	590730000	2	2139	1793	P60709	AVFPSIVGR
ACTB;ACTG1;ACTA1;ACTC1;ACTG2;ACTA2;POTEE;POTEF;POTEI;POTEJ	Actin, cytoplasmic 1;Actin, cytoplasmic 1, N-terminally processed;Actin, cytoplasmic 2;Actin, cytoplasmic 2, N-terminally processed;Actin, alpha skeletal muscle;Actin, alpha cardiac muscle 1;Actin, gamma-enteric smooth muscle;Actin, aortic smooth muscle;POTE ankyrin domain family member E;POTE ankyrin domain family member F;POTE ankyrin domain family member I;POTE ankyrin domain family member J	AGFAGDDAPR	85.622	954270000	2	713	620	P60709		AGFAGDDAPR	+
ACTB;ACTG1;POTEE	Actin, cytoplasmic 1;Actin, cytoplasmic 1, N-terminally processed;Actin, cytoplasmic 2;Actin, cytoplasmic 2, N-terminally processed;POTE ankyrin domain family member E	LCYVALDFEQEMATAASSSSLEK	43.841	2863800	1	12732	10578	P60709		LCYVALDFEQEMATAASSSSLEK;LCYVALDFEQEMATAASSSSLEK
ACTB;POTEKP;ACTG1;ACTA1;ACTC1;POTEE;POTEF;POTEI;POTEJ	Actin, cytoplasmic 1;Actin, cytoplasmic 1, N-terminally processed;Putative beta-actin-like protein 3;Actin, cytoplasmic 2;Actin, cytoplasmic 2, N-terminally processed;Actin, alpha skeletal muscle;Actin, alpha cardiac muscle 1;POTE ankyrin domain family member E;POTE ankyrin domain family member F;POTE ankyrin domain family member I;POTE ankyrin domain family member J	IWHHTFYNELR	152.7	112910000	25	11944	9973	P60709		IWHHTFYNELR	+
ACTB;POTEKP;ACTG1;POTEE;POTEF;POTEI;POTEJ	Actin, cytoplasmic 1;Actin, cytoplasmic 1, N-terminally processed;Putative beta-actin-like protein 3;Actin, cytoplasmic 2;Actin, cytoplasmic 2, N-terminally processed;POTE ankyrin domain family member E;POTE ankyrin domain family member F;POTE ankyrin domain family member I;POTE ankyrin domain family member J	QEYDESGPSIVHR	83.358	766200000	3	17916	14977	P60709		QEYDESGPSIVHR	+
ACTG1	Actin, cytoplasmic 2;Actin, cytoplasmic 2, N-terminally processed	EEEIAALVIDNGSGMCK	65.231	1403600	1	4883	4094	P63261	EEEIAALVIDNGSGMCK
ACTL6A	Actin-like protein 6A	DDGSTLMEIDGDK	54.898	5140200	1	2813	2361	O96019		DDGSTLMEIDGDK	+
ACTL6A	Actin-like protein 6A	QGGPTYYIDTNALR	51.03	4664600	1	17973	15028	O96019		QGGPTYYIDTNALR	+
ACTL6A	Actin-like protein 6A	SEASLHPVLMSEAPWNTR	47.726	2948000	1	19598	16328	O96019		SEASLHPVLMSEAPWNTR	+
ACTL6A	Actin-like protein 6A	SPLAGDFITMQCR	175.74	5116600	2	20527	17118	O96019		SPLAGDFITMQCR	+
ACTL6A	Actin-like protein 6A	LIANNTTVER	51.162	8675200	1	13585	11295	O96019	LIANNTTVER
ACTL6A;ACTL6B	Actin-like protein 6A;Actin-like protein 6B	AGYAGEDCPK	47.894	5369700	1	823	716	O96019	AGYAGEDCPK
ACTL6A;ACTL6B	Actin-like protein 6A;Actin-like protein 6B	IPEGLFDPSNVK	62.542	4536500	0	11359	9483	O96019	IPEGLFDPSNVK
ACTL7A	Actin-like protein 7A	FLCSEMFFK	46.129	4560800	1	7209	6066	Q9Y615	FLCSEMFFK
ACTN1	Alpha-actinin-1	AGTQIENIEEDFRDGLK	82.59	2653000	1	798	694	P12814		AGTQIENIEEDFRDGLK	+
ACTN1	Alpha-actinin-1	DDPLTNLNTAFDVAEK	42.059	1405400	1	2836	2381	P12814		DDPLTNLNTAFDVAEK	+
ACTN1	Alpha-actinin-1	DGLGFCALIHR	42.21	2778900	1	3130	2634	P12814		DGLGFCALIHR	+
ACTN1	Alpha-actinin-1	DHSGTLGPEEFK	98.902	6983000	2	3253	2735	P12814		DHSGTLGPEEFK	+
ACTN1	Alpha-actinin-1	ETADTDTADQVMASFK	88.385	9083100	1	6357	5323	P12814		ETADTDTADQVMASFK	+
ACTN1	Alpha-actinin-1	HRPELIDYGK	84.479	9340800	2	10059	8414	P12814		HRPELIDYGK	+
ACTN1	Alpha-actinin-1	ICDQWDNLGALTQK	138.28	5436700	1	10401	8677	P12814		ICDQWDNLGALTQK	+
ACTN1	Alpha-actinin-1	IDQLEGDHQLIQEALIFDNK	33.656	1399100	2	10493	8760	P12814		IDQLEGDHQLIQEALIFDNK	+
ACTN1	Alpha-actinin-1	LAILGIHNEVSK	58.098	20878000	2	12529	10402	P12814		LAILGIHNEVSK	+
ACTN1	Alpha-actinin-1	LSNRPAFMPSEGR	69.258	8701800	3	14835	12347	P12814		LSNRPAFMPSEGR	+
ACTN1	Alpha-actinin-1	NYITMDELR	80.688	7904000	1	16837	14080	P12814		NYITMDELR	+
ACTN1	Alpha-actinin-1	VLAVNQENEQLMEDYEK	157.91	4911100	2	23768	19767	P12814		VLAVNQENEQLMEDYEK	+
ACTN1	Alpha-actinin-1	DQALTEEHAR	24.51	889970	1	3882	3260	P12814	DQALTEEHAR
ACTN1	Alpha-actinin-1	IMSIVDPNR	42.338	7910700	1	11282	9416	P12814	IMSIVDPNR
ACTN1	Alpha-actinin-1	MLDAEDIVGTARPDEK	80.361	5336700	1	15639	13054	P12814	MLDAEDIVGTARPDEK
ACTN1	Alpha-actinin-1	NVNIQNFHISWK	31.881	2131100	1	16767	14016	P12814	NVNIQNFHISWK
ACTN1	Alpha-actinin-1	RDQALTEEHAR	38.769	10832000	0	18686	15631	P12814	RDQALTEEHAR
ACTN1;ACTN2	Alpha-actinin-1;Alpha-actinin-2	TIPWLENR	51.193	4672100	1	21819	18164	P12814	TIPWLENR
ACTN1;ACTN2;ACTN3	Alpha-actinin-1;Alpha-actinin-2;Alpha-actinin-3	ASFNHFDR	47.187	2423100	1	1847	1541	P12814	ASFNHFDR
ACTN4	Alpha-actinin-4	ACLISLGYDVENDR	59.709	1942200	2	295	253	O43707		ACLISLGYDVENDR	+
ACTN4	Alpha-actinin-4	AGTQIENIDEDFRDGLK	70.802	7732300	2	797	693	O43707		AGTQIENIDEDFRDGLK	+
ACTN4	Alpha-actinin-4	DDPVTNLNNAFEVAEK	39.91	3125800	1	2840	2385	O43707		DDPVTNLNNAFEVAEK	+
ACTN4	Alpha-actinin-4	DGLAFNALIHR	81.017	3577000	1	3129	2633	O43707		DGLAFNALIHR	+
ACTN4	Alpha-actinin-4	DHGGALGPEEFK	76.942	5923500	1	3221	2712	O43707		DHGGALGPEEFK	+
ACTN4	Alpha-actinin-4	GISQEQMQEFR	161.67	12003000	1	8549	7189	O43707		GISQEQMQEFR	+
ACTN4	Alpha-actinin-4	HRDYETATLSDIK	98.582	7287700	1	10057	8413	O43707		HRDYETATLSDIK	+
ACTN4	Alpha-actinin-4	HRPELIEYDK	42.061	8959700	0	10060	8415	O43707		HRPELIEYDK	+
ACTN4	Alpha-actinin-4	ICDQWDALGSLTHSR	88.311	6702100	1	10400	8676	O43707		ICDQWDALGSLTHSR	+
ACTN4	Alpha-actinin-4	LSGSNPYTTVTPQIINSK	70.334	4549600	1	14783	12308	O43707		LSGSNPYTTVTPQIINSK	+
ACTN4	Alpha-actinin-4	LSNRPAFMPSEGK	91.307	11557000	2	14833	12346	O43707		LSNRPAFMPSEGK	+
ACTN4	Alpha-actinin-4	LVSIGAEEIVDGNAK	91.076	0	1	15280	12729	O43707		LVSIGAEEIVDGNAK	+
ACTN4	Alpha-actinin-4	NVNVQNFHISWK	46.069	3895900	1	16771	14020	O43707		NVNVQNFHISWK	+
ACTN4	Alpha-actinin-4	QFASQANVVGPWIQTK	44.734	1749400	1	17923	14982	O43707		QFASQANVVGPWIQTK	+
ACTN4	Alpha-actinin-4	RDHALLEEQSK	131.06	12738000	2	18661	15614	O43707		RDHALLEEQSK	+
ACTN4	Alpha-actinin-4	VLAVNQENEHLMEDYEK	146.3	13447000	1	23767	19766	O43707		VLAVNQENEHLMEDYEK	+
ACTN4	Alpha-actinin-4	EAILAIHK	43.808	12051000	1	4552	3818	O43707	EAILAIHK
ACTN4	Alpha-actinin-4	ETTDTDTADQVIASFK	50.831	7866400	1	6457	5407	O43707	ETTDTDTADQVIASFK
ACTN4	Alpha-actinin-4	QGEAEFNR	43.982	4979800	1	17960	15017	O43707	QGEAEFNR
ACTN4	Alpha-actinin-4	TIPWLEDR	40.724	5310700	1	21818	18163	O43707	TIPWLEDR
ACTN4	Alpha-actinin-4	TIQEMQQK	75.213	4915700	1	21821	18166	O43707	TIQEMQQK
ACTN4	Alpha-actinin-4	VQQLVPK	73.637	10933000	1	24351	20257	O43707	VQQLVPK
ACTN4;ACTN1	Alpha-actinin-4;Alpha-actinin-1	LASDLLEWIR	55.314	3974300	1	12629	10488	O43707		LASDLLEWIR	+
ACTN4;ACTN1	Alpha-actinin-4;Alpha-actinin-1	LDHLAEK	98.904	10900000	1	12802	10640	O43707		LDHLAEK	+
ACTN4;ACTN1	Alpha-actinin-4;Alpha-actinin-1	TINEVENQILTR	111.79	14520000	1	21813	18159	O43707		TINEVENQILTR	+
ACTN4;ACTN1	Alpha-actinin-4;Alpha-actinin-1	VGWEQLLTTIAR	47.062	1708200	1	23500	19565	O43707		VGWEQLLTTIAR	+
ACTN4;ACTN1	Alpha-actinin-4;Alpha-actinin-1	ASIHEAWTDGK	120.03	12661000	0	1873	1562	O43707	ASIHEAWTDGK
ACTN4;ACTN1;ACTN2	Alpha-actinin-4;Alpha-actinin-1;Alpha-actinin-2	HTNYTMEHIR	91.701	1500800	2	10132	8469	O43707		HTNYTMEHIR	+
ACTN4;ACTN1;ACTN2	Alpha-actinin-4;Alpha-actinin-1;Alpha-actinin-2	KHEAFESDLAAHQDR	50.831	3875500	1	12159	10119	O43707		KHEAFESDLAAHQDR	+
ACTN4;ACTN1;ACTN2;ACTN3	Alpha-actinin-4;Alpha-actinin-1;Alpha-actinin-2;Alpha-actinin-3	CQLEINFNTLQTK	133.16	2351500	1	2540	2135	O43707		CQLEINFNTLQTK	+
ACTN4;ACTN1;ACTN2;ACTN3	Alpha-actinin-4;Alpha-actinin-1;Alpha-actinin-2;Alpha-actinin-3	EGLLLWCQR	76.679	12927000	2	5221	4373	O43707		EGLLLWCQR	+
ACTN4;ACTN1;ACTN2;ACTN3	Alpha-actinin-4;Alpha-actinin-1;Alpha-actinin-2;Alpha-actinin-3	FAIQDISVEETSAK	151.74	7145700	1	6775	5685	O43707		FAIQDISVEETSAK	+
ACTN4;ACTN1;ACTN2;ACTN3	Alpha-actinin-4;Alpha-actinin-1;Alpha-actinin-2;Alpha-actinin-3	HEAFESDLAAHQDR	125.33	16233000	1	9561	8050	O43707		HEAFESDLAAHQDR	+
ACTN4;ACTN1;ACTN2;ACTN3	Alpha-actinin-4;Alpha-actinin-1;Alpha-actinin-2;Alpha-actinin-3	TFTAWCNSHLR	51.252	15777000	1	21556	17961	O43707	TFTAWCNSHLR
ACTN4;ACTN1;ACTN3	Alpha-actinin-4;Alpha-actinin-1;Alpha-actinin-3	ALDFIASK	90.709	29793000	1	1111	941	O43707		ALDFIASK	+
ACTR1A	Alpha-centractin	DQLQTFSEEHPVLLTEAPLNPR	18.825	3892600	1	3919	3293	P61163	DQLQTFSEEHPVLLTEAPLNPR
ACTR1A	Alpha-centractin	EYEEDGAR	41.448	1029000	1	6683	5606	P61163	EYEEDGAR
ACTR1A;ACTR1B	Alpha-centractin;Beta-centractin	ACYLSINPQK	52.725	11837000	1	304	261	P42025		ACYLSINPQK	+
ACTR1A;ACTR1B	Alpha-centractin;Beta-centractin	AGFAGDQIPK	78.513	19305000	0	715	621	P42025		AGFAGDQIPK	+
ACTR1A;ACTR1B	Alpha-centractin;Beta-centractin	IWQYVYSK	57.859	8366100	1	11958	9977	P42025	IWQYVYSK
ACTR1B	Beta-centractin	DQLQTFSEEHPVLLTEAPLNPSK	58.373	1299800	2	3921	3294	P42025		DQLQTFSEEHPVLLTEAPLNPSK	+
ACTR1B	Beta-centractin	DEALETEK	51.113	0	1	2872	2412	P42025	DEALETEK
ACTR2	Actin-related protein 2	DLMVGDEASELR	116.24	9677500	1	3566	3004	P61160		DLMVGDEASELR	+
ACTR2	Actin-related protein 2	HIVLSGGSTMYPGLPSR	95.067	2691400	1	9805	8231	P61160		HIVLSGGSTMYPGLPSR	+
ACTR2	Actin-related protein 2	HLWDYTFGPEK	71.632	4569600	1	9930	8319	P61160		HLWDYTFGPEK	+
ACTR2	Actin-related protein 2	ILLTEPPMNPTK	111.52	12622000	1	11145	9302	P61160		ILLTEPPMNPTK	+
ACTR2	Actin-related protein 2	LCYVGYNIEQEQK	164.11	7443300	1	12733	10579	P61160		LCYVGYNIEQEQK	+
ACTR2	Actin-related protein 2	VGNIEIK	82.671	11585000	1	23453	19522	P61160		VGNIEIK	+
ACTR2	Actin-related protein 2	DNFWMTR	71.922	4061000	1	3722	3124	P61160	DNFWMTR
ACTR2	Actin-related protein 2	GYAFNHSADFETVR	22.431	9967600	1	9416	7927	P61160	GYAFNHSADFETVR
ACTR3	Actin-related protein 3	AEPEDHYFLLTEPPLNTPENR	66.636	1629400	2	559	474	P61158		AEPEDHYFLLTEPPLNTPENR	+
ACTR3	Actin-related protein 3	DYEEIGPSICR	88.596	11078000	1	4379	3673	P61158		DYEEIGPSICR	+
ACTR3	Actin-related protein 3	EFSIDVGYER	69.672	2035900	1	5110	4285	P61158		EFSIDVGYER	+
ACTR3	Actin-related protein 3	FMEQVIFK	77.923	5308100	1	7344	6188	P61158		FMEQVIFK	+
ACTR3	Actin-related protein 3	LPACVVDCGTGYTK	150.26	14178000	2	14356	11935	P61158		LPACVVDCGTGYTK	+
ACTR3	Actin-related protein 3	QYTGINAISK	63.212	8881300	1	18572	15557	P61158		QYTGINAISK	+
ACTR3	Actin-related protein 3	YSYVCPDLVK	107.45	14659000	1	25871	21522	P61158		YSYVCPDLVK	+
ACTR3	Actin-related protein 3	GVDDLDFFIGDEAIEK	41.088	491940	1	9276	7818	P61158	GVDDLDFFIGDEAIEK
ACTR3	Actin-related protein 3	NIVLSGGSTMFR	86.288	5906900	2	16204	13535	P61158	NIVLSGGSTMFR
ACTR3	Actin-related protein 3	PIDVQVITHHMQR	49.732	9152600	1	17182	14361	P61158	PIDVQVITHHMQR
ACTR3;ACTR3B	Actin-related protein 3;Actin-related protein 3B	LSEELSGGR	59.908	12965000	1	14753	12283	P61158		LSEELSGGR	+
ACY1	Aminoacylase-1	CVSIQYLEAVR	67.08	1718100	1	2588	2180	Q03154		CVSIQYLEAVR	+
ACY1	Aminoacylase-1	DSEGYIYAR	68.016	4219400	1	3995	3356	Q03154		DSEGYIYAR	+
ACY1	Aminoacylase-1	GPEEEHPSVTLFR	55.196	0	1	8874	7470	Q03154		GPEEEHPSVTLFR	+
ACY1	Aminoacylase-1	TPVLLHDHDER	96.745	7480300	2	22191	18473	Q03154		TPVLLHDHDER	+
ACY1	Aminoacylase-1	EGSVTSVNLTK	59.731	6835700	1	5266	4407	Q03154	EGSVTSVNLTK
ACY1	Aminoacylase-1	GVDIYTR	67.981	3296200	2	9281	7822	Q03154	GVDIYTR
ACY1	Aminoacylase-1	LLPALASVPALPSDS	30.905	1028000	1	14018	11661	Q03154	LLPALASVPALPSDS
ACY1	Aminoacylase-1	VTSTGRPGHASR	53.237	1652900	2	24627	20490	Q03154	VTSTGRPGHASR
ACY1	Aminoacylase-1	VVNSILAFR	69.915	7008100	1	24772	20601	Q03154	VVNSILAFR
ACYP1	Acylphosphatase-1	GTVQGQLQGPISK	113.34	6941300	1	9243	7789	P07311		GTVQGQLQGPISK	+
ACYP1	Acylphosphatase-1	VQGVFFR	60.648	5775200	1	24322	20230	P07311		VQGVFFR	+
ACYP1	Acylphosphatase-1	LGLVGWVQNTDR	52.071	3560600	1	13408	11158	P07311	LGLVGWVQNTDR
ACYP2	Acylphosphatase-2	GTVTGQVQGPEDK	61.167	1538900	1	9248	7793	P14621		GTVTGQVQGPEDK	+
ADA	Adenosine deaminase	PLTLPDFLAK	66.056	816970	1	17307	14478	P00813	PLTLPDFLAK
ADAM10	Disintegrin and metalloproteinase domain-containing protein 10	AIDTIYQTTDFSGIR	76.759	921140	1	930	785	O14672		AIDTIYQTTDFSGIR	+
ADAM10	Disintegrin and metalloproteinase domain-containing protein 10	DPTNPFR	71.715	0	1	3855	3238	O14672	DPTNPFR
ADAM9	Disintegrin and metalloproteinase domain-containing protein 9	FAVPTYAAK	38.75	1945900	1	6814	5721	Q13443		FAVPTYAAK	+
ADAM9	Disintegrin and metalloproteinase domain-containing protein 9	LVDAGEECDCGTPK	83.692	2894600	1	15124	12597	Q13443		LVDAGEECDCGTPK	+
ADAM9	Disintegrin and metalloproteinase domain-containing protein 9	SFAECAYGDCCK	69.03	1491600	1	19736	16447	Q13443		SFAECAYGDCCK	+
ADAM9	Disintegrin and metalloproteinase domain-containing protein 9	FLPGGTLCR	55.064	3173700	1	7286	6137	Q13443	FLPGGTLCR
ADAR	Double-stranded RNA-specific adenosine deaminase	LVDQSGPPHEPK	55.261	4722000	2	15132	12603	P55265		LVDQSGPPHEPK	+
ADAR	Double-stranded RNA-specific adenosine deaminase	SEESSHYSTEK	91.313	1904100	1	19630	16353	P55265		SEESSHYSTEK	+
ADAR	Double-stranded RNA-specific adenosine deaminase	TAESQTPTPSATSFFSGK	97.095	3501900	1	21173	17653	P55265		TAESQTPTPSATSFFSGK	+
ADAR	Double-stranded RNA-specific adenosine deaminase	DSIFEPAK	52.482	2321300	1	4012	3372	P55265	DSIFEPAK
ADAR	Double-stranded RNA-specific adenosine deaminase	FLYSELMK	51.066	1893300	1	7336	6182	P55265	FLYSELMK
ADAR	Double-stranded RNA-specific adenosine deaminase	GETVNDCHAEIISR	72.898	6420700	1	8197	6889	P55265	GETVNDCHAEIISR
ADAR	Double-stranded RNA-specific adenosine deaminase	HPFIVNHPK	38.776	3806600	1	9991	8369	P55265	HPFIVNHPK
ADAR	Double-stranded RNA-specific adenosine deaminase	ILAAIIMK	55.902	2302400	1	11023	9195	P55265	ILAAIIMK
ADAR	Double-stranded RNA-specific adenosine deaminase	LGNSCEFR	69.598	3918200	1	13414	11163	P55265	LGNSCEFR
ADAR	Double-stranded RNA-specific adenosine deaminase	QEAADAALR	38.885	1818900	1	17861	14927	P55265	QEAADAALR
ADD1	Alpha-adducin	SLVQGELVTASK	50.088	2190400	1	20378	16986	P35611		SLVQGELVTASK	+
ADD3	Gamma-adducin	EQDHIIIIPR	50.353	1788200	1	6109	5111	Q9UEY8		EQDHIIIIPR	+
ADD3	Gamma-adducin	INENDPEYIR	74.962	2047300	1	11296	9429	Q9UEY8	INENDPEYIR
ADH5	Alcohol dehydrogenase class-3	AGDTVIPLYIPQCGECK	66.826	6063000	1	708	615	P11766		AGDTVIPLYIPQCGECK	+
ADH5	Alcohol dehydrogenase class-3	IDPLAPLDK	54.584	8410200	2	10486	8754	P11766		IDPLAPLDK	+
ADH5	Alcohol dehydrogenase class-3	VCLLGCGISTGYGAAVNTAK	75.533	2736100	2	22937	19097	P11766		VCLLGCGISTGYGAAVNTAK	+
ADH5	Alcohol dehydrogenase class-3	VDEFVTHNLSFDEINK	88.385	15894000	1	22994	19143	P11766		VDEFVTHNLSFDEINK	+
ADH5	Alcohol dehydrogenase class-3	AAVAWEAGK	47.853	10703000	1	237	210	P11766	AAVAWEAGK
ADH5	Alcohol dehydrogenase class-3	EFGATECINPQDFSK	115.68	7341400	1	5058	4241	P11766	EFGATECINPQDFSK
ADH5	Alcohol dehydrogenase class-3	GTAFGGWK	43.808	11147000	1	9162	7720	P11766	GTAFGGWK
ADH5	Alcohol dehydrogenase class-3	LVSEYMSK	46.462	12062000	1	15278	12727	P11766	LVSEYMSK
ADH5	Alcohol dehydrogenase class-3	PFQLVTGR	67.897	3221700	1	17038	14250	P11766	PFQLVTGR
ADH5	Alcohol dehydrogenase class-3	PLSIEEIEVAPPK	67.997	9181900	1	17298	14469	P11766	PLSIEEIEVAPPK
ADI1	1,2-dihydroxy-3-keto-5-methylthiopentene dioxygenase	GDMVTLPAGIYHR	52.071	3403600	2	8005	6741	Q9BV57		GDMVTLPAGIYHR	+
ADI1	1,2-dihydroxy-3-keto-5-methylthiopentene dioxygenase	LDADKYENDPELEK	106.3	8720600	1	12736	10582	Q9BV57		LDADKYENDPELEK	+
ADI1	1,2-dihydroxy-3-keto-5-methylthiopentene dioxygenase	LGVLYWK	57.335	2923600	1	13471	11214	Q9BV57	LGVLYWK
ADI1	1,2-dihydroxy-3-keto-5-methylthiopentene dioxygenase	VQAWYMDDAPGDPR	37.177	2480900	1	24296	20205	Q9BV57	VQAWYMDDAPGDPR
ADK	Adenosine kinase	AATFFGCIGIDK	67.519	1606500	1	219	194	P55263		AATFFGCIGIDK	+
ADK	Adenosine kinase	AGHYAASIIIR	68.657	8485900	1	739	641	P55263		AGHYAASIIIR	+
ADK	Adenosine kinase	IVIFTQGR	81.296	21862000	1	11846	9896	P55263		IVIFTQGR	+
ADK	Adenosine kinase	VAQWMIQQPHK	66.056	10460000	2	22873	19042	P55263		VAQWMIQQPHK	+
ADK	Adenosine kinase	VEYHAGGSTQNSIK	145.49	14588000	2	23287	19383	P55263		VEYHAGGSTQNSIK	+
ADK	Adenosine kinase	ELFDELVK	44.377	17674000	1	5658	4719	P55263	ELFDELVK
ADK	Adenosine kinase	NWMLVEK	58.782	5539000	1	16817	14061	P55263	NWMLVEK
ADK	Adenosine kinase	PLTECIR	56.122	15781000	1	17306	14477	P55263	PLTECIR
ADK	Adenosine kinase	VEAPQALR	53.968	1335200	1	23137	19255	P55263	VEAPQALR
ADNP	Activity-dependent neuroprotector homeobox protein	GHEDDSYEAR	28.958	6987200	1	8422	7079	Q9H2P0	GHEDDSYEAR
ADNP	Activity-dependent neuroprotector homeobox protein	HQVIQTVHPVEK	58.754	1840800	1	10052	8409	Q9H2P0	HQVIQTVHPVEK
ADNP	Activity-dependent neuroprotector homeobox protein	IGSLASGNVR	47.302	1087400	1	10802	9029	Q9H2P0	IGSLASGNVR
ADNP	Activity-dependent neuroprotector homeobox protein	NVHSEDFENR	26.707	1251400	1	16735	13987	Q9H2P0	NVHSEDFENR
ADPGK	ADP-dependent glucokinase	APQEFMTSHSEAGSR	85.469	4521700	1	1622	1355	Q9BRR6		APQEFMTSHSEAGSR	+
ADPGK	ADP-dependent glucokinase	FAANSDLK	47.603	2271300	1	6739	5655	Q9BRR6	FAANSDLK
ADPGK	ADP-dependent glucokinase	VLLCGPVGPK	53.751	0	1	23897	19881	Q9BRR6	VLLCGPVGPK
ADPRHL2	Poly(ADP-ribose) glycohydrolase ARH3	EAFDEVDMAHR	36.32	3114000	1	4510	3781	Q9NX46		EAFDEVDMAHR	+
ADPRHL2	Poly(ADP-ribose) glycohydrolase ARH3	GYGAGVVTVFK	68.536	3670000	1	9444	7950	Q9NX46		GYGAGVVTVFK	+
ADPRHL2	Poly(ADP-ribose) glycohydrolase ARH3	TEALYYTDDTAMAR	84.753	2785600	1	21385	17820	Q9NX46		TEALYYTDDTAMAR	+
ADPRHL2	Poly(ADP-ribose) glycohydrolase ARH3	HVQSLEPDPGTPGSER	107.69	4005600	1	10184	8505	Q9NX46	HVQSLEPDPGTPGSER
ADPRHL2	Poly(ADP-ribose) glycohydrolase ARH3	IGELLDQASVTR	51.726	4979600	1	10753	8983	Q9NX46	IGELLDQASVTR
ADRBK1	Beta-adrenergic receptor kinase 1	LGYLLFR	51.572	592630	1	13481	11222	P25098	LGYLLFR
ADRBK1	Beta-adrenergic receptor kinase 1	SATEHVQGHLGK	51.286	1222500	1	19422	16176	P25098	SATEHVQGHLGK
ADRBK1;ADRBK2	Beta-adrenergic receptor kinase 1;Beta-adrenergic receptor kinase 2	SLLEGLLQR	38.303	667860	1	20261	16881	P25098	SLLEGLLQR
ADRM1	Proteasomal ubiquitin receptor ADRM1	AMQNNAKPEQK	83.081	855090	1	1482	1238	Q16186		AMQNNAKPEQK	+
ADRM1	Proteasomal ubiquitin receptor ADRM1	SQSAAVTPSSTTSSTR	86.548	6293300	1	20647	17219	Q16186		SQSAAVTPSSTTSSTR	+
ADRM1	Proteasomal ubiquitin receptor ADRM1	GDVEAFAK	60.436	7721400	1	8042	6772	Q16186	GDVEAFAK
ADRM1	Proteasomal ubiquitin receptor ADRM1	LFFWMQEPK	45.368	686450	1	13176	10957	Q16186	LFFWMQEPK
ADSL	Adenylosuccinate lyase	AFIITGQTYTR	50.354	1881400	1	636	548	P30566		AFIITGQTYTR	+
ADSL	Adenylosuccinate lyase	VLSQQAASVVK	74.611	5879400	1	23995	19960	P30566		VLSQQAASVVK	+
ADSL	Adenylosuccinate lyase	AAGGDHGSPDSYR	80.96	2992900	1	91	83	P30566	AAGGDHGSPDSYR
ADSL	Adenylosuccinate lyase	GTTGTQASFLQLFEGDDHK	24.407	2159300	1	9236	7784	P30566	GTTGTQASFLQLFEGDDHK
ADSS	Adenylosuccinate synthetase isozyme 2	DGVYFLYEALHGPPK	33.265	953640	1	3197	2693	P30520		DGVYFLYEALHGPPK	+
ADSS	Adenylosuccinate synthetase isozyme 2	ELPVNAQNYVR	70.441	7877300	1	5791	4833	P30520		ELPVNAQNYVR	+
ADSS	Adenylosuccinate synthetase isozyme 2	VVDLLAQDADIVCR	92.939	2263200	1	24668	20526	P30520		VVDLLAQDADIVCR	+
ADSS	Adenylosuccinate synthetase isozyme 2	FIEDELQIPVK	53.237	3452500	0	7164	6026	P30520	FIEDELQIPVK
ADSS	Adenylosuccinate synthetase isozyme 2	GLEGWEK	57.281	3512800	1	8620	7248	P30520	GLEGWEK
ADSS	Adenylosuccinate synthetase isozyme 2	MCDLVSDFDGFSER	39.629	693500	1	15487	12913	P30520	MCDLVSDFDGFSER
ADSS	Adenylosuccinate synthetase isozyme 2	VLANQYK	61.494	4092300	1	23754	19755	P30520	VLANQYK
ADSSL1	Adenylosuccinate synthetase isozyme 1	VVDLLATDADIISR	68.044	1562500	1	24669	20527	Q8N142		VVDLLATDADIISR	+
ADSSL1	Adenylosuccinate synthetase isozyme 1	FVENHVGVAVK	38.478	0	1	7678	6463	Q8N142	FVENHVGVAVK
ADSSL1	Adenylosuccinate synthetase isozyme 1	LDILDVLGEVK	34.96	606980	1	12814	10650	Q8N142	LDILDVLGEVK
AFG3L2	AFG3-like protein 2	GAILTGPPGTGK	36	4930400	1	7842	6608	Q9Y4W6		GAILTGPPGTGK	+
AFG3L2	AFG3-like protein 2	GMGGLFSVGETTAK	33.724	1541100	1	8768	7382	Q9Y4W6		GMGGLFSVGETTAK	+
AFG3L2	AFG3-like protein 2	ITTGAQDDLRK	63.473	7604400	1	11784	9839	Q9Y4W6		ITTGAQDDLRK	+
AFG3L2	AFG3-like protein 2	VGQISFDLPR	84.687	4615700	1	23473	19540	Q9Y4W6		VGQISFDLPR	+
AFG3L2	AFG3-like protein 2	VSEEIFFGR	63.076	4421900	1	24410	20310	Q9Y4W6		VSEEIFFGR	+
AFG3L2	AFG3-like protein 2	DLFALAR	73.039	3806600	2	3480	2931	Q9Y4W6	DLFALAR
AFG3L2	AFG3-like protein 2	NDMVELLGPR	47.971	0	1	15931	13309	Q9Y4W6	NDMVELLGPR
AGA	N(4)-(beta-N-acetylglucosaminyl)-L-asparaginase;Glycosylasparaginase alpha chain;Glycosylasparaginase beta chain	RGEDPTIACQK	83.182	1483600	2	18838	15731	P20933		RGEDPTIACQK	+
AGFG1	Arf-GAP domain and FG repeat-containing protein 1	SLLGDSAPTLHLNK	61.167	5580300	1	20266	16886	P52594		SLLGDSAPTLHLNK	+
AGFG1	Arf-GAP domain and FG repeat-containing protein 1	SSAIPDFRDPQK	34.96	4360200	1	20678	17247	P52594		SSAIPDFRDPQK	+
AGL	Glycogen debranching enzyme;4-alpha-glucanotransferase;Amylo-alpha-1,6-glucosidase	EHIQLNESK	79.148	0	1	5331	4454	P35573		EHIQLNESK	+
AGL	Glycogen debranching enzyme;4-alpha-glucanotransferase;Amylo-alpha-1,6-glucosidase	GPAAIEECCNWFHK	45.28	1973300	1	8858	7456	P35573		GPAAIEECCNWFHK	+
AGL	Glycogen debranching enzyme;4-alpha-glucanotransferase;Amylo-alpha-1,6-glucosidase	HSPSIHQSVVAVSR	59.75	1872700	1	10089	8440	P35573		HSPSIHQSVVAVSR	+
AGL	Glycogen debranching enzyme;4-alpha-glucanotransferase;Amylo-alpha-1,6-glucosidase	IEEVVLEAR	77.662	2244800	1	10570	8828	P35573		IEEVVLEAR	+
AGL	Glycogen debranching enzyme;4-alpha-glucanotransferase;Amylo-alpha-1,6-glucosidase	LFHVSEDPSDLNEK	59.796	0	1	13192	10973	P35573		LFHVSEDPSDLNEK	+
AGL	Glycogen debranching enzyme;4-alpha-glucanotransferase;Amylo-alpha-1,6-glucosidase	SGGGYIVVDPILR	44.511	0	1	19861	16553	P35573		SGGGYIVVDPILR	+
AGL	Glycogen debranching enzyme;4-alpha-glucanotransferase;Amylo-alpha-1,6-glucosidase	FSCDVAEGK	61.593	2248600	1	7542	6343	P35573	FSCDVAEGK
AGL	Glycogen debranching enzyme;4-alpha-glucanotransferase;Amylo-alpha-1,6-glucosidase	NFAEPGSEVYLR	48.513	0	1	16014	13380	P35573	NFAEPGSEVYLR
AGPAT1	1-acyl-sn-glycerol-3-phosphate acyltransferase alpha	FTSGQCQVR	64.711	1628200	1	7652	6439	Q99943	FTSGQCQVR
AGPS	Alkyldihydroxyacetonephosphate synthase, peroxisomal	ASLNPSDTPPSVVNEDFLHDLK	22.257	1320100	1	1889	1576	O00116		ASLNPSDTPPSVVNEDFLHDLK	+
AGPS	Alkyldihydroxyacetonephosphate synthase, peroxisomal	EYVDPNNIFGNR	77.062	1996100	2	6725	5643	O00116		EYVDPNNIFGNR	+
AGPS	Alkyldihydroxyacetonephosphate synthase, peroxisomal	FGGLAAGEDNGQR	41.56	0	1	7049	5924	O00116		FGGLAAGEDNGQR	+
AGPS	Alkyldihydroxyacetonephosphate synthase, peroxisomal	IPDIVLWPTCHDDVVK	25.365	959160	1	11352	9479	O00116		IPDIVLWPTCHDDVVK	+
AGPS	Alkyldihydroxyacetonephosphate synthase, peroxisomal	IRPVPEYQK	60.102	0	1	11550	9639	O00116		IRPVPEYQK	+
AGPS	Alkyldihydroxyacetonephosphate synthase, peroxisomal	TIISLDTSQMNR	113.61	4881000	1	21802	18148	O00116		TIISLDTSQMNR	+
AGPS	Alkyldihydroxyacetonephosphate synthase, peroxisomal	ESISDVGFGMLK	42.083	2064300	1	6281	5258	O00116	ESISDVGFGMLK
AGPS	Alkyldihydroxyacetonephosphate synthase, peroxisomal	GQIELTGK	51.066	4291200	1	8993	7569	O00116	GQIELTGK
AGPS	Alkyldihydroxyacetonephosphate synthase, peroxisomal	IVNLACK	52.299	2099800	1	11871	9917	O00116	IVNLACK
AGRN	Agrin;Agrin N-terminal 110 kDa subunit;Agrin C-terminal 110 kDa subunit;Agrin C-terminal 90 kDa fragment;Agrin C-terminal 22 kDa fragment	FGALCEAETGR	66.267	2688500	1	7017	5896	O00468		FGALCEAETGR	+
AGRN	Agrin;Agrin N-terminal 110 kDa subunit;Agrin C-terminal 110 kDa subunit;Agrin C-terminal 90 kDa fragment;Agrin C-terminal 22 kDa fragment	LLDVNNQR	52.716	0	1	13821	11494	O00468	LLDVNNQR
AGRN	Agrin;Agrin N-terminal 110 kDa subunit;Agrin C-terminal 110 kDa subunit;Agrin C-terminal 90 kDa fragment;Agrin C-terminal 22 kDa fragment	VLGAPVPAFEGR	36.417	1099800	1	23836	19830	O00468	VLGAPVPAFEGR
AGTR1	Type-1 angiotensin II receptor	PSDNVSSSTKK	60.102	0	1	17457	14587	P30556	PSDNVSSSTKK
AGTRAP	Type-1 angiotensin II receptor-associated protein	GGELLVHTGFLGSSQDR	92.264	5244400	1	8340	7005	Q6RW13		GGELLVHTGFLGSSQDR	+
AGTRAP	Type-1 angiotensin II receptor-associated protein	SAYQTIDSAEAPADPFAVPEGR	25.167	2281700	1	19447	16200	Q6RW13		SAYQTIDSAEAPADPFAVPEGR	+
AGTRAP	Type-1 angiotensin II receptor-associated protein	VSLTDTGR	77.732	5470000	1	24454	20346	Q6RW13		VSLTDTGR	+
AHCY	Adenosylhomocysteinase	ALDIAENEMPGLMR	166.48	8145600	2	1115		P23526		ALDIAENEMPGLMR;ALDIAENEMPGLMR
AHCY	Adenosylhomocysteinase	FDNLYGCR	107.01	32323000	1	6870	5773	P23526		FDNLYGCR	+
AHCY	Adenosylhomocysteinase	GISEETTTGVHNLYK	114.7	64590000	2	8544	7185	P23526		GISEETTTGVHNLYK	+
AHCY	Adenosylhomocysteinase	IILLAEGR	119.41	45110000	1	10960	9149	P23526		IILLAEGR	+
AHCY	Adenosylhomocysteinase	KLDEAVAEAHLGK	128.71	62218000	2	12190	10139	P23526		KLDEAVAEAHLGK	+
AHCY	Adenosylhomocysteinase	QAQYLGMSCDGPFKPDHYR	62.617	4603400	1	17783	14857	P23526		QAQYLGMSCDGPFKPDHYR	+
AHCY	Adenosylhomocysteinase	RATDVMIAGK	54.486	15562000	1	18634	15596	P23526		RATDVMIAGK	+
AHCY	Adenosylhomocysteinase	VADIGLAAWGR	99.283	18569000	1	22738	18935	P23526		VADIGLAAWGR	+
AHCY	Adenosylhomocysteinase	VAVVAGYGDVGK	60.157	53984000	1	22910	19072	P23526		VAVVAGYGDVGK	+
AHCY	Adenosylhomocysteinase	WLNENAVEK	81.525	39126000	1	25022	20817	P23526		WLNENAVEK	+
AHCY	Adenosylhomocysteinase	YPQLLPGIR	111.17	9852300	2	25747	21424	P23526		YPQLLPGIR	+
AHCY	Adenosylhomocysteinase	YPVGVHFLPK	90.761	38706000	2	25753	21427	P23526		YPVGVHFLPK	+
AHCY	Adenosylhomocysteinase	ESLIDGIK	74.486	33075000	1	6290	5267	P23526	ESLIDGIK
AHCY	Adenosylhomocysteinase	VPAINVNDSVTK	108.32	47041000	1	24205	20131	P23526	VPAINVNDSVTK
AHCYL1	Putative adenosylhomocysteinase 2	GSSNFCVK	52.716	2944400	1	9135	7697	O43865		GSSNFCVK	+
AHCYL1	Putative adenosylhomocysteinase 2	QVDVVITCTGNK	84.892	4213200	1	18463	15461	O43865	QVDVVITCTGNK
AHCYL1;AHCYL2	Putative adenosylhomocysteinase 2;Putative adenosylhomocysteinase 3	GIVEESVTGVHR	117.09	17766000	2	8565	7202	O43865		GIVEESVTGVHR	+
AHCYL1;AHCYL2	Putative adenosylhomocysteinase 2;Putative adenosylhomocysteinase 3	LCVPAMNVNDSVTK	78.814	4063100	1	12725	10572	O43865		LCVPAMNVNDSVTK	+
AHCYL1;AHCYL2	Putative adenosylhomocysteinase 2;Putative adenosylhomocysteinase 3	SQVDHVIWPDGK	53.377	5148000	1	20655	17227	O43865		SQVDHVIWPDGK	+
AHCYL2	Putative adenosylhomocysteinase 3	SVQVVSAAAAAK	51.135	795580	0	20987	17521	Q96HN2	SVQVVSAAAAAK
AHNAK	Neuroblast differentiation-associated protein AHNAK	ADIEISGPK	57.785	12812000	1	357	306	Q09666		ADIEISGPK	+
AHNAK	Neuroblast differentiation-associated protein AHNAK	ADLDVSGPK	109.44	50408000	1	370	317	Q09666		ADLDVSGPK	+
AHNAK	Neuroblast differentiation-associated protein AHNAK	ADVDISGPK	70.439	73781000	1	415	355	Q09666		ADVDISGPK	+
AHNAK	Neuroblast differentiation-associated protein AHNAK	ADVVVSGPK	49.3	20879000	1	426	365	Q09666		ADVVVSGPK	+
AHNAK	Neuroblast differentiation-associated protein AHNAK	AEGPDVAVDLPK	51.726	12420000	1	504	430	Q09666		AEGPDVAVDLPK	+
AHNAK	Neuroblast differentiation-associated protein AHNAK	AGAISASGPELQGAGHSK	101.78	18182000	2	694	602	Q09666		AGAISASGPELQGAGHSK	+
AHNAK	Neuroblast differentiation-associated protein AHNAK	APNISMPDVDLNLK	51.939	687720	1	1608	1346	Q09666		APNISMPDVDLNLK	+
AHNAK	Neuroblast differentiation-associated protein AHNAK	ASLGSLEGEAEAEASSPK	93.381	2756800	1	1884	1571	Q09666		ASLGSLEGEAEAEASSPK	+
AHNAK	Neuroblast differentiation-associated protein AHNAK	AVEVQGPSLESGDHGK	80.128	16031000	1	2134	1788	Q09666		AVEVQGPSLESGDHGK	+
AHNAK	Neuroblast differentiation-associated protein AHNAK	DIDISSPEFK	74.841	10788000	1	3274	2752	Q09666		DIDISSPEFK	+
AHNAK	Neuroblast differentiation-associated protein AHNAK	ELLLPNWQGSGSHGLTIAQR	87.352	2687000	2	5735	4784	Q09666		ELLLPNWQGSGSHGLTIAQR	+
AHNAK	Neuroblast differentiation-associated protein AHNAK	FAGGLHFSGPK	59.739	15941000	2	6768	5680	Q09666		FAGGLHFSGPK	+
AHNAK	Neuroblast differentiation-associated protein AHNAK	FGTFGGLGSK	77.288	13426000	1	7096	5968	Q09666		FGTFGGLGSK	+
AHNAK	Neuroblast differentiation-associated protein AHNAK	FSMPGFK	51.787	145440000	1	7585	6378	Q09666		FSMPGFK	+
AHNAK	Neuroblast differentiation-associated protein AHNAK	FSMPSLK	50.703	12738000	1	7586	6379	Q09666		FSMPSLK	+
AHNAK	Neuroblast differentiation-associated protein AHNAK	GDFDVSVPK	55.084	16855000	1	7967	6711	Q09666		GDFDVSVPK	+
AHNAK	Neuroblast differentiation-associated protein AHNAK	GDLDIAGPNLEGDFK	89.506	7495400	1	7996	6734	Q09666		GDLDIAGPNLEGDFK	+
AHNAK	Neuroblast differentiation-associated protein AHNAK	GDVDISLPK	50.353	24374000	1	8033	6765	Q09666		GDVDISLPK	+
AHNAK	Neuroblast differentiation-associated protein AHNAK	GDVDVSLPEVEGEMK	34.851	3372100	1	8035	6767	Q09666		GDVDVSLPEVEGEMK	+
AHNAK	Neuroblast differentiation-associated protein AHNAK	GDVDVSLPK	44.425	76083000	1	8036	6768	Q09666		GDVDVSLPK	+
AHNAK	Neuroblast differentiation-associated protein AHNAK	GDVDVSVPEVEGK	75.102	11580000	1	8037	6769	Q09666		GDVDVSVPEVEGK	+
AHNAK	Neuroblast differentiation-associated protein AHNAK	GDVDVSVPK	80.231	30945000	3	8039	6770	Q09666		GDVDVSVPK	+
AHNAK	Neuroblast differentiation-associated protein AHNAK	GDVPSVGLEGPDVDLQGPEAK	113.51	5255800	2	8047	6777	Q09666		GDVPSVGLEGPDVDLQGPEAK	+
AHNAK	Neuroblast differentiation-associated protein AHNAK	GDYDVTVPK	49.472	17329000	2	8058	6785	Q09666		GDYDVTVPK	+
AHNAK	Neuroblast differentiation-associated protein AHNAK	GEGPDVDVNLPK	67.519	100780000	1	8116	6836	Q09666		GEGPDVDVNLPK	+
AHNAK	Neuroblast differentiation-associated protein AHNAK	GEGPDVDVSLPK	42.785	12599000	1	8117	6837	Q09666		GEGPDVDVSLPK	+
AHNAK	Neuroblast differentiation-associated protein AHNAK	GEGPDVDVTLPK	51.726	13599000	2	8119	6838	Q09666		GEGPDVDVTLPK	+
AHNAK	Neuroblast differentiation-associated protein AHNAK	GEGPDVHMTLPK	109.16	14064000	2	8121	6839	Q09666		GEGPDVHMTLPK	+
AHNAK	Neuroblast differentiation-associated protein AHNAK	GEGPEFDVNLSK	58.32	19792000	1	8122	6840	Q09666		GEGPEFDVNLSK	+
AHNAK	Neuroblast differentiation-associated protein AHNAK	GEGPEVDMNLPK	39.267	16453000	1	8123	6841	Q09666		GEGPEVDMNLPK	+
AHNAK	Neuroblast differentiation-associated protein AHNAK	GEGPEVDVK	50.353	10534000	1	8124	6842	Q09666		GEGPEVDVK	+
AHNAK	Neuroblast differentiation-associated protein AHNAK	GEGPEVDVNLPK	61.11	95759000	2	8126	6843	Q09666		GEGPEVDVNLPK	+
AHNAK	Neuroblast differentiation-associated protein AHNAK	GEGPEVDVTLPK	55.899	12400000	1	8127	6844	Q09666		GEGPEVDVTLPK	+
AHNAK	Neuroblast differentiation-associated protein AHNAK	GGQIGLQAPGLSVSGPQGHLESGSGK	98.627	9792100	1	8385	7045	Q09666		GGQIGLQAPGLSVSGPQGHLESGSGK	+
AHNAK	Neuroblast differentiation-associated protein AHNAK	GGVQVPAVDISSSLGGR	38.777	4110900	1	8404	7063	Q09666		GGVQVPAVDISSSLGGR	+
AHNAK	Neuroblast differentiation-associated protein AHNAK	GGVTGSPEASISGSK	94.487	9476300	1	8407	7065	Q09666		GGVTGSPEASISGSK	+
AHNAK	Neuroblast differentiation-associated protein AHNAK	GHYEVTGSDDETGK	139.3	11613000	2	8462	7111	Q09666		GHYEVTGSDDETGK	+
AHNAK	Neuroblast differentiation-associated protein AHNAK	GPEVDIRDPK	56.404	4290500	1	8881	7476	Q09666		GPEVDIRDPK	+
AHNAK	Neuroblast differentiation-associated protein AHNAK	GPFVEAEVPDVDLECPDAK	76.378	3075600	1	8894	7484	Q09666		GPFVEAEVPDVDLECPDAK	+
AHNAK	Neuroblast differentiation-associated protein AHNAK	GPGVDVNLK	83.647	8330800	1	8903	7492	Q09666		GPGVDVNLK	+
AHNAK	Neuroblast differentiation-associated protein AHNAK	GPQITGPSLEGDLGLK	53.565	4257300	1	8933	7517	Q09666		GPQITGPSLEGDLGLK	+
AHNAK	Neuroblast differentiation-associated protein AHNAK	GPQVALK	71.852	8060200	1	8935	7519	Q09666		GPQVALK	+
AHNAK	Neuroblast differentiation-associated protein AHNAK	GPQVSGELK	82.287	11845000	1	8937	7521	Q09666		GPQVSGELK	+
AHNAK	Neuroblast differentiation-associated protein AHNAK	GPQVSSALNLDTSK	91.969	13710000	1	8938	7522	Q09666		GPQVSSALNLDTSK	+
AHNAK	Neuroblast differentiation-associated protein AHNAK	GPSLDIDTPDVNIEGPEGK	135.08	2061000	1	8944	7528	Q09666		GPSLDIDTPDVNIEGPEGK	+
AHNAK	Neuroblast differentiation-associated protein AHNAK	GSEVGFHGAAPDISVK	80.738	25826000	1	9082	7648	Q09666		GSEVGFHGAAPDISVK	+
AHNAK	Neuroblast differentiation-associated protein AHNAK	GSLGATGEIK	80.037	13108000	1	9109	7673	Q09666		GSLGATGEIK	+
AHNAK	Neuroblast differentiation-associated protein AHNAK	IDVTAPDVSIEEPEGK	99.344	11510000	1	10512	8777	Q09666		IDVTAPDVSIEEPEGK	+
AHNAK	Neuroblast differentiation-associated protein AHNAK	ISIPDVGLHLK	62.466	6811200	1	11608	9689	Q09666		ISIPDVGLHLK	+
AHNAK	Neuroblast differentiation-associated protein AHNAK	ISMPDFDLHLK	57.175	21971000	3	11623	9701	Q09666		ISMPDFDLHLK	+
AHNAK	Neuroblast differentiation-associated protein AHNAK	ISMPDIDLNLTGPK	51.771	1127700	2	11626	9704	Q09666		ISMPDIDLNLTGPK	+
AHNAK	Neuroblast differentiation-associated protein AHNAK	ISMPDLDLHLK	31.989	5238100	1	11628	9705	Q09666		ISMPDLDLHLK	+
AHNAK	Neuroblast differentiation-associated protein AHNAK	ISMPDLDLNLK	67.385	23404000	3	11630		Q09666		ISMPDLDLNLK	+
AHNAK	Neuroblast differentiation-associated protein AHNAK	ISMPDVDLHLK	36.447	62020000	3	11633	9709	Q09666		ISMPDVDLHLK;ISMPDVDLHLK
AHNAK	Neuroblast differentiation-associated protein AHNAK	ISMPDVDLHMK	34.96	5715600	1	11636	9710	Q09666		ISMPDVDLHMK	+
AHNAK	Neuroblast differentiation-associated protein AHNAK	ISMPDVDLHVK	31.989	7226800	1	11637	9711	Q09666		ISMPDVDLHVK	+
AHNAK	Neuroblast differentiation-associated protein AHNAK	ISMPDVGLNLK	43.897	4448700	2	11639	9713	Q09666		ISMPDVGLNLK	+
AHNAK	Neuroblast differentiation-associated protein AHNAK	ISMQDVDLSLGSPK	109.83	6577500	1	11642	9715	Q09666		ISMQDVDLSLGSPK	+
AHNAK	Neuroblast differentiation-associated protein AHNAK	ISMSEVDLNVAAPK	67.136	6029900	1	11643	9716	Q09666		ISMSEVDLNVAAPK	+
AHNAK	Neuroblast differentiation-associated protein AHNAK	KPDIDITGPK	53.237	0	1	12254	10190	Q09666		KPDIDITGPK	+
AHNAK	Neuroblast differentiation-associated protein AHNAK	LDFEGPDAK	78.098	13258000	1	12777	10619	Q09666		LDFEGPDAK	+
AHNAK	Neuroblast differentiation-associated protein AHNAK	LNVGAPDVTLR	61.11	18581000	1	14340	11924	Q09666		LNVGAPDVTLR	+
AHNAK	Neuroblast differentiation-associated protein AHNAK	LPQFGISTPGSDLHVNAK	45.384	4925800	1	14443	12005	Q09666		LPQFGISTPGSDLHVNAK	+
AHNAK	Neuroblast differentiation-associated protein AHNAK	LPTGQISGPEIK	112.82	20751000	2	14467	12027	Q09666		LPTGQISGPEIK	+
AHNAK	Neuroblast differentiation-associated protein AHNAK	LQGSGVSLASK	64.121	13060000	1	14580	12126	Q09666		LQGSGVSLASK	+
AHNAK	Neuroblast differentiation-associated protein AHNAK	MDAEVPDVNIEGPDAK	60.489	4796700	1	15495	12920	Q09666		MDAEVPDVNIEGPDAK	+
AHNAK	Neuroblast differentiation-associated protein AHNAK	MDVNVGDIDIEGPEGK	76.378	2598500	1	15527	12950	Q09666		MDVNVGDIDIEGPEGK	+
AHNAK	Neuroblast differentiation-associated protein AHNAK	MPDMHVNMPK	39.625	2976900	1	15707	13116	Q09666		MPDMHVNMPK	+
AHNAK	Neuroblast differentiation-associated protein AHNAK	MPDVDISVPK	36.32	4213300	1	15708	13117	Q09666		MPDVDISVPK	+
AHNAK	Neuroblast differentiation-associated protein AHNAK	MPSMNIQTHK	50.09	2834100	1	15720	13126	Q09666		MPSMNIQTHK	+
AHNAK	Neuroblast differentiation-associated protein AHNAK	SSGCDVNLPGVNVK	62.287	14443000	1	20715	17279	Q09666		SSGCDVNLPGVNVK	+
AHNAK	Neuroblast differentiation-associated protein AHNAK	VDIDAPDVDVHGPDWHLK	70.944	28145000	2	23035	19171	Q09666		VDIDAPDVDVHGPDWHLK	+
AHNAK	Neuroblast differentiation-associated protein AHNAK	VDIDAPDVEVHDPDWHLK	39.387	8593900	2	23037	19172	Q09666		VDIDAPDVEVHDPDWHLK	+
AHNAK	Neuroblast differentiation-associated protein AHNAK	VDIDTPDIDIHGPEGK	60.489	11840000	1	23039	19174	Q09666		VDIDTPDIDIHGPEGK	+
AHNAK	Neuroblast differentiation-associated protein AHNAK	VDIDTPDINIEGSEGK	74.338	2369200	1	23040	19175	Q09666		VDIDTPDINIEGSEGK	+
AHNAK	Neuroblast differentiation-associated protein AHNAK	VDIDVPDVDVQGPDWHLK	54.764	1167800	1	23041	19176	Q09666		VDIDVPDVDVQGPDWHLK	+
AHNAK	Neuroblast differentiation-associated protein AHNAK	VDIDVPDVNIEGPDAK	58.98	14042000	1	23042	19177	Q09666		VDIDVPDVNIEGPDAK	+
AHNAK	Neuroblast differentiation-associated protein AHNAK	VDIEGPDVNIEGPEGK	92.8	21087000	1	23046	19180	Q09666		VDIEGPDVNIEGPEGK	+
AHNAK	Neuroblast differentiation-associated protein AHNAK	VDIETPNLEGTLTGPR	98.281	6726300	3	23048	19181	Q09666		VDIETPNLEGTLTGPR	+
AHNAK	Neuroblast differentiation-associated protein AHNAK	VDINAPDVDVHGPDWHLK	42.716	3843500	1	23054	19186	Q09666		VDINAPDVDVHGPDWHLK	+
AHNAK	Neuroblast differentiation-associated protein AHNAK	VDINAPDVDVR	69.846	23046000	1	23056	19188	Q09666		VDINAPDVDVR	+
AHNAK	Neuroblast differentiation-associated protein AHNAK	VDINAPDVEVHGPDWHLK	52.731	5991800	2	23058	19189	Q09666		VDINAPDVEVHGPDWHLK	+
AHNAK	Neuroblast differentiation-associated protein AHNAK	VDINTPDVDVHGPDWHLK	68.41	7175600	2	23060	19191	Q09666		VDINTPDVDVHGPDWHLK	+
AHNAK	Neuroblast differentiation-associated protein AHNAK	VDISAPDVDVHGPDWHLK	34.649	4539100	1	23064	19194	Q09666		VDISAPDVDVHGPDWHLK	+
AHNAK	Neuroblast differentiation-associated protein AHNAK	VDTNAPDLSLEGPEGK	79.393	14735000	1	23105	19227	Q09666		VDTNAPDLSLEGPEGK	+
AHNAK	Neuroblast differentiation-associated protein AHNAK	VDVDIPDVNIEGPDAK	100.23	5323800	1	23110	19232	Q09666		VDVDIPDVNIEGPDAK	+
AHNAK	Neuroblast differentiation-associated protein AHNAK	VDVECPDVNIEGPEGK	83.37	10998000	1	23111	19233	Q09666		VDVECPDVNIEGPEGK	+
AHNAK	Neuroblast differentiation-associated protein AHNAK	VDVEGPDVNIEGPEGK	84.41	13772000	1	23112	19234	Q09666		VDVEGPDVNIEGPEGK	+
AHNAK	Neuroblast differentiation-associated protein AHNAK	VDVEVPDVSLEGPEGK	69.485	22867000	2	23113	19235	Q09666		VDVEVPDVSLEGPEGK	+
AHNAK	Neuroblast differentiation-associated protein AHNAK	VDVNAPDVQAPDWHLK	97.904	10334000	1	23122	19241	Q09666		VDVNAPDVQAPDWHLK	+
AHNAK	Neuroblast differentiation-associated protein AHNAK	VEGDMQVPDLDIK	98.253	8235300	1	23186	19299	Q09666		VEGDMQVPDLDIK	+
AHNAK	Neuroblast differentiation-associated protein AHNAK	VGGSGVNVNAK	139.15	13356000	1	23432	19503	Q09666		VGGSGVNVNAK	+
AHNAK	Neuroblast differentiation-associated protein AHNAK	VGIDTPDIDIHGPEGK	100.43	13569000	1	23438	19508	Q09666		VGIDTPDIDIHGPEGK	+
AHNAK	Neuroblast differentiation-associated protein AHNAK	VGVEVPDVNIEGPEGK	92.38	9999900	1	23493	19559	Q09666		VGVEVPDVNIEGPEGK	+
AHNAK	Neuroblast differentiation-associated protein AHNAK	VHAPGLNLSGVGGK	90.861	30645000	2	23506	19570	Q09666		VHAPGLNLSGVGGK	+
AHNAK	Neuroblast differentiation-associated protein AHNAK	VPDVELK	49.442	6858100	1	24214	20139	Q09666		VPDVELK	+
AHNAK	Neuroblast differentiation-associated protein AHNAK	VQANLGAPDINIEGLDAK	102.89	4256300	1	24291	20200	Q09666		VQANLGAPDINIEGLDAK	+
AHNAK	Neuroblast differentiation-associated protein AHNAK	VSAPEVSVGHK	63.473	4205800	1	24395	20296	Q09666		VSAPEVSVGHK	+
AHNAK	Neuroblast differentiation-associated protein AHNAK	VSAPGVQGDVK	66.267	14821000	1	24396	20297	Q09666		VSAPGVQGDVK	+
AHNAK	Neuroblast differentiation-associated protein AHNAK	VSMPDVDLNLK	44.614	0	1	24455	20347	Q09666		VSMPDVDLNLK	+
AHNAK	Neuroblast differentiation-associated protein AHNAK	VSMPDVELNLK	57.175	5484700	1	24456	20348	Q09666		VSMPDVELNLK	+
AHNAK	Neuroblast differentiation-associated protein AHNAK	VSVGAPDLSLEASEGSIK	81.51	3674900	1	24496	20381	Q09666		VSVGAPDLSLEASEGSIK	+
AHNAK	Neuroblast differentiation-associated protein AHNAK	VTAPDVDLHLK	75.819	31354000	2	24518	20400	Q09666		VTAPDVDLHLK	+
AHNAK	Neuroblast differentiation-associated protein AHNAK	AEAPLPSPK	46.001	6418200	1	454	389	Q09666	AEAPLPSPK
AHNAK	Neuroblast differentiation-associated protein AHNAK	AEASIQAGAGDGEWEESEVK	61.942	1593700	1	457	392	Q09666	AEASIQAGAGDGEWEESEVK
AHNAK	Neuroblast differentiation-associated protein AHNAK	AEGPEVDVNLPK	75.088	117040000	2	505	431	Q09666	AEGPEVDVNLPK
AHNAK	Neuroblast differentiation-associated protein AHNAK	ANVDISAPK	76.228	14587000	0	1529	1280	Q09666	ANVDISAPK
AHNAK	Neuroblast differentiation-associated protein AHNAK	APDVDVNIAGPDAALK	95.662	2818800	1	1554	1301	Q09666	APDVDVNIAGPDAALK
AHNAK	Neuroblast differentiation-associated protein AHNAK	APDVEGQGLDWSLK	82.578	5597900	1	1555	1302	Q09666	APDVEGQGLDWSLK
AHNAK	Neuroblast differentiation-associated protein AHNAK	EMGVDVHFPK	38.714	7896600	2	5920	4941	Q09666	EMGVDVHFPK
AHNAK	Neuroblast differentiation-associated protein AHNAK	EVDVNLPK	49.097	11947000	1	6512	5454	Q09666	EVDVNLPK
AHNAK	Neuroblast differentiation-associated protein AHNAK	FNFSGSK	56.177	10600000	1	7378	6218	Q09666	FNFSGSK
AHNAK	Neuroblast differentiation-associated protein AHNAK	FSVPGFK	58.981	10755000	1	7612	6404	Q09666	FSVPGFK
AHNAK	Neuroblast differentiation-associated protein AHNAK	FSVSGLK	76.134	13605000	1	7613	6405	Q09666	FSVSGLK
AHNAK	Neuroblast differentiation-associated protein AHNAK	GDVDVSGPK	36.422	6904000	1	8034	6766	Q09666	GDVDVSGPK
AHNAK	Neuroblast differentiation-associated protein AHNAK	GDVDVTGPK	54.066	29015000	1	8041	6771	Q09666	GDVDVTGPK
AHNAK	Neuroblast differentiation-associated protein AHNAK	GEGPDGDVK	43.308	2823200	1	8115	6835	Q09666	GEGPDGDVK
AHNAK	Neuroblast differentiation-associated protein AHNAK	GEYDVTMPK	52.579	8437200	1	8208	6898	Q09666	GEYDVTMPK
AHNAK	Neuroblast differentiation-associated protein AHNAK	GPEADIK	66.429	4084500	1	8870	7467	Q09666	GPEADIK
AHNAK	Neuroblast differentiation-associated protein AHNAK	GPELDVK	53.351	37353000	1	8876	7472	Q09666	GPELDVK
AHNAK	Neuroblast differentiation-associated protein AHNAK	GPEVDIR	58.604	7452000	1	8880	7475	Q09666	GPEVDIR
AHNAK	Neuroblast differentiation-associated protein AHNAK	GPEVDLK	87.323	56207000	3	8882	7477	Q09666	GPEVDLK
AHNAK	Neuroblast differentiation-associated protein AHNAK	GPEVDVSGPK	45.653	0	1	8885	7478	Q09666	GPEVDVSGPK
AHNAK	Neuroblast differentiation-associated protein AHNAK	HELTEISNVDVETQSGK	131.82	11041000	1	9597	8076	Q09666	HELTEISNVDVETQSGK
AHNAK	Neuroblast differentiation-associated protein AHNAK	IPEMHLK	63.306	4843500	1	11364	9487	Q09666	IPEMHLK
AHNAK	Neuroblast differentiation-associated protein AHNAK	ISIPDVDLDLK	37.995	5434000	1	11607	9688	Q09666	ISIPDVDLDLK
AHNAK	Neuroblast differentiation-associated protein AHNAK	ISMPDFDLNLK	91.313	2492600	1	11624	9702	Q09666	ISMPDFDLNLK
AHNAK	Neuroblast differentiation-associated protein AHNAK	ISMPDIDFNLK	36.417	2384200	1	11625	9703	Q09666	ISMPDIDFNLK
AHNAK	Neuroblast differentiation-associated protein AHNAK	ISMPDVDFNLK	60.255	3858600	1	11632	9708	Q09666	ISMPDVDFNLK
AHNAK	Neuroblast differentiation-associated protein AHNAK	ISMPDVDLNLK	64.64	4817900	1	11638	9712	Q09666	ISMPDVDLNLK
AHNAK	Neuroblast differentiation-associated protein AHNAK	ISMPEVDLNLK	23.012	1677200	1	11641	9714	Q09666	ISMPEVDLNLK
AHNAK	Neuroblast differentiation-associated protein AHNAK	LPDMSVK	60.972	14654000	1	14373	11948	Q09666	LPDMSVK
AHNAK	Neuroblast differentiation-associated protein AHNAK	LQVTMPGIK	46.001	8282900	1	14689	12228	Q09666	LQVTMPGIK
AHNAK	Neuroblast differentiation-associated protein AHNAK	MPSLEISAPK	71.524	6733200	1	15718	13124	Q09666	MPSLEISAPK
AHNAK	Neuroblast differentiation-associated protein AHNAK	MSLPDVDLDLK	37.613	2797100	1	15752	13154	Q09666	MSLPDVDLDLK
AHNAK	Neuroblast differentiation-associated protein AHNAK	SPQISMSDIDLNLK	80.507	3076700	3	20545	17133	Q09666	SPQISMSDIDLNLK
AHNAK	Neuroblast differentiation-associated protein AHNAK	TPEMIIQK	121.67	8136600	1	22138	18425	Q09666	TPEMIIQK
AHNAK	Neuroblast differentiation-associated protein AHNAK	VDIDAPDVSIEGPDAK	106.38	9665100	1	23038	19173	Q09666	VDIDAPDVSIEGPDAK
AHNAK	Neuroblast differentiation-associated protein AHNAK	VDIDVPDVNLEAPEGK	78.244	6184700	2	23044	19178	Q09666	VDIDVPDVNLEAPEGK
AHNAK	Neuroblast differentiation-associated protein AHNAK	VDIDVPDVNVQGPDWHLK	31.883	1419900	1	23045	19179	Q09666	VDIDVPDVNVQGPDWHLK
AHNAK	Neuroblast differentiation-associated protein AHNAK	VDINAPDVDVQGPDWHLK	48.616	6418500	1	23055	19187	Q09666	VDINAPDVDVQGPDWHLK
AHNAK	Neuroblast differentiation-associated protein AHNAK	VNVEAPDVNLEGLGGK	112.67	10461000	1	24189	20119	Q09666	VNVEAPDVNLEGLGGK
AHNAK;NRIP1	Neuroblast differentiation-associated protein AHNAK;Nuclear receptor-interacting protein 1	VPDVDIK	56.721	19215000	1	24213	20138	Q09666		VPDVDIK	+
AHNAK2	Protein AHNAK2	ALVDVSAPK	44.318	2381600	1	1403	1169	Q8IVF2		ALVDVSAPK	+
AHNAK2	Protein AHNAK2	LCEGTPQEGGLR	55.261	2386600	1	12695	10544	Q8IVF2		LCEGTPQEGGLR	+
AHNAK2	Protein AHNAK2	LEGDLSLADK	58.172	28030000	1	12989	10800	Q8IVF2		LEGDLSLADK	+
AHNAK2	Protein AHNAK2	LLEGPVPEEVGLK	50.897	2358700	1	13849	11518	Q8IVF2		LLEGPVPEEVGLK	+
AHNAK2	Protein AHNAK2	LPEGHLPEGAGLK	57.434	3134800	1	14382	11957	Q8IVF2		LPEGHLPEGAGLK	+
AHNAK2	Protein AHNAK2	LPEGHVPEGAGLK	77.894	17158000	2	14384	11958	Q8IVF2		LPEGHVPEGAGLK	+
AHNAK2	Protein AHNAK2	LPEGPLPEGASLK	83.087	2687900	1	14385	11959	Q8IVF2		LPEGPLPEGASLK	+
AHNAK2	Protein AHNAK2	LPEGPVPEGAGLK	81.239	5750300	1	14386	11960	Q8IVF2		LPEGPVPEGAGLK	+
AHNAK2	Protein AHNAK2	LPEGPVPEGAGPK	73.927	3217700	1	14387	11961	Q8IVF2		LPEGPVPEGAGPK	+
AHNAK2	Protein AHNAK2	SAPIQTQPEARPEAELPK	36.637	2461600	1	19410	16165	Q8IVF2		SAPIQTQPEARPEAELPK	+
AHNAK2	Protein AHNAK2	STEDGAELEEQK	60.161	2786700	1	20818	17371	Q8IVF2		STEDGAELEEQK	+
AHNAK2	Protein AHNAK2	VEADVSLPSMQGDLK	93.424	5009100	1	23128	19247	Q8IVF2		VEADVSLPSMQGDLK	+
AHNAK2	Protein AHNAK2	VEADVSLSSMQGDLK	34.928	1920600	1	23129	19248	Q8IVF2		VEADVSLSSMQGDLK	+
AHNAK2	Protein AHNAK2	LQMPSFK	55.676	2724000	1	14625	12167	Q8IVF2	LQMPSFK
AHNAK2	Protein AHNAK2	MSLSSMEVDVQAPR	62.287	0	1	15753	13155	Q8IVF2	MSLSSMEVDVQAPR
AHNAK2	Protein AHNAK2	TLEGDGDQER	50.353	935990	1	21896	18228	Q8IVF2	TLEGDGDQER
AHNAK2	Protein AHNAK2	TTDLSIQPASTDLK	113.53	3058600	1	22397	18650	Q8IVF2	TTDLSIQPASTDLK
AHSA1	Activator of 90 kDa heat shock protein ATPase homolog 1	ADATNVNNWHWTER	124.07	15381000	2	314	270	O95433		ADATNVNNWHWTER	+
AHSA1	Activator of 90 kDa heat shock protein ATPase homolog 1	DASNWSTDK	41.399	2833400	1	2716	2288	O95433		DASNWSTDK	+
AHSA1	Activator of 90 kDa heat shock protein ATPase homolog 1	ETFLTSPEELYR	88.803	8687600	1	6389	5350	O95433		ETFLTSPEELYR	+
AHSA1	Activator of 90 kDa heat shock protein ATPase homolog 1	NGETELCMEGR	113.61	5078600	1	16072	13427	O95433		NGETELCMEGR	+
AHSA1	Activator of 90 kDa heat shock protein ATPase homolog 1	TLFLAVQVQNEEGK	85.837	1070900	1	21914	18244	O95433		TLFLAVQVQNEEGK	+
AHSA1	Activator of 90 kDa heat shock protein ATPase homolog 1	CEVTEVSK	94.85	5139100	0	2406	2025	O95433	CEVTEVSK
AHSA1	Activator of 90 kDa heat shock protein ATPase homolog 1	LDGEASINNR	57.347	32012000	1	12788	10629	O95433	LDGEASINNR
AHSA1	Activator of 90 kDa heat shock protein ATPase homolog 1	LNWTGTSK	56.432	10671000	1	14350	11931	O95433	LNWTGTSK
AHSA1	Activator of 90 kDa heat shock protein ATPase homolog 1	YYFEGIK	57.281	16174000	1	25988	21613	O95433	YYFEGIK
AHSG	Alpha-2-HS-glycoprotein;Alpha-2-HS-glycoprotein chain A;Alpha-2-HS-glycoprotein chain B	CDSSPDSAEDVRK	80.96	4788100	2	2382	2005	CON__P12763		CDSSPDSAEDVRK	+
AIF1L	Allograft inflammatory factor 1-like	YSDEENLPEK	55.806	1831200	1	25819	21479	Q9BQI0	YSDEENLPEK
AIFM1	Apoptosis-inducing factor 1, mitochondrial	AALSASEGEEVPQDK	95.067	20732000	1	144	132	O95831		AALSASEGEEVPQDK	+
AIFM1	Apoptosis-inducing factor 1, mitochondrial	DGEQHEDLNEVAK	170.74	23257000	2	3099	2605	O95831		DGEQHEDLNEVAK	+
AIFM1	Apoptosis-inducing factor 1, mitochondrial	ELWFSDDPNVTK	70.563	12237000	1	5887	4912	O95831		ELWFSDDPNVTK	+
AIFM1	Apoptosis-inducing factor 1, mitochondrial	ISGLGLTPEQK	54.259	20274000	0	11598	9681	O95831		ISGLGLTPEQK	+
AIFM1	Apoptosis-inducing factor 1, mitochondrial	LNDGSQITYEK	115.65	19604000	1	14237	11846	O95831		LNDGSQITYEK	+
AIFM1	Apoptosis-inducing factor 1, mitochondrial	SATEQSGTGIR	83.081	12459000	1	19423	16177	O95831		SATEQSGTGIR	+
AIFM1	Apoptosis-inducing factor 1, mitochondrial	VEHHDHAVVSGR	52.071	3082900	2	23193	19305	O95831		VEHHDHAVVSGR	+
AIFM1	Apoptosis-inducing factor 1, mitochondrial	VETDHIVAAVGLEPNVELAK	62.739	2603900	1	23265	19367	O95831		VETDHIVAAVGLEPNVELAK	+
AIFM1	Apoptosis-inducing factor 1, mitochondrial	VLIVSEDPELPYMRPPLSK	34.649	1248500	1	23893	19877	O95831		VLIVSEDPELPYMRPPLSK	+
AIFM1	Apoptosis-inducing factor 1, mitochondrial	VMPNAIVQSVGVSSGK	98.281	7376100	2	24090	20041	O95831		VMPNAIVQSVGVSSGK	+
AIFM1	Apoptosis-inducing factor 1, mitochondrial	VVQLDVR	67.981	23726000	1	24788	20614	O95831		VVQLDVR	+
AIFM1	Apoptosis-inducing factor 1, mitochondrial	ILPEYLSNWTMEK	56.569	2084600	1	11166	9322	O95831	ILPEYLSNWTMEK
AIFM1	Apoptosis-inducing factor 1, mitochondrial	LAGENMTGAAK	67.385	12624000	1	12502	10379	O95831	LAGENMTGAAK
AIFM1	Apoptosis-inducing factor 1, mitochondrial	RVEHHDHAVVSGR	49.188	1792000	2	19245	16035	O95831	RVEHHDHAVVSGR
AIFM2	Apoptosis-inducing factor 2	DSFHHNVAALR	31.989	1952600	2	3999	3360	Q9BRQ8	DSFHHNVAALR
AIFM2	Apoptosis-inducing factor 2	GVQLLLSER	50.353	1567200	1	9331	7864	Q9BRQ8	GVQLLLSER
AIMP1	Aminoacyl tRNA synthase complex-interacting multifunctional protein 1;Endothelial monocyte-activating polypeptide 2	GAEADQIIEYLK	99.5	8885000	1	7807	6577	Q12904		GAEADQIIEYLK	+
AIMP1	Aminoacyl tRNA synthase complex-interacting multifunctional protein 1;Endothelial monocyte-activating polypeptide 2	GVLSQAMVMCASSPEK	65.231	2523200	1	9318	7853	Q12904		GVLSQAMVMCASSPEK	+
AIMP1	Aminoacyl tRNA synthase complex-interacting multifunctional protein 1;Endothelial monocyte-activating polypeptide 2	IGCIITAR	43.442	18689000	1	10726	8966	Q12904		IGCIITAR	+
AIMP1	Aminoacyl tRNA synthase complex-interacting multifunctional protein 1;Endothelial monocyte-activating polypeptide 2	TVVSGLVNHVPLEQMQNR	49.924	5659600	1	22630	18840	Q12904		TVVSGLVNHVPLEQMQNR	+
AIMP1	Aminoacyl tRNA synthase complex-interacting multifunctional protein 1;Endothelial monocyte-activating polypeptide 2	AILQATLR	64.265	16467000	1	977	828	Q12904	AILQATLR
AIMP1	Aminoacyl tRNA synthase complex-interacting multifunctional protein 1;Endothelial monocyte-activating polypeptide 2	AQTMSNSGIK	35.71	4180800	1	1783	1488	Q12904	AQTMSNSGIK
AIMP1	Aminoacyl tRNA synthase complex-interacting multifunctional protein 1;Endothelial monocyte-activating polypeptide 2	IWEQIQPDLHTNDECVATYK	75.224	5200000	1	11925	9968	Q12904	IWEQIQPDLHTNDECVATYK
AIMP1	Aminoacyl tRNA synthase complex-interacting multifunctional protein 1;Endothelial monocyte-activating polypeptide 2	MVILLCNLK	82.279	2991100	1	15774	13175	Q12904	MVILLCNLK
AIMP1	Aminoacyl tRNA synthase complex-interacting multifunctional protein 1;Endothelial monocyte-activating polypeptide 2	QQSIAGSADSK	61.235	3233500	1	18358	15364	Q12904	QQSIAGSADSK
AIMP2	Aminoacyl tRNA synthase complex-interacting multifunctional protein 2	FSIQTMCPIEGEGNIAR	63.681	2296400	1	7577	6370	Q13155		FSIQTMCPIEGEGNIAR	+
AIMP2	Aminoacyl tRNA synthase complex-interacting multifunctional protein 2	VLSTVHTHSSVK	107.09	15197000	2	23999	19963	Q13155		VLSTVHTHSSVK	+
AIMP2	Aminoacyl tRNA synthase complex-interacting multifunctional protein 2	SCENLAPFNTALK	74.133	13959000	1	19460	16213	Q13155	SCENLAPFNTALK
AIP	AH receptor-interacting protein	AVPLIHQEGNR	42.843	6985100	2	2217	1859	O00170		AVPLIHQEGNR	+
AIP	AH receptor-interacting protein	EGEIAQFLCDIK	63.091	1633400	1	5164	4335	O00170		EGEIAQFLCDIK	+
AIP	AH receptor-interacting protein	GELPDFQDGTK	73.632	9170800	1	8150	6863	O00170		GELPDFQDGTK	+
AIP	AH receptor-interacting protein	HVVLYPLVAK	106.42	3648500	1	10199	8518	O00170		HVVLYPLVAK	+
AIP	AH receptor-interacting protein	TLHSDDEGTVLDDSR	106.66	10838000	1	21938	18262	O00170		TLHSDDEGTVLDDSR	+
AIP	AH receptor-interacting protein	VLELDPALAPVVSR	54.898	4291700	1	23810	19807	O00170		VLELDPALAPVVSR	+
AIP	AH receptor-interacting protein	YYDAIACLK	63.216	6709600	1	25981	21607	O00170		YYDAIACLK	+
AIP	AH receptor-interacting protein	AHAAVWNAQEAQADFAK	47.855	4700100	0	831	721	O00170	AHAAVWNAQEAQADFAK
AIP	AH receptor-interacting protein	PMELIIGK	58.426	2204700	1	17348	14506	O00170	PMELIIGK
AK1	Adenylate kinase isoenzyme 1	EVQQGEEFER	135.86	18361000	1	6606	5535	P00568		EVQQGEEFER	+
AK1	Adenylate kinase isoenzyme 1	IIFVVGGPGSGK	66.84	20796000	1	10936	9131	P00568		IIFVVGGPGSGK	+
AK1	Adenylate kinase isoenzyme 1	YGYTHLSTGDLLR	43.03	15705000	1	25449	21186	P00568		YGYTHLSTGDLLR	+
AK1	Adenylate kinase isoenzyme 1	VDDNEETIK	90.696	10150000	0	22980	19133	P00568	VDDNEETIK
AK1;AK5	Adenylate kinase isoenzyme 1;Adenylate kinase isoenzyme 5	GFLIDGYPR	56.434	4648000	2	8274	6951	P00568		GFLIDGYPR	+
AK2	Adenylate kinase 2, mitochondrial;Adenylate kinase 2, mitochondrial, N-terminally processed	AVLLGPPGAGK	38.783	27203000	1	2187	1834	P54819		AVLLGPPGAGK	+
AK2	Adenylate kinase 2, mitochondrial;Adenylate kinase 2, mitochondrial, N-terminally processed	LAENFCVCHLATGDMLR	74.732	3984800	1	12480	10357	P54819		LAENFCVCHLATGDMLR	+
AK2	Adenylate kinase 2, mitochondrial;Adenylate kinase 2, mitochondrial, N-terminally processed	LQAYHTQTTPLIEYYR	183.7	23079000	1	14523	12074	P54819		LQAYHTQTTPLIEYYR	+
AK2	Adenylate kinase 2, mitochondrial;Adenylate kinase 2, mitochondrial, N-terminally processed	LVSDEMVVELIEK	42.317	1419000	1	15270	12721	P54819		LVSDEMVVELIEK	+
AK2	Adenylate kinase 2, mitochondrial;Adenylate kinase 2, mitochondrial, N-terminally processed	SYHEEFNPPK	121.6	12881000	2	21095	17591	P54819		SYHEEFNPPK	+
AK2	Adenylate kinase 2, mitochondrial;Adenylate kinase 2, mitochondrial, N-terminally processed	APSVPAAEPEYPK	56.139	12403000	1	1641	1373	P54819	APSVPAAEPEYPK
AK2	Adenylate kinase 2, mitochondrial;Adenylate kinase 2, mitochondrial, N-terminally processed	DDITGEPLIR	49.189	31596000	1	2823	2369	P54819	DDITGEPLIR
AK2	Adenylate kinase 2, mitochondrial;Adenylate kinase 2, mitochondrial, N-terminally processed	NGFLLDGFPR	41.704	4357500	1	16074	13429	P54819	NGFLLDGFPR
AK2	Adenylate kinase 2, mitochondrial;Adenylate kinase 2, mitochondrial, N-terminally processed	NLETPLCK	60.91	24943000	1	16257	13576	P54819	NLETPLCK
AK2	Adenylate kinase 2, mitochondrial;Adenylate kinase 2, mitochondrial, N-terminally processed	QAEMLDDLMEK	47.712	10818000	1	17733	14815	P54819	QAEMLDDLMEK
AK3	GTP:AMP phosphotransferase AK3, mitochondrial	TLPQAEALDR	72.2	3647600	1	21985	18303	Q9UIJ7		TLPQAEALDR	+
AK3	GTP:AMP phosphotransferase AK3, mitochondrial	AFIDQGK	58.981	0	1	635	547	Q9UIJ7	AFIDQGK
AK3	GTP:AMP phosphotransferase AK3, mitochondrial	EDDKPETVIK	42.336	2964400	1	4728	3969	Q9UIJ7	EDDKPETVIK
AK3	GTP:AMP phosphotransferase AK3, mitochondrial	GVLETFSGTETNK	39.163	5401900	1	9311	7848	Q9UIJ7	GVLETFSGTETNK
AK3	GTP:AMP phosphotransferase AK3, mitochondrial	LALHELK	53.891	1884400	1	12550	10420	Q9UIJ7	LALHELK
AK3	GTP:AMP phosphotransferase AK3, mitochondrial	PVLEYYQK	82.529	4527900	1	17599	14713	Q9UIJ7	PVLEYYQK
AK4	Adenylate kinase 4, mitochondrial	AVILGPPGSGK	50.95	2021100	1	2163	1813	P27144		AVILGPPGSGK	+
AK4	Adenylate kinase 4, mitochondrial	SLLVPDHVITR	40.475	3906100	1	20285	16904	P27144		SLLVPDHVITR	+
AK4	Adenylate kinase 4, mitochondrial	TLGQAEALDK	44.543	4209400	1	21926	18255	P27144		TLGQAEALDK	+
AK4	Adenylate kinase 4, mitochondrial	PVIELYK	68.787	5259100	1	17581	14698	P27144	PVIELYK
AKAP1	A-kinase anchor protein 1, mitochondrial	VCQASQLQGQK	72.2	910890	1	22951	19109	Q92667		VCQASQLQGQK	+
AKAP12	A-kinase anchor protein 12	AEAERPEEQAEASGLK	110.12	4251300	1	438	375	Q02952		AEAERPEEQAEASGLK	+
AKAP12	A-kinase anchor protein 12	AITPQAQEELQK	76.326	4524800	1	1030	873	Q02952		AITPQAQEELQK	+
AKAP12	A-kinase anchor protein 12	EESESTAVGQAHSDISK	49.537	4018200	1	5009	4197	Q02952		EESESTAVGQAHSDISK	+
AKAP12	A-kinase anchor protein 12	KDDALELQSHAK	72.705	3075900	1	12038	10039	Q02952		KDDALELQSHAK	+
AKAP12	A-kinase anchor protein 12	LTASEQAHPQEPAESAHEPR	64.249	2660400	1	14930	12431	Q02952		LTASEQAHPQEPAESAHEPR	+
AKAP12	A-kinase anchor protein 12	SEDSIAGSGVEHSTPDTEPGK	143.57	3984300	1	19614	16341	Q02952		SEDSIAGSGVEHSTPDTEPGK	+
AKAP12	A-kinase anchor protein 12	TEAEPTHVNEEK	113.99	3544800	2	21382	17818	Q02952		TEAEPTHVNEEK	+
AKAP12	A-kinase anchor protein 12	TEGTQEADQYADEK	142.38	4221100	1	21423	17855	Q02952		TEGTQEADQYADEK	+
AKAP12	A-kinase anchor protein 12	TEKPDTVQLLTVK	56.29	2756100	1	21431	17863	Q02952		TEKPDTVQLLTVK	+
AKAP12	A-kinase anchor protein 12	VVGQTTPESFEK	97.594	3360900	1	24724	20559	Q02952		VVGQTTPESFEK	+
AKAP12	A-kinase anchor protein 12	DPSLGAGEAASK	50.897	3657100	1	3847	3230	Q02952	DPSLGAGEAASK
AKAP12	A-kinase anchor protein 12	GEGTEEAECK	38.783	637880	1	8128	6845	Q02952	GEGTEEAECK
AKAP12	A-kinase anchor protein 12	GSVEEPKPEEPK	32.933	1879600	1	9148	7709	Q02952	GSVEEPKPEEPK
AKAP12	A-kinase anchor protein 12	LSAEYEK	58.815	0	1	14722	12254	Q02952	LSAEYEK
AKAP12	A-kinase anchor protein 12	PAPLATEVFDEK	105.65	5549600	1	16922	14154	Q02952	PAPLATEVFDEK
AKAP12	A-kinase anchor protein 12	RGGGDEESGEHTQVPADSPDSQEEQK	67.01	1913800	1	18853	15743	Q02952	RGGGDEESGEHTQVPADSPDSQEEQK
AKAP8	A-kinase anchor protein 8	GGSGGGGEGIQDR	72.891	0	1	8392	7052	O43823		GGSGGGGEGIQDR	+
AKAP8	A-kinase anchor protein 8	GIGQEHFFK	24.838	2389700	1	8501	7147	O43823	GIGQEHFFK
AKAP8L	A-kinase anchor protein 8-like	DQDLTQEIAMEHFVK	49.595	1999300	1	3890	3267	Q9ULX6		DQDLTQEIAMEHFVK	+
AKAP8L	A-kinase anchor protein 8-like	QTADFLQEYVTNK	50.102	1225600	1	18412	15415	Q9ULX6		QTADFLQEYVTNK	+
AKR1A1	Alcohol dehydrogenase [NADP(+)]	GLEVTAYSPLGSSDR	132.08	9431600	1	8630	7256	P14550		GLEVTAYSPLGSSDR	+
AKR1A1	Alcohol dehydrogenase [NADP(+)]	GLVQALGLSNFNSR	47.774	2708800	1	8747	7361	P14550		GLVQALGLSNFNSR	+
AKR1A1	Alcohol dehydrogenase [NADP(+)]	HHPEDVEPALR	58.511	6919000	1	9744	8188	P14550		HHPEDVEPALR	+
AKR1A1	Alcohol dehydrogenase [NADP(+)]	HIDCAAIYGNEPEIGEALK	98.391	6122900	2	9765	8202	P14550		HIDCAAIYGNEPEIGEALK	+
AKR1A1	Alcohol dehydrogenase [NADP(+)]	NADGTICYDSTHYK	101.75	2937500	1	15818	13211	P14550		NADGTICYDSTHYK	+
AKR1A1	Alcohol dehydrogenase [NADP(+)]	SPAQILLR	106.36	13298000	1	20495	17089	P14550		SPAQILLR	+
AKR1A1	Alcohol dehydrogenase [NADP(+)]	YALSVGYR	51.346	11867000	1	25143	20921	P14550		YALSVGYR	+
AKR1A1	Alcohol dehydrogenase [NADP(+)]	YIVPMLTVDGK	42.475	4353000	1	25533	21250	P14550		YIVPMLTVDGK	+
AKR1A1	Alcohol dehydrogenase [NADP(+)]	AASCVLLHTGQK	184.03	27140000	2	191	175	P14550	AASCVLLHTGQK
AKR1A1	Alcohol dehydrogenase [NADP(+)]	ALEALVAK	76.774	13439000	1	1140	962	P14550	ALEALVAK
AKR1A1	Alcohol dehydrogenase [NADP(+)]	MPLIGLGTWK	89.679	6775700	1	15712	13121	P14550	MPLIGLGTWK
AKR1A1	Alcohol dehydrogenase [NADP(+)]	QIDDILSVASVR	57.434	2352500	1	18044	15083	P14550	QIDDILSVASVR
AKR1B1	Aldose reductase	SPPGQVTEAVK	62.694	10623000	2	20537	17127	P15121		SPPGQVTEAVK	+
AKR1B1	Aldose reductase	VCALLSCTSHK	111.86	5265600	1	22919	19080	P15121		VCALLSCTSHK	+
AKR1B1	Aldose reductase	GIVVTAYSPLGSPDRPWAK	65.423	2822700	1	8571	7207	P15121	GIVVTAYSPLGSPDRPWAK
AKR1B1	Aldose reductase	LIQYCQSK	57.708	18365000	1	13692	11387	P15121	LIQYCQSK
AKR1B1	Aldose reductase	LWCTYHEK	60.019	4876100	1	15331	12776	P15121	LWCTYHEK
AKR1B1	Aldose reductase	PAVNQIECHPYLTQEK	183.7	44314000	2	16954	14182	P15121	PAVNQIECHPYLTQEK
AKR1B1	Aldose reductase	PEDPSLLEDPR	98.407	14347000	1	16984	14210	P15121	PEDPSLLEDPR
AKR1B1	Aldose reductase	VAIDVGYR	86.833	29370000	0	22801	18984	P15121	VAIDVGYR
AKR1C3	Aldo-keto reductase family 1 member C3	DIVLVAYSALGSQR	60.55	1339300	1	3381	2846	P42330		DIVLVAYSALGSQR	+
AKR1C3	Aldo-keto reductase family 1 member C3	PALENSLK	48.423	5968100	1	16907	14142	P42330	PALENSLK
AKR1C3	Aldo-keto reductase family 1 member C3	PGEELSPTDENGK	164.13	5681200	1	17072	14279	P42330	PGEELSPTDENGK
AKR1C3	Aldo-keto reductase family 1 member C3	PVCNQVECHPYFNR	107.46	24653000	1	17553	14676	P42330	PVCNQVECHPYFNR
AKR1C3;AKR1C1;AKR1C2	Aldo-keto reductase family 1 member C3;Aldo-keto reductase family 1 member C1;Aldo-keto reductase family 1 member C2	RTPALIALR	56.548	16508000	1	19224	16020	P42330		RTPALIALR	+
AKR1C3;AKR1C1;AKR1C2	Aldo-keto reductase family 1 member C3;Aldo-keto reductase family 1 member C1;Aldo-keto reductase family 1 member C2	TPALIALR	73.26	3903200	1	22116	18407	P42330		TPALIALR	+
AKR1C3;AKR1C1;AKR1C2;AKR1C4	Aldo-keto reductase family 1 member C3;Aldo-keto reductase family 1 member C1;Aldo-keto reductase family 1 member C2;Aldo-keto reductase family 1 member C4	REDIFYTSK	54.259	27358000	2	18709	15644	P42330		REDIFYTSK	+
AKR1C3;AKR1C1;AKR1C4	Aldo-keto reductase family 1 member C3;Aldo-keto reductase family 1 member C1;Aldo-keto reductase family 1 member C4	LAIEAGFR	67.169	20463000	2	12526	10400	P42330		LAIEAGFR	+
AKR1C3;AKR1C1;AKR1C4	Aldo-keto reductase family 1 member C3;Aldo-keto reductase family 1 member C1;Aldo-keto reductase family 1 member C4	QLEMILNK	135	11454000	1	18129	15164	P42330	QLEMILNK
AKR1D1	3-oxo-5-beta-steroid 4-dehydrogenase	SLGVSNFNR	98.233	36117000	1	20227	16858	P51857	SLGVSNFNR
AKR7A2	Aflatoxin B1 aldehyde reductase member 2	ALQAAYGASAPSVTSAALR	59.372	3982800	1	1310	1098	O43488		ALQAAYGASAPSVTSAALR	+
AKR7A2	Aflatoxin B1 aldehyde reductase member 2	EHHFEAIALVEK	103.43	0	1	5327	4451	O43488		EHHFEAIALVEK	+
AKR7A2	Aflatoxin B1 aldehyde reductase member 2	RMDAPASAAAVR	60.157	0	1	19019	15873	O43488		RMDAPASAAAVR	+
AKR7A2	Aflatoxin B1 aldehyde reductase member 2	VASVLGTMEMGR	96.82	0	1	22881	19050	O43488	VASVLGTMEMGR
AKR7A2;AKR7L	Aflatoxin B1 aldehyde reductase member 2;Aflatoxin B1 aldehyde reductase member 4	FYAYNPLAGGLLTGK	53.008	2298600	1	7739	6519	O43488		FYAYNPLAGGLLTGK	+
AKR7A2;AKR7L;AKR7A3	Aflatoxin B1 aldehyde reductase member 2;Aflatoxin B1 aldehyde reductase member 4;Aflatoxin B1 aldehyde reductase member 3	QVETELFPCLR	63.073	2613200	1	18478	15474	O43488	QVETELFPCLR
AKT2	RAC-beta serine/threonine-protein kinase	PQVTSEVDTR	61.344	1062900	1	17435	14569	P31751	PQVTSEVDTR
ALB	Serum albumin	CCTESLVNR	82.287	10935000	1	2367	1993	CON__P02769		CCTESLVNR	+
ALB	Serum albumin	VPQVSTPTLVEVSR	106.42	12663000	1	24261	20176	CON__P02769		VPQVSTPTLVEVSR	+
ALB	Serum albumin	LVTDLTK	55.531	32495000	1	15292	12739	CON__P02769	LVTDLTK
ALCAM	CD166 antigen	ALFLETEQLK	83.883	3500100	1	1201	1009	Q13740		ALFLETEQLK	+
ALCAM	CD166 antigen	SSNTYTLTDVR	96.604	3520200	1	20761	17320	Q13740		SSNTYTLTDVR	+
ALCAM	CD166 antigen	SVQYDDVPEYK	53.6	3509700	1	20988	17522	Q13740		SVQYDDVPEYK	+
ALCAM	CD166 antigen	PDGSPVFIAFR	74.962	2491300	1	16972	14198	Q13740	PDGSPVFIAFR
ALCAM	CD166 antigen	TIICHVEGFPK	35.523	1930700	1	21796	18143	Q13740	TIICHVEGFPK
ALDH16A1	Aldehyde dehydrogenase family 16 member A1	DPSVPTGGCK	54.539	0	1	3850	3233	Q8IZ83		DPSVPTGGCK	+
ALDH16A1	Aldehyde dehydrogenase family 16 member A1	DSSGNLHGYVAEGGAK	43.37	3089000	1	4057	3409	Q8IZ83		DSSGNLHGYVAEGGAK	+
ALDH16A1	Aldehyde dehydrogenase family 16 member A1	GAAACDLVQR	67.334	5453000	1	7783	6555	Q8IZ83		GAAACDLVQR	+
ALDH16A1	Aldehyde dehydrogenase family 16 member A1	VAFCGAPEEGR	65.842	5326000	1	22771	18961	Q8IZ83		VAFCGAPEEGR	+
ALDH16A1	Aldehyde dehydrogenase family 16 member A1	VQAQGHTLQVAGLR	89.507	3762600	1	24292	20201	Q8IZ83		VQAQGHTLQVAGLR	+
ALDH16A1	Aldehyde dehydrogenase family 16 member A1	GWSAHPGVVR	63.076	4132000	2	9407	7920	Q8IZ83	GWSAHPGVVR
ALDH18A1	Delta-1-pyrroline-5-carboxylate synthase;Glutamate 5-kinase;Gamma-glutamyl phosphate reductase	HEILLSQSVR	73.499	11170000	2	9585	8069	P54886		HEILLSQSVR	+
ALDH18A1	Delta-1-pyrroline-5-carboxylate synthase;Glutamate 5-kinase;Gamma-glutamyl phosphate reductase	LGSAVVTR	47.187	6829900	1	13438	11184	P54886		LGSAVVTR	+
ALDH18A1	Delta-1-pyrroline-5-carboxylate synthase;Glutamate 5-kinase;Gamma-glutamyl phosphate reductase	LNSLAIGLR	107.69	10661000	1	14329	11915	P54886		LNSLAIGLR	+
ALDH18A1	Delta-1-pyrroline-5-carboxylate synthase;Glutamate 5-kinase;Gamma-glutamyl phosphate reductase	MLATLEPEQR	73.499	4135100	1	15637	13052	P54886		MLATLEPEQR	+
ALDH18A1	Delta-1-pyrroline-5-carboxylate synthase;Glutamate 5-kinase;Gamma-glutamyl phosphate reductase	QIAASSQDSVGR	58.32	7285000	1	18039	15078	P54886		QIAASSQDSVGR	+
ALDH18A1	Delta-1-pyrroline-5-carboxylate synthase;Glutamate 5-kinase;Gamma-glutamyl phosphate reductase	VSGHVITDIVEGK	86.738	13436000	2	24425	20322	P54886		VSGHVITDIVEGK	+
ALDH18A1	Delta-1-pyrroline-5-carboxylate synthase;Glutamate 5-kinase;Gamma-glutamyl phosphate reductase	YLHENLPIPQR	40.154	5342900	2	25600	21305	P54886		YLHENLPIPQR	+
ALDH18A1	Delta-1-pyrroline-5-carboxylate synthase;Glutamate 5-kinase;Gamma-glutamyl phosphate reductase	DHVVSDFSEHGSLK	55.975	17142000	1	3262	2743	P54886	DHVVSDFSEHGSLK
ALDH18A1	Delta-1-pyrroline-5-carboxylate synthase;Glutamate 5-kinase;Gamma-glutamyl phosphate reductase	DLEEAEGR	53.775	3640300	1	3463	2915	P54886	DLEEAEGR
ALDH18A1	Delta-1-pyrroline-5-carboxylate synthase;Glutamate 5-kinase;Gamma-glutamyl phosphate reductase	EAVQLVNTR	51.445	13809000	1	4670	3920	P54886	EAVQLVNTR
ALDH18A1	Delta-1-pyrroline-5-carboxylate synthase;Glutamate 5-kinase;Gamma-glutamyl phosphate reductase	EMAIPVLEAR	88.495	3261800	1	5899	4923	P54886	EMAIPVLEAR
ALDH18A1	Delta-1-pyrroline-5-carboxylate synthase;Glutamate 5-kinase;Gamma-glutamyl phosphate reductase	GDECGLALGR	49.3	10948000	1	7960	6704	P54886	GDECGLALGR
ALDH18A1	Delta-1-pyrroline-5-carboxylate synthase;Glutamate 5-kinase;Gamma-glutamyl phosphate reductase	MIDLIIPR	71.501	2288700	1	15614	13030	P54886	MIDLIIPR
ALDH18A1	Delta-1-pyrroline-5-carboxylate synthase;Glutamate 5-kinase;Gamma-glutamyl phosphate reductase	PAGPTVEQQGEMAR	134.61	10606000	1	16895	14132	P54886	PAGPTVEQQGEMAR
ALDH18A1	Delta-1-pyrroline-5-carboxylate synthase;Glutamate 5-kinase;Gamma-glutamyl phosphate reductase	QALHSGQNQLK	46.796	1331700	1	17770	14846	P54886	QALHSGQNQLK
ALDH18A1	Delta-1-pyrroline-5-carboxylate synthase;Glutamate 5-kinase;Gamma-glutamyl phosphate reductase	VGTFFSEVK	36.585	12816000	1	23486	19552	P54886	VGTFFSEVK
ALDH1B1	Aldehyde dehydrogenase X, mitochondrial	EEIFGPVQPLFK	60.641	1992700	1	4929	4133	P30837		EEIFGPVQPLFK	+
ALDH1B1	Aldehyde dehydrogenase X, mitochondrial	LAPALATGNTVVMK	116.51	4207900	1	12578	10444	P30837		LAPALATGNTVVMK	+
ALDH1B1	Aldehyde dehydrogenase X, mitochondrial	VAFTGSTEVGHLIQK	93.228	5185900	1	22777	18966	P30837		VAFTGSTEVGHLIQK	+
ALDH1B1	Aldehyde dehydrogenase X, mitochondrial	VGNPFELDTQQGPQVDK	129.05	2133400	1	23456	19525	P30837		VGNPFELDTQQGPQVDK	+
ALDH1B1	Aldehyde dehydrogenase X, mitochondrial	VLGYIQLGQK	64.841	4265100	1	23866	19856	P30837		VLGYIQLGQK	+
ALDH1B1	Aldehyde dehydrogenase X, mitochondrial	YGLAAAVFTR	54.259	3184500	1	25420	21159	P30837		YGLAAAVFTR	+
ALDH1B1	Aldehyde dehydrogenase X, mitochondrial	PTVFGGVQDDMR	84.892	3033200	1	17545	14669	P30837	PTVFGGVQDDMR
ALDH3A2	Fatty aldehyde dehydrogenase	DCDLDIVCR	41.796	6495900	1	2748	2312	P51648		DCDLDIVCR	+
ALDH3A2	Fatty aldehyde dehydrogenase	IAFGGETDEATR	78.964	3996200	1	10305	8593	P51648		IAFGGETDEATR	+
ALDH3A2	Fatty aldehyde dehydrogenase	LQQLEALR	91.069	4168300	1	14646	12187	P51648		LQQLEALR	+
ALDH3A2	Fatty aldehyde dehydrogenase	YIAPTVLTDVDPK	39.033	3095900	1	25483	21209	P51648		YIAPTVLTDVDPK	+
ALDH3A2	Fatty aldehyde dehydrogenase	EFYGENIK	61.582	3863000	1	5125	4300	P51648	EFYGENIK
ALDH3A2	Fatty aldehyde dehydrogenase	ILSLLEGQK	45.598	3341500	1	11198	9350	P51648	ILSLLEGQK
ALDH3A2;ALDH3B2;ALDH3A1;ALDH3B1	Fatty aldehyde dehydrogenase;Aldehyde dehydrogenase family 3 member B2;Aldehyde dehydrogenase, dimeric NADP-preferring;Aldehyde dehydrogenase family 3 member B1	HLTPVTLELGGK	38.178	2398700	1	9915	8309	P51648		HLTPVTLELGGK	+
ALDH5A1	Succinate-semialdehyde dehydrogenase, mitochondrial	ISFTGSTTTGK	54.343	0	1	11591	9674	P51649		ISFTGSTTTGK	+
ALDH5A1	Succinate-semialdehyde dehydrogenase, mitochondrial	LAGLSAALLR	51.445	2021600	1	12511	10388	P51649		LAGLSAALLR	+
ALDH5A1	Succinate-semialdehyde dehydrogenase, mitochondrial	EVGEAICTDPLVSK	38.995	2451800	1	6540	5479	P51649	EVGEAICTDPLVSK
ALDH6A1	Methylmalonate-semialdehyde dehydrogenase [acylating], mitochondrial	AEMDAAIASCK	64.121	0	1	549	465	Q02252		AEMDAAIASCK	+
ALDH6A1	Methylmalonate-semialdehyde dehydrogenase [acylating], mitochondrial	QGIQFYTQLK	76.228	1780900	1	17978	15031	Q02252		QGIQFYTQLK	+
ALDH6A1	Methylmalonate-semialdehyde dehydrogenase [acylating], mitochondrial	TLADAEGDVFR	40.475	4753600	1	21864	18201	Q02252		TLADAEGDVFR	+
ALDH6A1	Methylmalonate-semialdehyde dehydrogenase [acylating], mitochondrial	VCNLIDSGTK	102.95	5619700	1	22948	19106	Q02252		VCNLIDSGTK	+
ALDH6A1	Methylmalonate-semialdehyde dehydrogenase [acylating], mitochondrial	AFPAWADTSVLSR	43.761	813190	1	650	561	Q02252	AFPAWADTSVLSR
ALDH6A1	Methylmalonate-semialdehyde dehydrogenase [acylating], mitochondrial	AGEYIFER	66.299	4913400	1	712	619	Q02252	AGEYIFER
ALDH6A1	Methylmalonate-semialdehyde dehydrogenase [acylating], mitochondrial	AISFVGSNK	55.235	0	1	1013	857	Q02252	AISFVGSNK
ALDH6A1	Methylmalonate-semialdehyde dehydrogenase [acylating], mitochondrial	WLPELVEHAK	39.785	0	1	25023	20818	Q02252	WLPELVEHAK
ALDH7A1	Alpha-aminoadipic semialdehyde dehydrogenase	GAPTTSLISVAVTK	49.595	13546000	1	7874	6631	P49419		GAPTTSLISVAVTK	+
ALDH7A1	Alpha-aminoadipic semialdehyde dehydrogenase	GEVITTYCPANNEPIAR	79.393	9520500	1	8199	6891	P49419		GEVITTYCPANNEPIAR	+
ALDH7A1	Alpha-aminoadipic semialdehyde dehydrogenase	IQVLGSLVSLEMGK	62.287	617010	1	11530	9626	P49419		IQVLGSLVSLEMGK	+
ALDH7A1	Alpha-aminoadipic semialdehyde dehydrogenase	IWADIPAPK	52.579	0	1	11916	9959	P49419		IWADIPAPK	+
ALDH7A1	Alpha-aminoadipic semialdehyde dehydrogenase	NEEEVFAWNNEVK	75.589	5721400	1	15963	13338	P49419		NEEEVFAWNNEVK	+
ALDH7A1	Alpha-aminoadipic semialdehyde dehydrogenase	QGLSSSIFTK	68.107	13991000	1	17983	15036	P49419		QGLSSSIFTK	+
ALDH7A1	Alpha-aminoadipic semialdehyde dehydrogenase	QIGDALR	56.721	7460300	1	18054	15093	P49419		QIGDALR	+
ALDH7A1	Alpha-aminoadipic semialdehyde dehydrogenase	QVGLMVQER	55.084	0	1	18484	15480	P49419		QVGLMVQER	+
ALDH7A1	Alpha-aminoadipic semialdehyde dehydrogenase	VNLLSFTGSTQVGK	75.764	5124600	1	24154	20092	P49419		VNLLSFTGSTQVGK	+
ALDH7A1	Alpha-aminoadipic semialdehyde dehydrogenase	MIGGPILPSER	58.274	8114000	0	15620	13036	P49419	MIGGPILPSER
ALDH9A1	4-trimethylaminobutyraldehyde dehydrogenase	ANDTTFGLAAGVFTR	54.281	2926600	1	1498	1252	P49189		ANDTTFGLAAGVFTR	+
ALDH9A1	4-trimethylaminobutyraldehyde dehydrogenase	EVNLAVQNAK	95.311	15017000	1	6593	5523	P49189		EVNLAVQNAK	+
ALDH9A1	4-trimethylaminobutyraldehyde dehydrogenase	IGDPLLEDTR	49.081	26544000	1	10732	8972	P49189		IGDPLLEDTR	+
ALDH9A1	4-trimethylaminobutyraldehyde dehydrogenase	VLCGGDIYVPEDPK	90.707	18585000	1	23773	19771	P49189		VLCGGDIYVPEDPK	+
ALDH9A1	4-trimethylaminobutyraldehyde dehydrogenase	VSFTGSVPTGMK	77.185	16713000	1	24418	20316	P49189		VSFTGSVPTGMK	+
ALDH9A1	4-trimethylaminobutyraldehyde dehydrogenase	VTIEYYSQLK	68.355	10065000	1	24575	20444	P49189		VTIEYYSQLK	+
ALDH9A1	4-trimethylaminobutyraldehyde dehydrogenase	AFEPATGR	91.318	12452000	0	620	534	P49189	AFEPATGR
ALDH9A1	4-trimethylaminobutyraldehyde dehydrogenase	ILLEAAR	85.359	20689000	1	11137	9294	P49189	ILLEAAR
ALDH9A1	4-trimethylaminobutyraldehyde dehydrogenase	PVTLELGGK	91.087	0	1	17637	14741	P49189	PVTLELGGK
ALDH9A1	4-trimethylaminobutyraldehyde dehydrogenase	STGTFVVSQPLNYR	49.298	3867800	1	20839	17389	P49189	STGTFVVSQPLNYR
ALDH9A1	4-trimethylaminobutyraldehyde dehydrogenase	VEPADASGTEK	73.632	6445200	0	23237	19342	P49189	VEPADASGTEK
ALDOA	Fructose-bisphosphate aldolase A	ADDGRPFPQVIK	78.324	486850000	2	318	273	P04075		ADDGRPFPQVIK	+
ALDOA	Fructose-bisphosphate aldolase A	ALANSLACQGK	158.79	332440000	1	1082	914	P04075		ALANSLACQGK	+
ALDOA	Fructose-bisphosphate aldolase A	FSHEEIAMATVTALR	131.35	90115000	6	7570		P04075		FSHEEIAMATVTALR;FSHEEIAMATVTALR
ALDOA	Fructose-bisphosphate aldolase A	GILAADESTGSIAK	95.264	661290000	1	8518	7162	P04075		GILAADESTGSIAK	+
ALDOA	Fructose-bisphosphate aldolase A	GVVPLAGTNGETTTQGLDGLSER	105.22	39051000	2	9381	7896	P04075		GVVPLAGTNGETTTQGLDGLSER	+
ALDOA	Fructose-bisphosphate aldolase A	IGEHTPSALAIMENANVLAR	107.03	37484000	7	10748		P04075		IGEHTPSALAIMENANVLAR;IGEHTPSALAIMENANVLAR
ALDOA	Fructose-bisphosphate aldolase A	LQSIGTENTEENR	173.19	116010000	1	14665	12205	P04075		LQSIGTENTEENR	+
ALDOA	Fructose-bisphosphate aldolase A	QLLLTADDR	85.29	391800000	2	18175	15202	P04075		QLLLTADDR	+
ALDOA	Fructose-bisphosphate aldolase A	RALANSLACQGK	109.16	37079000	3	18604	15579	P04075		RALANSLACQGK	+
ALDOA	Fructose-bisphosphate aldolase A	RLQSIGTENTEENRR	120.63	448980000	3	19001	15858	P04075		RLQSIGTENTEENRR	+
ALDOA	Fructose-bisphosphate aldolase A	VNPCIGGVILFHETLYQK	81.157	8635200	2	24171	20106	P04075		VNPCIGGVILFHETLYQK	+
ALDOA	Fructose-bisphosphate aldolase A	YTPSGQAGAAASESLFVSNHAY	101.6	22773000	2	25905	21547	P04075		YTPSGQAGAAASESLFVSNHAY	+
ALDOA	Fructose-bisphosphate aldolase A	AAQEEYVK	85.212	176800000	2	176	161	P04075	AAQEEYVK
ALDOA	Fructose-bisphosphate aldolase A	ALQASALK	96.027	255220000	0	1314	1102	P04075	ALQASALK
ALDOA	Fructose-bisphosphate aldolase A	ALSDHHIYLEGTLLK	156.96	112050000	6	1346	1131	P04075	ALSDHHIYLEGTLLK
ALDOA	Fructose-bisphosphate aldolase A	ELSDIAHR	41.427	238240000	1	5835	4867	P04075	ELSDIAHR
ALDOA	Fructose-bisphosphate aldolase A	PNMVTPGHACTQK	126.51	90383000	6	17390		P04075	PNMVTPGHACTQK
ALDOA	Fructose-bisphosphate aldolase A	PYQYPALTPEQK	166.7	148930000	2	17693	14783	P04075	PYQYPALTPEQK
ALDOA	Fructose-bisphosphate aldolase A	TVPPAVTGITFLSGGQSEEEASINLNAINK	50.029	1027500	1	22585	18807	P04075	TVPPAVTGITFLSGGQSEEEASINLNAINK
ALDOA;ALDOB;ALDOC	Fructose-bisphosphate aldolase A;Fructose-bisphosphate aldolase B;Fructose-bisphosphate aldolase C	VLAAVYK	67.035	338320000	1	23737	19740	P04075	VLAAVYK
ALDOA;ALDOC	Fructose-bisphosphate aldolase A;Fructose-bisphosphate aldolase C	CQYVTEK	58.286	51238000	1	2548	2142	P04075		CQYVTEK	+
ALDOA;ALDOC	Fructose-bisphosphate aldolase A;Fructose-bisphosphate aldolase C	DGADFAK	65.235	31667000	1	3073	2583	P04075		DGADFAK	+
ALDOA;ALDOC	Fructose-bisphosphate aldolase A;Fructose-bisphosphate aldolase C	RCQYVTEK	78.149	139660000	2	18646	15603	P04075		RCQYVTEK	+
ALDOA;ALDOC	Fructose-bisphosphate aldolase A;Fructose-bisphosphate aldolase C	PWALTFSYGR	55.314	18397000	1	17662	14757	P04075	PWALTFSYGR
ALDOA;ALDOC	Fructose-bisphosphate aldolase A;Fructose-bisphosphate aldolase C	YASICQQNGIVPIVEPEILPDGDHDLK	52.465	3950400	1	25164	20939	P04075	YASICQQNGIVPIVEPEILPDGDHDLK
ALDOC	Fructose-bisphosphate aldolase C	ALQASALNAWR	76.843	14130000	1	1315	1103	P09972		ALQASALNAWR	+
ALDOC	Fructose-bisphosphate aldolase C	ELSDIALR	71.379	23558000	2	5837	4868	P09972		ELSDIALR	+
ALDOC	Fructose-bisphosphate aldolase C	GILAADESVGSMAK	68.044	19514000	1	8519	7163	P09972		GILAADESVGSMAK	+
ALDOC	Fructose-bisphosphate aldolase C	GVVPLAGTDGETTTQGLDGLSER	98.002	135530000	8	9375	7895	P09972		GVVPLAGTDGETTTQGLDGLSER	+
ALDOC	Fructose-bisphosphate aldolase C	LSQIGVENTEENR	105.03	5527200	1	14856	12366	P09972		LSQIGVENTEENR	+
ALDOC	Fructose-bisphosphate aldolase C	RAEVNGLAAQGK	66.989	2517200	1	18599	15576	P09972		RAEVNGLAAQGK	+
ALDOC	Fructose-bisphosphate aldolase C	RLSQIGVENTEENRR	146.2	13317000	1	19008	15864	P09972		RLSQIGVENTEENRR	+
ALDOC	Fructose-bisphosphate aldolase C	ALSDHHVYLEGTLLK	33.842	3674400	1	1352	1132	P09972	ALSDHHVYLEGTLLK
ALDOC	Fructose-bisphosphate aldolase C	DDNGVPFVR	51.949	8578500	1	2830	2376	P09972	DDNGVPFVR
ALDOC	Fructose-bisphosphate aldolase C	DNAGAATEEFIK	115.34	22500000	1	3706	3110	P09972	DNAGAATEEFIK
ALDOC	Fructose-bisphosphate aldolase C	LSQIGVENTEENRR	33.842	8991800	1	14857	12367	P09972	LSQIGVENTEENRR
ALDOC	Fructose-bisphosphate aldolase C	PHSYPALSAEQK	99.752	9148700	2	17173	14355	P09972	PHSYPALSAEQK
ALDOC	Fructose-bisphosphate aldolase C	PNMVTPGHACPIK	98.902	17991000	2	17385	14531	P09972	PNMVTPGHACPIK
ALDOC	Fructose-bisphosphate aldolase C	TPSALAILENANVLAR	64.52	737960	1	22173	18457	P09972	TPSALAILENANVLAR
ALG1	Chitobiosyldiphosphodolichol beta-mannosyltransferase	EDLADNWHIR	51.276	2258000	1	4774	4007	Q9BT22		EDLADNWHIR	+
ALG1	Chitobiosyldiphosphodolichol beta-mannosyltransferase	PHDELLQNNR	58.699	0	1	17157	14345	Q9BT22	PHDELLQNNR
ALG3	Dol-P-Man:Man(5)GlcNAc(2)-PP-Dol alpha-1,3-mannosyltransferase	SGSAAQAEGLCK	53.367	2853700	1	19907	16591	Q92685	SGSAAQAEGLCK
ALG6	Dolichyl pyrophosphate Man9GlcNAc2 alpha-1,3-glucosyltransferase	FINPDWIALHTSR	30.998	1018100	1	7183	6044	Q9Y672		FINPDWIALHTSR	+
ALG6	Dolichyl pyrophosphate Man9GlcNAc2 alpha-1,3-glucosyltransferase	EQTLQVLR	43.808	0	1	6184	5177	Q9Y672	EQTLQVLR
ALG6	Dolichyl pyrophosphate Man9GlcNAc2 alpha-1,3-glucosyltransferase	GYESQAHK	43.808	477410	1	9438	7944	Q9Y672	GYESQAHK
ALG8	Probable dolichyl pyrophosphate Glc1Man9GlcNAc2 alpha-1,3-glucosyltransferase	FLDPNNIPK	49.536	2904900	1	7220	6076	Q9BVK2	FLDPNNIPK
ALG8	Probable dolichyl pyrophosphate Glc1Man9GlcNAc2 alpha-1,3-glucosyltransferase	VLSVIGLK	75.738	4555800	1	24002	19965	Q9BVK2	VLSVIGLK
ALMS1	Alstrom syndrome protein 1	ISTVHIPDDQK	51.762	2402800	1	11685	9750	Q8TCU4	ISTVHIPDDQK
ALYREF	THO complex subunit 4	QQLSAEELDAQLDAYNAR	81.157	2294900	2	18329	15337	Q86V81		QQLSAEELDAQLDAYNAR	+
ALYREF	THO complex subunit 4	SLGTADVHFER	101.35	6645000	1	20221	16853	Q86V81		SLGTADVHFER	+
ALYREF	THO complex subunit 4	PMNIQLVTSQIDAQR	80.746	1720100	1	17360	14512	Q86V81	PMNIQLVTSQIDAQR
AMPD2	AMP deaminase 2	EIAEELFTR	108.43	3066900	1	5376	4486	Q01433		EIAEELFTR	+
AMPD2	AMP deaminase 2	NPLPEYLSR	58.699	0	1	16471	13760	Q01433		NPLPEYLSR	+
AMPD2	AMP deaminase 2	TDSDSDLQLYK	75.819	3544900	1	21364	17802	Q01433		TDSDSDLQLYK	+
AMPD2	AMP deaminase 2	LEPDILLR	41.448	2363500	1	13052	10851	Q01433	LEPDILLR
ANAPC1	Anaphase-promoting complex subunit 1	DLQEFVPFGR	51.445	450250	1	3588	3020	Q9H1A4	DLQEFVPFGR
ANAPC4	Anaphase-promoting complex subunit 4	LLAFALADTK	54.198	0	1	13764	11446	Q9UJX5	LLAFALADTK
ANAPC7	Anaphase-promoting complex subunit 7	DAIAILDGIPSR	44.193	0	1	2670	2247	Q9UJX3		DAIAILDGIPSR	+
ANAPC7	Anaphase-promoting complex subunit 7	NALANQSDCVLHR	74.987	2787500	1	15841	13232	Q9UJX3		NALANQSDCVLHR	+
ANAPC7	Anaphase-promoting complex subunit 7	YEDGIALLR	56.432	1916200	1	25253	21018	Q9UJX3	YEDGIALLR
ANKEF1	Ankyrin repeat and EF-hand domain-containing protein 1	VFSNINIITK	51.276	1587600	1	23372	19452	Q9NU02	VFSNINIITK
ANKFY1	Ankyrin repeat and FYVE domain-containing protein 1	RESGAAEQVDNK	45.28	1019100	1	18768	15683	Q9P2R3		RESGAAEQVDNK	+
ANKFY1	Ankyrin repeat and FYVE domain-containing protein 1	FQLQLLR	73.039	2552800	1	7490	6302	Q9P2R3	FQLQLLR
ANKHD1	Ankyrin repeat and KH domain-containing protein 1	DTALTIAADK	69.672	2255300	1	4097	3433	Q8IWZ3		DTALTIAADK	+
ANKHD1	Ankyrin repeat and KH domain-containing protein 1	DTPLSLACSGGR	43.297	1875100	1	4143	3472	Q8IWZ3		DTPLSLACSGGR	+
ANKHD1	Ankyrin repeat and KH domain-containing protein 1	FLLEAGADQEHK	29.98	3810900	1	7268	6120	Q8IWZ3		FLLEAGADQEHK	+
ANKHD1	Ankyrin repeat and KH domain-containing protein 1	SLAEACSDGDVNAVR	80.632	1810200	1	20119	16766	Q8IWZ3		SLAEACSDGDVNAVR	+
ANKHD1	Ankyrin repeat and KH domain-containing protein 1	FCELLIHR	38.962	1867400	1	6818	5725	Q8IWZ3	FCELLIHR
ANKHD1	Ankyrin repeat and KH domain-containing protein 1	TVDPETQAR	44.863	1273800	1	22505	18740	Q8IWZ3	TVDPETQAR
ANKRD28	Serine/threonine-protein phosphatase 6 regulatory ankyrin repeat subunit A	TPLDLAAFK	53.751	1037800	1	22155	18440	O15084	TPLDLAAFK
ANKZF1	Ankyrin repeat and zinc finger domain-containing protein 1	ARPPYTVAADK	63.091	1092700	1	1814	1510	Q9H8Y5		ARPPYTVAADK	+
ANKZF1	Ankyrin repeat and zinc finger domain-containing protein 1	DLLAGPSWAK	47.302	2832600	1	3531	2973	Q9H8Y5		DLLAGPSWAK	+
ANKZF1	Ankyrin repeat and zinc finger domain-containing protein 1	GGPSHSAGANLR	63.473	2201000	2	8382	7043	Q9H8Y5		GGPSHSAGANLR	+
ANKZF1	Ankyrin repeat and zinc finger domain-containing protein 1	LLLEAGADPTVQDSR	87.519	3394800	1	13959	11612	Q9H8Y5		LLLEAGADPTVQDSR	+
ANKZF1	Ankyrin repeat and zinc finger domain-containing protein 1	KPTEEEIRK	35.652	1549900	0	12311	10226	Q9H8Y5	KPTEEEIRK
ANKZF1	Ankyrin repeat and zinc finger domain-containing protein 1	LTTLHVYEEDPR	32.933	4839400	1	15082	12561	Q9H8Y5	LTTLHVYEEDPR
ANKZF1	Ankyrin repeat and zinc finger domain-containing protein 1	NPDAYDYNK	52.579	2337200	1	16435	13730	Q9H8Y5	NPDAYDYNK
ANKZF1	Ankyrin repeat and zinc finger domain-containing protein 1	PLLSALDFEK	60.255	1587600	1	17273	14445	Q9H8Y5	PLLSALDFEK
ANLN	Actin-binding protein anillin	GSVTLSEIR	60.102	4320700	1	9151	7712	Q9NQW6		GSVTLSEIR	+
ANLN	Actin-binding protein anillin	QEATFCSQR	43.77	1063400	1	17865	14931	Q9NQW6		QEATFCSQR	+
ANLN	Actin-binding protein anillin	VTENQIPAK	60.398	0	1	24550	20426	Q9NQW6		VTENQIPAK	+
ANLN	Actin-binding protein anillin	EDDRETLVSQCR	39.561	3223400	1	4730	3971	Q9NQW6	EDDRETLVSQCR
ANLN	Actin-binding protein anillin	EICLQSQSK	95.311	1978400	1	5384	4494	Q9NQW6	EICLQSQSK
ANLN	Actin-binding protein anillin	INLANCTSR	68.626	0	1	11308	9439	Q9NQW6	INLANCTSR
ANLN	Actin-binding protein anillin	LLLIATGK	40.352	4603400	1	13965	11617	Q9NQW6	LLLIATGK
ANLN	Actin-binding protein anillin	LLTSITTK	66.692	2471300	1	14113	11746	Q9NQW6	LLTSITTK
ANLN	Actin-binding protein anillin	LNQVLVDIR	66.19	2561000	1	14322	11908	Q9NQW6	LNQVLVDIR
ANLN	Actin-binding protein anillin	NWLSADTK	44.98	2930000	1	16816	14060	Q9NQW6	NWLSADTK
ANLN	Actin-binding protein anillin	PLLSNASATPVGR	72.891	1675500	1	17274	14446	Q9NQW6	PLLSNASATPVGR
ANP32A	Acidic leucine-rich nuclear phosphoprotein 32 family member A	CPNLTHLNLSGNK	134.04	59352000	2	2522	2121	P39687		CPNLTHLNLSGNK	+
ANP32A	Acidic leucine-rich nuclear phosphoprotein 32 family member A	KLELSDNR	66.273	76203000	1	12214	10158	P39687		KLELSDNR	+
ANP32A	Acidic leucine-rich nuclear phosphoprotein 32 family member A	LLPQLTYLDGYDRDDK	92.773	58980000	2	14030	11671	P39687		LLPQLTYLDGYDRDDK	+
ANP32A	Acidic leucine-rich nuclear phosphoprotein 32 family member A	REPEDEGEDDD	123.01	3302100	1	18760	15677	P39687		REPEDEGEDDD	+
ANP32A	Acidic leucine-rich nuclear phosphoprotein 32 family member A	KREPEDEGEDDD	61.11	3094200	1	12344	10250	P39687	KREPEDEGEDDD
ANP32A;ANP32B	Acidic leucine-rich nuclear phosphoprotein 32 family member A;Acidic leucine-rich nuclear phosphoprotein 32 family member B	SLDLFNCEVTNLNDYR	75.911	9093100	2	20147	16792	P39687		SLDLFNCEVTNLNDYR	+
ANP32A;ANP32B	Acidic leucine-rich nuclear phosphoprotein 32 family member A;Acidic leucine-rich nuclear phosphoprotein 32 family member B	LLPQLTYLDGYDR	43.761	3000000	1	14029	11670	P39687	LLPQLTYLDGYDR
ANP32A;ANP32C	Acidic leucine-rich nuclear phosphoprotein 32 family member A;Acidic leucine-rich nuclear phosphoprotein 32 family member C	VSGGLEVLAEK	49.483	108100000	1	24422	20320	P39687		VSGGLEVLAEK	+
ANP32A;ANP32C;ANP32D	Acidic leucine-rich nuclear phosphoprotein 32 family member A;Acidic leucine-rich nuclear phosphoprotein 32 family member C;Acidic leucine-rich nuclear phosphoprotein 32 family member D	DLSTIEPLK	81.972	185820000	2	3620	3048	P39687	DLSTIEPLK
ANP32B	Acidic leucine-rich nuclear phosphoprotein 32 family member B	IFGGLDMLAEK	77.674	36565000	2	10672		Q92688		IFGGLDMLAEK	+
ANP32B	Acidic leucine-rich nuclear phosphoprotein 32 family member B	KLELSENR	177.7	53276000	0	12215	10159	Q92688		KLELSENR	+
ANP32B	Acidic leucine-rich nuclear phosphoprotein 32 family member B	LPNLTHLNLSGNK	160.18	31081000	4	14434	11999	Q92688		LPNLTHLNLSGNK	+
ANP32B	Acidic leucine-rich nuclear phosphoprotein 32 family member B	LELSENR	63.054	7638200	1	13031	10833	Q92688	LELSENR
ANP32E	Acidic leucine-rich nuclear phosphoprotein 32 family member E	CPNLTYLNLSGNK	99.669	9920700	1	2524	2122	Q9BTT0		CPNLTYLNLSGNK	+
ANP32E	Acidic leucine-rich nuclear phosphoprotein 32 family member E	DLSTVEALQNLK	83.182	50191000	2	3622	3049	Q9BTT0		DLSTVEALQNLK	+
ANP32E	Acidic leucine-rich nuclear phosphoprotein 32 family member E	SLDLFNCEITNLEDYR	74.141	881620	1	20146	16791	Q9BTT0		SLDLFNCEITNLEDYR	+
ANXA1	Annexin A1	AAYLQETGKPLDETLK	142.32	30831000	2	267	234	P04083		AAYLQETGKPLDETLK	+
ANXA1	Annexin A1	CLTAIVK	77.741	54282000	1	2487	2093	P04083		CLTAIVK	+
ANXA1	Annexin A1	GDRSEDFGVNEDLADSDAR	134.52	48334000	2	8014	6750	P04083		GDRSEDFGVNEDLADSDAR	+
ANXA1	Annexin A1	GLGTDEDTLIEILASR	46.892	2511200	1	8659	7282	P04083		GLGTDEDTLIEILASR	+
ANXA1	Annexin A1	GVDEATIIDILTK	36.292	17317000	1	9277	7819	P04083		GVDEATIIDILTK	+
ANXA1	Annexin A1	ILVALCGGN	61.962	31948000	1	11217	9366	P04083		ILVALCGGN	+
ANXA1	Annexin A1	MYGISLCQAILDETK	51.03	2030500	1	15800	13195	P04083		MYGISLCQAILDETK	+
ANXA1	Annexin A1	NALLSLAK	80.165	137930000	1	15846	13237	P04083		NALLSLAK	+
ANXA1	Annexin A1	QAWFIENEEQEYVQTVK	94.203	1976900	1	17805	14875	P04083		QAWFIENEEQEYVQTVK	+
ANXA1	Annexin A1	SEDFGVNEDLADSDAR	213.83	71695000	1	19608	16336	P04083		SEDFGVNEDLADSDAR	+
ANXA1	Annexin A1	SEIDMNDIK	50.353	96593000	1	19654	16376	P04083		SEIDMNDIK	+
ANXA1	Annexin A1	TPAQFDADELR	130.44	127770000	1	22119	18410	P04083		TPAQFDADELR	+
ANXA1	Annexin A1	VYREELK	135.77	43956000	0	24911	20716	P04083		VYREELK	+
ANXA1	Annexin A1	AAYLQETGK	125.16	77785000	2	264	233	P04083	AAYLQETGK
ANXA1	Annexin A1	ALYEAGER	49.57	85540000	2	1429	1192	P04083	ALYEAGER
ANXA1	Annexin A1	AMVSEFLK	75.213	4492100	2	1490	1245	P04083	AMVSEFLK
ANXA1	Annexin A1	DITSDTSGDFR	91.313	148960000	1	3370	2837	P04083	DITSDTSGDFR
ANXA1	Annexin A1	GGPGSAVSPYPTFNPSSDVAALHK	36.485	83382000	1	8376	7038	P04083	GGPGSAVSPYPTFNPSSDVAALHK
ANXA1	Annexin A1	GTDVNVFNTILTTR	58.885	46929000	1	9176	7733	P04083	GTDVNVFNTILTTR
ANXA1	Annexin A1	PAFFAEK	53.163	143000000	2	16888	14126	P04083	PAFFAEK
ANXA1	Annexin A1	PLDETLK	66.429	70364000	1	17225	14401	P04083	PLDETLK
ANXA1	Annexin A1	VLDLELK	58.286	118760000	1	23786	19784	P04083	VLDLELK
ANXA11	Annexin A11	AHLVAVFNEYQR	81.017	3709300	1	862	746	P50995		AHLVAVFNEYQR	+
ANXA11	Annexin A11	DAQELYAAGENR	90.861	10820000	2	2703	2276	P50995		DAQELYAAGENR	+
ANXA11	Annexin A11	DESTNVDMSLAQR	90.759	4370700	1	2941	2472	P50995		DESTNVDMSLAQR	+
ANXA11	Annexin A11	EMSGDLEEGMLAVVK	53.3	1002500	1	5957	4970	P50995		EMSGDLEEGMLAVVK	+
ANXA11	Annexin A11	FNAVLCSR	88.37	4573100	1	7363	6203	P50995		FNAVLCSR	+
ANXA11	Annexin A11	GFGTDEQAIIDCLGSR	42.314	1093700	1	8265	6945	P50995		GFGTDEQAIIDCLGSR	+
ANXA11	Annexin A11	GTITDAPGFDPLR	109	5796000	2	9209	7759	P50995		GTITDAPGFDPLR	+
ANXA11	Annexin A11	LLISLSQGNR	103.01	4905100	1	13950	11603	P50995		LLISLSQGNR	+
ANXA11	Annexin A11	NTPAFFAER	49.3	10341000	1	16690	13946	P50995		NTPAFFAER	+
ANXA11	Annexin A11	QQILLSFK	67.897	6678100	1	18313	15322	P50995		QQILLSFK	+
ANXA11	Annexin A11	SETDLLDIR	102.07	13054000	1	19715	16429	P50995		SETDLLDIR	+
ANXA11	Annexin A11	SLYHDISGDTSGDYR	118.16	3621800	1	20383	16990	P50995		SLYHDISGDTSGDYR	+
ANXA11	Annexin A11	SLYHDISGDTSGDYRK	85.469	2553000	1	20384	16991	P50995		SLYHDISGDTSGDYRK	+
ANXA11	Annexin A11	SDTSGHFQR	74.92	4555000	1	19584	16314	P50995	SDTSGHFQR
ANXA11	Annexin A11	TLEEAIR	79.469	6392900	1	21892	18225	P50995	TLEEAIR
ANXA11	Annexin A11	TPVLFDIYEIK	60.08	4220000	0	22189	18472	P50995	TPVLFDIYEIK
ANXA11;ANXA13	Annexin A11;Annexin A13	SELSGNFEK	49.742	9133400	1	19681	16400	P50995		SELSGNFEK	+
ANXA2	Annexin A2	AEDGSVIDYELIDQDAR	71.263	94278000	2	470	403	P07355		AEDGSVIDYELIDQDAR	+
ANXA2	Annexin A2	GVDEVTIVNILTNR	39.629	33653000	1	9278	7820	P07355		GVDEVTIVNILTNR	+
ANXA2	Annexin A2	QDIAFAYQR	106.68	211920000	1	17834	14901	P07355		QDIAFAYQR	+
ANXA2	Annexin A2	RAEDGSVIDYELIDQDAR	196.71	80818000	2	18592	15572	P07355		RAEDGSVIDYELIDQDAR	+
ANXA2	Annexin A2	PLYFADR	79.469	341030000	2	17327	14495	P07355	PLYFADR
ANXA2;ANXA2P2	Annexin A2;Putative annexin A2-like protein	AYTNFDAER	52.579	276490000	1	2337	1967	P07355		AYTNFDAER	+
ANXA2;ANXA2P2	Annexin A2;Putative annexin A2-like protein	DIISDTSGDFR	77.062	197870000	1	3306	2783	P07355		DIISDTSGDFR	+
ANXA2;ANXA2P2	Annexin A2;Putative annexin A2-like protein	DIISDTSGDFRK	71.176	169980000	3	3307	2784	P07355		DIISDTSGDFRK	+
ANXA2;ANXA2P2	Annexin A2;Putative annexin A2-like protein	GLGTDEDSLIEIICSR	59.728	7205300	1	8658	7281	P07355		GLGTDEDSLIEIICSR	+
ANXA2;ANXA2P2	Annexin A2;Putative annexin A2-like protein	LMVALAK	112.27	187760000	1	14223	11832	P07355		LMVALAK	+
ANXA2;ANXA2P2	Annexin A2;Putative annexin A2-like protein	LSLEGDHSTPPSAYGSVK	210.98	258480000	3	14811	12328	P07355		LSLEGDHSTPPSAYGSVK	+
ANXA2;ANXA2P2	Annexin A2;Putative annexin A2-like protein	SALSGHLETVILGLLK	37.77	1670000	1	19403	16159	P07355		SALSGHLETVILGLLK	+
ANXA2;ANXA2P2	Annexin A2;Putative annexin A2-like protein	SLYYYIQQDTK	192.5	159790000	2	20390	16996	P07355		SLYYYIQQDTK	+
ANXA2;ANXA2P2	Annexin A2;Putative annexin A2-like protein	SYSPYDMLESIR	156.14	56900000	4	21126		P07355		SYSPYDMLESIR;SYSPYDMLESIR
ANXA2;ANXA2P2	Annexin A2;Putative annexin A2-like protein	TNQELQEINR	183.78	314980000	3	22096	18391	P07355		TNQELQEINR	+
ANXA2;ANXA2P2	Annexin A2;Putative annexin A2-like protein	TPAQYDASELK	136.38	290210000	2	22120	18411	P07355		TPAQYDASELK	+
ANXA2;ANXA2P2	Annexin A2;Putative annexin A2-like protein	WISIMTER	68.224	159200000	2	25003		P07355		WISIMTER	+
ANXA2;ANXA2P2	Annexin A2;Putative annexin A2-like protein	ALLYLCGGDD	38.303	23806000	1	1280	1077	P07355	ALLYLCGGDD
ANXA2;ANXA2P2	Annexin A2;Putative annexin A2-like protein	DALNIETAIK	106.62	250800000	2	2685	2261	P07355	DALNIETAIK
ANXA2;ANXA2P2	Annexin A2;Putative annexin A2-like protein	ELASALK	66.993	119040000	1	5575	4649	P07355	ELASALK
ANXA2;ANXA2P2	Annexin A2;Putative annexin A2-like protein	SEVDMLK	58.917	116320000	1	19727	16439	P07355	SEVDMLK
ANXA2;ANXA2P2	Annexin A2;Putative annexin A2-like protein	STVHEILCK	86.18	441170000	1	20894	17436	P07355	STVHEILCK
ANXA2;ANXA2P2	Annexin A2;Putative annexin A2-like protein	SVPHLQK	55.441	163590000	1	20974	17510	P07355	SVPHLQK
ANXA3	Annexin A3	FTEILCLR	60.91	9456700	1	7628	6419	P12429		FTEILCLR	+
ANXA3	Annexin A3	GAGTNEDALIEILTTR	52.172	2620900	1	7838	6604	P12429		GAGTNEDALIEILTTR	+
ANXA3	Annexin A3	GIGTDEFTLNR	150.1	23115000	1	8502	7148	P12429		GIGTDEFTLNR	+
ANXA3	Annexin A3	HYGYSLYSAIK	96.604	4056800	1	10244	8540	P12429		HYGYSLYSAIK	+
ANXA3	Annexin A3	NTPAFLAER	93.098	56851000	1	16691	13947	P12429		NTPAFLAER	+
ANXA3	Annexin A3	QDAQILYK	83.206	13540000	1	17821	14890	P12429		QDAQILYK	+
ANXA3	Annexin A3	SDTSGDYEITLLK	98.942	12366000	1	19582	16312	P12429		SDTSGDYEITLLK	+
ANXA3	Annexin A3	SLGDDISSETSGDFR	151.56	11652000	1	20207	16839	P12429		SLGDDISSETSGDFR	+
ANXA3	Annexin A3	SLGDDISSETSGDFRK	92.8	5995200	1	20208	16840	P12429		SLGDDISSETSGDFRK	+
ANXA3	Annexin A3	ALLTLADGR	116.05	23585000	0	1275	1073	P12429	ALLTLADGR
ANXA3	Annexin A3	DISQAYYTVYK	81.92	20457000	0	3359	2827	P12429	DISQAYYTVYK
ANXA3	Annexin A3	DIVDSIK	58.782	13429000	1	3375	2841	P12429	DIVDSIK
ANXA3	Annexin A3	LTFDEYR	100.75	27085000	0	14972	12470	P12429	LTFDEYR
ANXA3	Annexin A3	MLISILTER	51.445	3840200	1	15653	13066	P12429	MLISILTER
ANXA3	Annexin A3	SEIDLLDIR	42.336	17389000	1	19650	16372	P12429	SEIDLLDIR
ANXA3	Annexin A3	VDEHLAK	53.679	7880500	1	22996	19145	P12429	VDEHLAK
ANXA4	Annexin A4	AASGFNAMEDAQTLR	95.582	8323600	1	198	177	P09525		AASGFNAMEDAQTLR	+
ANXA4	Annexin A4	AEIDMLDIR	50.353	6256300	1	519	441	P09525		AEIDMLDIR	+
ANXA4	Annexin A4	DEGNYLDDALVR	94.122	6774300	1	2896	2433	P09525		DEGNYLDDALVR	+
ANXA4	Annexin A4	FLTVLCSR	87.476	5898300	1	7320	6168	P09525		FLTVLCSR	+
ANXA4	Annexin A4	GAGTDEGCLIEILASR	52.172	1845000	1	7835	6601	P09525		GAGTDEGCLIEILASR	+
ANXA4	Annexin A4	ISQTYQQQYGR	152.7	9683200	1	11662	9734	P09525		ISQTYQQQYGR	+
ANXA4	Annexin A4	SDTSFMFQR	68.371	6412900	1	19581	16311	P09525		SDTSFMFQR	+
ANXA4	Annexin A4	GLGTDDNTLIR	44.612	20459000	1	8657	7280	P09525	GLGTDDNTLIR
ANXA5	Annexin A5	ETSGNLEQLLLAVVK	46.318	720630	1	6452	5402	P08758		ETSGNLEQLLLAVVK	+
ANXA5	Annexin A5	GAGTDDHTLIR	184.36	80048000	2	7833	6599	P08758		GAGTDDHTLIR	+
ANXA5	Annexin A5	GLGTDEESILTLLTSR	52.172	827840	1	8660	7283	P08758		GLGTDEESILTLLTSR	+
ANXA5	Annexin A5	GTVTDFPGFDER	47.915	64095000	1	9247	7792	P08758		GTVTDFPGFDER	+
ANXA5	Annexin A5	LYDAYELK	80.165	63197000	1	15365	12809	P08758		LYDAYELK	+
ANXA5	Annexin A5	MLVVLLQANR	64.711	1225800	1	15677	13089	P08758		MLVVLLQANR	+
ANXA5	Annexin A5	QEISAAFK	68.224	42259000	1	17883	14947	P08758		QEISAAFK	+
ANXA5	Annexin A5	VLTEIIASR	77.662	92092000	2	24009	19971	P08758		VLTEIIASR	+
ANXA5	Annexin A5	DLLDDLK	57.281	8593000	1	3533	2975	P08758	DLLDDLK
ANXA5	Annexin A5	FITIFGTR	68.224	43769000	1	7195	6054	P08758	FITIFGTR
ANXA5	Annexin A5	NFATSLYSMIK	66.267	6117500	1	16018	13383	P08758	NFATSLYSMIK
ANXA5	Annexin A5	SEIDLFNIR	46.462	47779000	1	19649	16371	P08758	SEIDLFNIR
ANXA6	Annexin A6	ALIEILATR	59.908	4448700	1	1231	1036	P08133		ALIEILATR	+
ANXA6	Annexin A6	CLIEILASR	61.78	1872100	1	2480	2086	P08133		CLIEILASR	+
ANXA6	Annexin A6	DLEADIIGDTSGHFQK	36.597	1805500	1	3448	2903	P08133		DLEADIIGDTSGHFQK	+
ANXA6	Annexin A6	EAILDIITSR	63.073	5682900	1	4553	3819	P08133		EAILDIITSR	+
ANXA6	Annexin A6	EEGGENLDQAR	87.184	4375800	1	4913	4120	P08133		EEGGENLDQAR	+
ANXA6	Annexin A6	GTVRPANDFNPDADAK	59.625	6492500	1	9244	7790	P08133		GTVRPANDFNPDADAK	+
ANXA6	Annexin A6	ILISLATGHR	74.533	0	1	11129	9288	P08133		ILISLATGHR	+
ANXA6	Annexin A6	SEIDLLNIR	74.269	8081400	1	19651	16373	P08133		SEIDLLNIR	+
ANXA6	Annexin A6	SELDMLDIR	68.657	4470500	1	19664	16385	P08133		SELDMLDIR	+
ANXA6	Annexin A6	SLEDALSSDTSGHFR	85.909	12754000	2	20167	16806	P08133		SLEDALSSDTSGHFR	+
ANXA6	Annexin A6	STPEYFAER	42.336	6860800	1	20869	17414	P08133		STPEYFAER	+
ANXA6	Annexin A6	TNEQMHQLVAAYK	31.656	7762800	1	22077	18375	P08133		TNEQMHQLVAAYK	+
ANXA6	Annexin A6	DAFVAIVQSVK	34.75	6392800	1	2636	2223	P08133	DAFVAIVQSVK
ANXA6	Annexin A6	DLIADLK	57.281	5387200	1	3513	2957	P08133	DLIADLK
ANXA6	Annexin A6	FMTILCTR	71.692	3575200	1	7352	6195	P08133	FMTILCTR
ANXA6	Annexin A6	LMLAVVK	55.441	4742800	1	14199	11812	P08133	LMLAVVK
ANXA6	Annexin A6	PLFFADK	54.157	6870800	1	17237	14413	P08133	PLFFADK
ANXA6	Annexin A6	QEVCQSYK	52.937	2043100	1	17911	14973	P08133	QEVCQSYK
ANXA6	Annexin A6	SLHQAIEGDTSGDFLK	72.489	3695400	1	20241	16864	P08133	SLHQAIEGDTSGDFLK
ANXA7	Annexin A7	DENQSINHQMAQEDAQR	155.1	9891400	1	2924	2456	P20073		DENQSINHQMAQEDAQR	+
ANXA7	Annexin A7	EFSGYVESGLK	74.611	15394000	2	5108	4283	P20073		EFSGYVESGLK	+
ANXA7	Annexin A7	GAGTDDSTLVR	77.062	12084000	1	7834	6600	P20073		GAGTDDSTLVR	+
ANXA7	Annexin A7	LGTDESCFNMILATR	70.197	1421900	1	13454	11200	P20073		LGTDESCFNMILATR	+
ANXA7	Annexin A7	QMFAQMYQK	47.594	0	1	18236	15253	P20073		QMFAQMYQK	+
ANXA7	Annexin A7	SDTSGHFER	86.898	4896400	1	19583	16313	P20073		SDTSGHFER	+
ANXA7	Annexin A7	SEIDLVQIK	53.089	15307000	1	19653	16375	P20073		SEIDLVQIK	+
ANXA7	Annexin A7	TLGTMIAGDTSGDYR	133.47	8486500	1	21927	18256	P20073		TLGTMIAGDTSGDYR	+
ANXA7	Annexin A7	AMQGAGTQER	73.499	2844000	1	1481	1237	P20073	AMQGAGTQER
ANXA7	Annexin A7	GFGTDEQAIVDVVANR	53.565	1423000	2	8267	6946	P20073	GFGTDEQAIVDVVANR
ANXA7	Annexin A7	LLLAIVGQ	53.554	0	1	13955	11608	P20073	LLLAIVGQ
ANXA7	Annexin A7	LLVSMCQGNR	76.572	3303400	1	14134	11767	P20073	LLVSMCQGNR
ANXA7	Annexin A7	LYQAGEGR	45.68	15104000	1	15422	12857	P20073	LYQAGEGR
ANXA8L2;ANXA8	Annexin A8-like protein 2;Annexin A8	ILVCLLQGSR	46.73	0	1	11219	9368	Q5VT79	ILVCLLQGSR
ANXA8L2;ANXA8	Annexin A8-like protein 2;Annexin A8	SEIDLNLIK	47.187	2064000	1	19652	16374	Q5VT79	SEIDLNLIK
AP1B1	AP-1 complex subunit beta-1	DCPLNAEAASSK	59.67	4349400	1	2768	2329	Q10567		DCPLNAEAASSK	+
AP1B1	AP-1 complex subunit beta-1	DLDYYGTLLK	54.259	4373400	1	3445	2900	Q10567		DLDYYGTLLK	+
AP1B1	AP-1 complex subunit beta-1	LLSTDPVAAK	48.284	9739200	1	14089	11724	Q10567		LLSTDPVAAK	+
AP1B1	AP-1 complex subunit beta-1	LQSSNIFTVAK	65.179	7162800	1	14670	12210	Q10567		LQSSNIFTVAK	+
AP1B1	AP-1 complex subunit beta-1	DIPNENEAQFQIR	64.224	2598100	1	3340	2808	Q10567	DIPNENEAQFQIR
AP1B1	AP-1 complex subunit beta-1	GLEISGTFTR	40.154	2447800	1	8621	7249	Q10567	GLEISGTFTR
AP1B1	AP-1 complex subunit beta-1	VIASMTVGK	37.556	4395400	1	23578	19613	Q10567	VIASMTVGK
AP1G1	AP-1 complex subunit gamma-1	AALCAVHVIR	63.216	8409900	1	120	109	O43747		AALCAVHVIR	+
AP1G1	AP-1 complex subunit gamma-1	TVQTDHNAVQR	82.261	5550900	2	22600	18818	O43747		TVQTDHNAVQR	+
AP1G1	AP-1 complex subunit gamma-1	VLAINILGR	68.224	2832600	1	23745	19748	O43747		VLAINILGR	+
AP1G1	AP-1 complex subunit gamma-1	VLTTAGSYVR	39.625	9089100	1	24029	19988	O43747		VLTTAGSYVR	+
AP1G1	AP-1 complex subunit gamma-1	ADCASGIFLAAEK	64.499	4420300	1	316	271	O43747	ADCASGIFLAAEK
AP1G1	AP-1 complex subunit gamma-1	LVPQLVR	57.102	0	1	15243	12699	O43747	LVPQLVR
AP1G1	AP-1 complex subunit gamma-1	SPDMLAHFR	54.722	4264800	1	20501	17094	O43747	SPDMLAHFR
AP1G1	AP-1 complex subunit gamma-1	STIVDCLK	41.876	10250000	1	20843	17393	O43747	STIVDCLK
AP1M1	AP-1 complex subunit mu-1	EEEGMLSPILAHGGVR	51.771	3167600	1	4879	4091	Q9BXS5		EEEGMLSPILAHGGVR	+
AP1M1	AP-1 complex subunit mu-1	HNNLYLVATSK	116.13	3816900	1	9959	8344	Q9BXS5		HNNLYLVATSK	+
AP1M1	AP-1 complex subunit mu-1	ILQEYITQEGHK	71.976	13250000	2	11180	9334	Q9BXS5		ILQEYITQEGHK	+
AP1M1	AP-1 complex subunit mu-1	VLFDNTGR	40.352	11094000	1	23834	19828	Q9BXS5	VLFDNTGR
AP1M1;AP1M2	AP-1 complex subunit mu-1;AP-1 complex subunit mu-2	SGYQALPWVR	66.056	2322600	1	19940	16620	Q9BXS5		SGYQALPWVR	+
AP1S1	AP-1 complex subunit sigma-1A	AIEQADLLQEEDESPR	127.3	2971000	1	949	802	P61966		AIEQADLLQEEDESPR	+
AP1S1	AP-1 complex subunit sigma-1A	ELMQVVLAR	47.603	2289500	1	5756	4804	P61966		ELMQVVLAR	+
AP2A1	AP-2 complex subunit alpha-1	EMGEAFAADIPR	52.576	0	1	5917	4939	O95782		EMGEAFAADIPR	+
AP2A1	AP-2 complex subunit alpha-1	GPGAGSALDDGR	59.227	3504100	1	8895	7485	O95782		GPGAGSALDDGR	+
AP2A1	AP-2 complex subunit alpha-1	GPGAGSALDDGRR	39.878	1289900	2	8897	7486	O95782		GPGAGSALDDGRR	+
AP2A1	AP-2 complex subunit alpha-1	HLCELLAQQF	53.756	1428000	1	9823	8245	O95782		HLCELLAQQF	+
AP2A1	AP-2 complex subunit alpha-1	KGPGAGSALDDGR	39.629	0	1	12152	10113	O95782		KGPGAGSALDDGR	+
AP2A1	AP-2 complex subunit alpha-1	MYLFYGNK	64.567	0	1	15801	13196	O95782		MYLFYGNK	+
AP2A1	AP-2 complex subunit alpha-1	QIVSEMLR	49.715	3250700	1	18090	15126	O95782		QIVSEMLR	+
AP2A1	AP-2 complex subunit alpha-1	QLSLPQQEAQK	89.266	3940500	1	18209	15230	O95782		QLSLPQQEAQK	+
AP2A1	AP-2 complex subunit alpha-1	SSPPVQFSLLHSK	64.104	3886300	1	20765	17324	O95782		SSPPVQFSLLHSK	+
AP2A1	AP-2 complex subunit alpha-1	TCVSLAVSR	43.297	3691200	1	21309	17755	O95782		TCVSLAVSR	+
AP2A1	AP-2 complex subunit alpha-1	THIDTVINALK	98.407	5000300	2	21682	18063	O95782		THIDTVINALK	+
AP2A1	AP-2 complex subunit alpha-1	TVFEALQAPACHENMVK	40.616	4019800	1	22527	18758	O95782		TVFEALQAPACHENMVK	+
AP2A1	AP-2 complex subunit alpha-1	YLETADYAIR	73.499	4520600	1	25584	21290	O95782		YLETADYAIR	+
AP2A1	AP-2 complex subunit alpha-1	AADLLYAMCDR	86.114	4109200	1	54	50	O95782	AADLLYAMCDR
AP2A1	AP-2 complex subunit alpha-1	ANHPMDAEVTK	54.772	0	1	1508	1260	O95782	ANHPMDAEVTK
AP2A1	AP-2 complex subunit alpha-1	DFLTPPLLSVR	38.783	2207700	1	3016	2534	O95782	DFLTPPLLSVR
AP2A1	AP-2 complex subunit alpha-1	FINLFPETK	63.216	2508000	1	7182	6043	O95782	FINLFPETK
AP2A1	AP-2 complex subunit alpha-1	LPVTINK	52.268	6071300	1	14484	12040	O95782	LPVTINK
AP2A1	AP-2 complex subunit alpha-1	LVECLETVLNK	50.95	4073800	1	15142	12612	O95782	LVECLETVLNK
AP2A1	AP-2 complex subunit alpha-1	VLQIVTNR	60.118	0	1	23959	19931	O95782	VLQIVTNR
AP2A1;AP2A2	AP-2 complex subunit alpha-1;AP-2 complex subunit alpha-2	ACNQLGQFLQHR	61.577	12295000	1	297	255	O95782		ACNQLGQFLQHR	+
AP2A1;AP2A2	AP-2 complex subunit alpha-1;AP-2 complex subunit alpha-2	GLAVFISDIR	57.532	3009700	1	8591	7226	O95782		GLAVFISDIR	+
AP2A1;AP2A2	AP-2 complex subunit alpha-1;AP-2 complex subunit alpha-2	NADVELQQR	130.41	7349100	1	15823	13215	O95782		NADVELQQR	+
AP2A1;AP2A2	AP-2 complex subunit alpha-1;AP-2 complex subunit alpha-2	ALLLSTYIK	44.318	3935100	1	1260	1061	O95782	ALLLSTYIK
AP2A1;AP2A2	AP-2 complex subunit alpha-1;AP-2 complex subunit alpha-2	LINNAIK	69.383	5621600	1	13671	11370	O95782	LINNAIK
AP2A2	AP-2 complex subunit alpha-2	AVDLLYAMCDR	47.712	1246000	1	2108	1765	O94973		AVDLLYAMCDR	+
AP2A2	AP-2 complex subunit alpha-2	GPSTVTDLEDTK	81.565	2959700	1	8949	7532	O94973		GPSTVTDLEDTK	+
AP2A2	AP-2 complex subunit alpha-2	VLVAGDTMDSVK	51.726	3223000	1	24032	19991	O94973		VLVAGDTMDSVK	+
AP2B1	AP-2 complex subunit beta	DIPNENELQFQIK	110.31	1982200	1	3341	2809	P63010		DIPNENELQFQIK	+
AP2B1	AP-2 complex subunit beta	DSDYYNMLLK	90.15	4194900	1	3991	3352	P63010		DSDYYNMLLK	+
AP2B1	AP-2 complex subunit beta	ECHLNADTVSSK	119.88	4114900	1	4696	3942	P63010		ECHLNADTVSSK	+
AP2B1	AP-2 complex subunit beta	LLSTDPVTAK	61.213	17787000	1	14090	11725	P63010		LLSTDPVTAK	+
AP2B1	AP-2 complex subunit beta	LQNNNVYTIAK	85.813	8219400	1	14628	12170	P63010		LQNNNVYTIAK	+
AP2B1	AP-2 complex subunit beta	QVFLATWK	46.334	4494400	1	18483	15479	P63010		QVFLATWK	+
AP2B1	AP-2 complex subunit beta	FLELLPK	73.616	5323400	1	7231	6085	P63010	FLELLPK
AP2B1;AP1B1	AP-2 complex subunit beta;AP-1 complex subunit beta-1	DDREAQSICER	40.373	3426700	1	2843	2388	P63010		DDREAQSICER	+
AP2B1;AP1B1	AP-2 complex subunit beta;AP-1 complex subunit beta-1	ITEYLCEPLR	93.096	3815000	1	11728	9790	P63010		ITEYLCEPLR	+
AP2B1;AP1B1	AP-2 complex subunit beta;AP-1 complex subunit beta-1	ITEYLCEPLRK	81.525	14053000	1	11729	9791	P63010		ITEYLCEPLRK	+
AP2B1;AP1B1	AP-2 complex subunit beta;AP-1 complex subunit beta-1	KGEIFELK	114.39	14005000	0	12144	10107	P63010		KGEIFELK	+
AP2B1;AP1B1	AP-2 complex subunit beta;AP-1 complex subunit beta-1	LSHANSAVVLSAVK	63.31	20350000	2	14787	12311	P63010		LSHANSAVVLSAVK	+
AP2B1;AP1B1	AP-2 complex subunit beta;AP-1 complex subunit beta-1	NVEGQDMLYQSLK	105.19	5373600	1	16723	13976	P63010		NVEGQDMLYQSLK	+
AP2B1;AP1B1	AP-2 complex subunit beta;AP-1 complex subunit beta-1	YNDPIYVK	101.72	11158000	1	25684	21376	P63010		YNDPIYVK	+
AP2B1;AP1B1	AP-2 complex subunit beta;AP-1 complex subunit beta-1	CVSTLLDLIQTK	43.297	2728000	1	2589	2181	P63010	CVSTLLDLIQTK
AP2B1;AP1B1	AP-2 complex subunit beta;AP-1 complex subunit beta-1	NINLIVQK	58.716	17115000	1	16181	13517	P63010	NINLIVQK
AP2B1;AP1B1	AP-2 complex subunit beta;AP-1 complex subunit beta-1	RNVEGQDMLYQSLK	61.444	3036700	0	19053	15899	P63010	RNVEGQDMLYQSLK
AP2M1	AP-2 complex subunit mu	NAVDAFR	72.138	6202500	1	15867	13256	Q96CW1		NAVDAFR	+
AP2M1	AP-2 complex subunit mu	QSIAIDDCTFHQCVR	125.97	8902300	1	18384	15390	Q96CW1		QSIAIDDCTFHQCVR	+
AP2M1	AP-2 complex subunit mu	SYLSGMPECK	55.353	5750200	1	21102	17598	Q96CW1		SYLSGMPECK	+
AP2M1	AP-2 complex subunit mu	TFITQQGIK	60.019	11296000	1	21530	17942	Q96CW1		TFITQQGIK	+
AP2M1	AP-2 complex subunit mu	IPTPLNTSGVQVICMK	80.738	1619500	0	11405	9521	Q96CW1	IPTPLNTSGVQVICMK
AP2M1	AP-2 complex subunit mu	MIGGLFIYNHK	23.012	1495600	1	15619	13035	Q96CW1	MIGGLFIYNHK
AP2M1	AP-2 complex subunit mu	PSLLAQK	65.676	6263400	1	17472	14601	Q96CW1	PSLLAQK
AP2S1	AP-2 complex subunit sigma	WYMQFDDDEK	81.017	1526800	1	25116	20899	P53680		WYMQFDDDEK	+
AP3B1	AP-3 complex subunit beta-1	LLTQYILNLGK	38.783	603030	1	14109	11743	O00203		LLTQYILNLGK	+
AP3B1	AP-3 complex subunit beta-1	NVEVIELAK	51.762	3548600	1	16727	13980	O00203		NVEVIELAK	+
AP3B1	AP-3 complex subunit beta-1	QFAAATIQTIGR	36.944	2458400	1	17920	14979	O00203		QFAAATIQTIGR	+
AP3B1	AP-3 complex subunit beta-1	VVNVANVGAVPSGQDNIHR	32.797	4985500	1	24774	20603	O00203		VVNVANVGAVPSGQDNIHR	+
AP3B1	AP-3 complex subunit beta-1	LLDSITVPVAR	81.017	2912000	1	13811	11487	O00203	LLDSITVPVAR
AP3B1	AP-3 complex subunit beta-1	LQILNLGAK	43.442	2463300	1	14590	12136	O00203	LQILNLGAK
AP3B1	AP-3 complex subunit beta-1	NAAHAIQK	64.734	1586700	1	15805	13200	O00203	NAAHAIQK
AP3B1	AP-3 complex subunit beta-1	TVIGSVLLR	40.994	3057900	1	22546	18776	O00203	TVIGSVLLR
AP3B1;AP3B2	AP-3 complex subunit beta-1;AP-3 complex subunit beta-2	DPNQLIR	84.244	1547900	1	3833	3217	O00203	DPNQLIR
AP3D1	AP-3 complex subunit delta-1	ASCILQLVK	64.711	2385400	1	1831	1526	O14617		ASCILQLVK	+
AP3D1	AP-3 complex subunit delta-1	LFGALTPLEPR	51.286	1724900	1	13179	10960	O14617		LFGALTPLEPR	+
AP3D1	AP-3 complex subunit delta-1	KGENSVSVDGK	47.991	1030900	1	12146	10109	O14617	KGENSVSVDGK
AP3D1	AP-3 complex subunit delta-1	LYASILQQK	74.92	0	1	15360	12804	O14617	LYASILQQK
AP3D1	AP-3 complex subunit delta-1	MSFQNLLAK	49.715	1056400	1	15750	13152	O14617	MSFQNLLAK
AP3M1	AP-3 complex subunit mu-1	VLTWDVGK	41.448	2866400	1	24031	19990	Q9Y2T2	VLTWDVGK
AP3M1;AP3M2	AP-3 complex subunit mu-1;AP-3 complex subunit mu-2	IQQLAISGLK	99.568	3039700	1	11504	9601	Q9Y2T2		IQQLAISGLK	+
AP3S1	AP-3 complex subunit sigma-1	NINIGDISIK	46.352	2107900	1	16180	13516	Q92572		NINIGDISIK	+
AP3S1	AP-3 complex subunit sigma-1	AILIFNNHGK	56.916	1462300	1	973	824	Q92572	AILIFNNHGK
AP3S1	AP-3 complex subunit sigma-1	ETFHLVSK	49.536	0	1	6388	5349	Q92572	ETFHLVSK
AP4S1	AP-4 complex subunit sigma-1	ILAPLLILDK	51.445	425770	1	11036	9207	Q9Y587	ILAPLLILDK
APEH	Acylamino-acid-releasing enzyme	SFNLSALEK	51.762	6256600	1	19774	16483	P13798		SFNLSALEK	+
APEH	Acylamino-acid-releasing enzyme	TPLLLMLGQEDR	58.32	1974700	1	22161	18445	P13798		TPLLLMLGQEDR	+
APEH	Acylamino-acid-releasing enzyme	TVHTEWTQR	81.263	5333100	1	22541	18771	P13798		TVHTEWTQR	+
APEH	Acylamino-acid-releasing enzyme	AESFFQTK	50.805	4026500	1	574	489	P13798	AESFFQTK
APEH	Acylamino-acid-releasing enzyme	ALDVSASDDEIAR	115.34	8912700	1	1136	958	P13798	ALDVSASDDEIAR
APEH	Acylamino-acid-releasing enzyme	QVLLSEPEEAAALYR	44.925	2220800	1	18499	15493	P13798	QVLLSEPEEAAALYR
APEX1	DNA-(apurinic or apyrimidinic site) lyase;DNA-(apurinic or apyrimidinic site) lyase, mitochondrial	EAAGEGPALYEDPPDQK	102.36	22568000	1	4452	3731	P27695		EAAGEGPALYEDPPDQK	+
APEX1	DNA-(apurinic or apyrimidinic site) lyase;DNA-(apurinic or apyrimidinic site) lyase, mitochondrial	EEAPDILCLQETK	71.502	38931000	1	4850	4066	P27695		EEAPDILCLQETK	+
APEX1	DNA-(apurinic or apyrimidinic site) lyase;DNA-(apurinic or apyrimidinic site) lyase, mitochondrial	EGYSGVGLLSR	86.911	52072000	2	5287	4425	P27695		EGYSGVGLLSR	+
APEX1	DNA-(apurinic or apyrimidinic site) lyase;DNA-(apurinic or apyrimidinic site) lyase, mitochondrial	GAVAEDGDELRTEPEAK	98.281	3765300	1	7888	6645	P27695		GAVAEDGDELRTEPEAK	+
APEX1	DNA-(apurinic or apyrimidinic site) lyase;DNA-(apurinic or apyrimidinic site) lyase, mitochondrial	ICSWNVDGLR	117.7	34397000	1	10420	8696	P27695		ICSWNVDGLR	+
APEX1	DNA-(apurinic or apyrimidinic site) lyase;DNA-(apurinic or apyrimidinic site) lyase, mitochondrial	VSYGIGDEEHDQEGR	141	63141000	2	24508	20391	P27695		VSYGIGDEEHDQEGR	+
APEX1	DNA-(apurinic or apyrimidinic site) lyase;DNA-(apurinic or apyrimidinic site) lyase, mitochondrial	GAVAEDGDELR	74.53	16583000	0	7887	6644	P27695	GAVAEDGDELR
APEX1	DNA-(apurinic or apyrimidinic site) lyase;DNA-(apurinic or apyrimidinic site) lyase, mitochondrial	NAGFTPQER	51.445	3701200	1	15833	13224	P27695	NAGFTPQER
API5	Apoptosis inhibitor 5	DAYQVILDGVK	84.169	13127000	1	2743	2308	Q9BZZ5		DAYQVILDGVK	+
API5	Apoptosis inhibitor 5	ELPQFATGENLPR	92.856	10463000	2	5785	4828	Q9BZZ5		ELPQFATGENLPR	+
API5	Apoptosis inhibitor 5	EVEELILTESK	108.35	11612000	1	6519	5460	Q9BZZ5		EVEELILTESK	+
API5	Apoptosis inhibitor 5	ITNNINVLIK	79.148	4871800	1	11765	9821	Q9BZZ5		ITNNINVLIK	+
API5	Apoptosis inhibitor 5	LAAQFIPK	75.213	12244000	1	12430	10312	Q9BZZ5		LAAQFIPK	+
API5	Apoptosis inhibitor 5	LLAEMSSFCGDMEK	77.776	1458500	1	13760	11442	Q9BZZ5		LLAEMSSFCGDMEK	+
API5	Apoptosis inhibitor 5	NYGILADATEQVGQHK	117.08	2996500	1	16834	14077	Q9BZZ5		NYGILADATEQVGQHK	+
API5	Apoptosis inhibitor 5	PTVEELYR	89.355	18367000	1	17544	14668	Q9BZZ5	PTVEELYR
API5	Apoptosis inhibitor 5	STVTLSWK	62.338	11033000	1	20900	17441	Q9BZZ5	STVTLSWK
APIP	Methylthioribulose-1-phosphate dehydratase	AAVMATLLFPGR	59.198	919880	1	249	221	Q96GX9		AAVMATLLFPGR	+
APIP	Methylthioribulose-1-phosphate dehydratase	GAGAVIHTHSK	54.286	1586900	1	7827	6594	Q96GX9		GAGAVIHTHSK	+
APIP	Methylthioribulose-1-phosphate dehydratase	YLIPELCK	51.346	4151800	1	25605	21310	Q96GX9	YLIPELCK
APMAP	Adipocyte plasma membrane-associated protein	EPPLLLGVLHPNTK	52.527	4532400	1	6079	5084	Q9HDC9		EPPLLLGVLHPNTK	+
APMAP	Adipocyte plasma membrane-associated protein	IYFTDSSSK	70.552	11652000	1	11986	9999	Q9HDC9		IYFTDSSSK	+
APMAP	Adipocyte plasma membrane-associated protein	LFSQETVMK	72.325	8343700	1	13245	11021	Q9HDC9		LFSQETVMK	+
APMAP	Adipocyte plasma membrane-associated protein	LLEYDTVTR	77.662	13976000	1	13892	11552	Q9HDC9		LLEYDTVTR	+
APMAP	Adipocyte plasma membrane-associated protein	LLLSSETPIEGK	53.388	17365000	1	13994	11638	Q9HDC9		LLLSSETPIEGK	+
APMAP	Adipocyte plasma membrane-associated protein	RPLRPQVVTDDDGQAPEAK	101.38	12590000	2	19095	15928	Q9HDC9		RPLRPQVVTDDDGQAPEAK	+
APMAP	Adipocyte plasma membrane-associated protein	FGSGPCK	56.122	1957800	1	7093	5965	Q9HDC9	FGSGPCK
APMAP	Adipocyte plasma membrane-associated protein	GLFEVNPWK	42.19	4683800	1	8634	7260	Q9HDC9	GLFEVNPWK
APMAP	Adipocyte plasma membrane-associated protein	LENGEIETIAR	83.137	6531500	1	13044	10845	Q9HDC9	LENGEIETIAR
APOA1BP	NAD(P)H-hydrate epimerase	FVPPALEK	49.833	38846000	1	7711	6493	Q8NCW5	FVPPALEK
APOA1BP	NAD(P)H-hydrate epimerase	PLFTALVTQCQK	130.16	25373000	2	17242	14417	Q8NCW5	PLFTALVTQCQK
APOA1BP	NAD(P)H-hydrate epimerase	YHYLGGR	106.76	14933000	1	25479	21205	Q8NCW5	YHYLGGR
APOC3	Apolipoprotein C-III	DALSSVQESQVAQQAR	159.22	4617100	1	2692	2267	P02656	DALSSVQESQVAQQAR
APOL2	Apolipoprotein L2	ISAEGGEQVER	83.182	1899900	1	11556	9643	Q9BQE5		ISAEGGEQVER	+
APOL2	Apolipoprotein L2	NLDQSGTNVAK	51.979	1124500	1	16240	13564	Q9BQE5	NLDQSGTNVAK
APOL2	Apolipoprotein L2	RAQELEGK	43.635	0	1	18628	15591	Q9BQE5	RAQELEGK
APOL2	Apolipoprotein L2	RELEDHIR	26.063	1192300	1	18747	15668	Q9BQE5	RELEDHIR
APOO	Apolipoprotein O	SQLEESISQLR	86.911	8290300	1	20626	17200	Q9BUR5		SQLEESISQLR	+
APOO	Apolipoprotein O	LYDWGLR	90.661	2885900	0	15374	12818	Q9BUR5	LYDWGLR
APOO	Apolipoprotein O	VDELSLYSVPEGQSK	81.448	3584900	1	22998	19147	Q9BUR5	VDELSLYSVPEGQSK
APP	Amyloid beta A4 protein;N-APP;Soluble APP-alpha;Soluble APP-beta;C99;Beta-amyloid protein 42;Beta-amyloid protein 40;C83;P3(42);P3(40);C80;Gamma-secretase C-terminal fragment 59;Gamma-secretase C-terminal fragment 57;Gamma-secretase C-terminal fragment 50;C31	AVIQHFQEK	110.88	1659000	1	2166	1816	P05067		AVIQHFQEK	+
APP	Amyloid beta A4 protein;N-APP;Soluble APP-alpha;Soluble APP-beta;C99;Beta-amyloid protein 42;Beta-amyloid protein 40;C83;P3(42);P3(40);C80;Gamma-secretase C-terminal fragment 59;Gamma-secretase C-terminal fragment 57;Gamma-secretase C-terminal fragment 50;C31	QQLVETHMAR	33.088	0	1	18333	15341	P05067		QQLVETHMAR	+
APP	Amyloid beta A4 protein;N-APP;Soluble APP-alpha;Soluble APP-beta;C99;Beta-amyloid protein 42;Beta-amyloid protein 40;C83;P3(42);P3(40);C80;Gamma-secretase C-terminal fragment 59;Gamma-secretase C-terminal fragment 57;Gamma-secretase C-terminal fragment 50;C31	VESLEQEAANER	133.32	4666500	1	23257	19360	P05067		VESLEQEAANER	+
APP	Amyloid beta A4 protein;N-APP;Soluble APP-alpha;Soluble APP-beta;C99;Beta-amyloid protein 42;Beta-amyloid protein 40;C83;P3(42);P3(40);C80;Gamma-secretase C-terminal fragment 59;Gamma-secretase C-terminal fragment 57;Gamma-secretase C-terminal fragment 50;C31	TEEISEVK	43.083	19422000	1	21410	17844	P05067	TEEISEVK
APP;APLP2	Amyloid beta A4 protein;N-APP;Soluble APP-alpha;Soluble APP-beta;C99;Beta-amyloid protein 42;Beta-amyloid protein 40;C83;P3(42);P3(40);C80;Gamma-secretase C-terminal fragment 59;Gamma-secretase C-terminal fragment 57;Gamma-secretase C-terminal fragment 50;C31;Amyloid-like protein 2	VEAMLNDR	56.258	2125500	1	23136	19254	P05067		VEAMLNDR	+
APPL1	DCC-interacting protein 13-alpha	YCFQITSFDGK	57.164	2101700	1	25185	20957	Q9UKG1		YCFQITSFDGK	+
APRT	Adenine phosphoribosyltransferase	IDYIAGLDSR	84.687	23311000	1	10517	8782	P07741		IDYIAGLDSR	+
APRT	Adenine phosphoribosyltransferase	SFPDFPTPGVVFR	50.46	1589100	1	19775	16484	P07741		SFPDFPTPGVVFR	+
APRT	Adenine phosphoribosyltransferase	DALEPGQR	77.923	7940400	1	2681	2258	P07741	DALEPGQR
AQR	Intron-binding protein aquarius	LGHGEEELETEK	48.513	0	1	13362	11121	O60306		LGHGEEELETEK	+
ARAP1	Arf-GAP with Rho-GAP domain, ANK repeat and PH domain-containing protein 1	ILAGLLR	75.311	0	1	11028	9200	Q96P48		ILAGLLR	+
ARAP1	Arf-GAP with Rho-GAP domain, ANK repeat and PH domain-containing protein 1	LGSVSLIPLR	59.067	1137800	1	13452	11198	Q96P48	LGSVSLIPLR
ARAP1	Arf-GAP with Rho-GAP domain, ANK repeat and PH domain-containing protein 1	LLVSLPTK	53.968	1312000	1	14133	11766	Q96P48	LLVSLPTK
ARCN1	Coatomer subunit delta	GVQLQTHPNVDK	145.29	14011000	2	9333	7865	P48444		GVQLQTHPNVDK	+
ARCN1	Coatomer subunit delta	IEGLLAAFPK	58.699	11158000	1	10579	8837	P48444		IEGLLAAFPK	+
ARCN1	Coatomer subunit delta	ITLTCGR	82.305	7344200	1	11758	9814	P48444		ITLTCGR	+
ARCN1	Coatomer subunit delta	NSNILEDLETLR	92.856	2047000	1	16612	13880	P48444		NSNILEDLETLR	+
ARCN1	Coatomer subunit delta	NTLEWCLPVIDAK	47.774	1038800	1	16677	13934	P48444		NTLEWCLPVIDAK	+
ARCN1	Coatomer subunit delta	QHTFVETESVR	79.86	2335000	2	18034	15074	P48444		QHTFVETESVR	+
ARCN1	Coatomer subunit delta	SEGETIMSSSMGK	99.941	5938600	1	19638	16361	P48444		SEGETIMSSSMGK	+
ARCN1	Coatomer subunit delta	TFTEMDSHEEK	106.67	8096600	2	21558	17962	P48444		TFTEMDSHEEK	+
ARCN1	Coatomer subunit delta	VTQVDGNSPVR	73.632	7584600	1	24619	20485	P48444		VTQVDGNSPVR	+
ARCN1	Coatomer subunit delta	ENVNLAQIR	67.897	13139000	1	6036	5044	P48444	ENVNLAQIR
ARCN1	Coatomer subunit delta	EVDNFVDK	55.112	8545200	1	6508	5450	P48444	EVDNFVDK
ARCN1	Coatomer subunit delta	LHVENEDKK	55.064	1463700	1	13560	11278	P48444	LHVENEDKK
ARCN1	Coatomer subunit delta	NYCNIQVTK	76.943	10225000	1	16823	14067	P48444	NYCNIQVTK
ARCN1	Coatomer subunit delta	SFPVNSDVGVLK	56.205	7049400	1	19779	16488	P48444	SFPVNSDVGVLK
ARCN1	Coatomer subunit delta	VLLAAAVCTK	54.259	3830500	1	23895	19879	P48444	VLLAAAVCTK
ARCN1	Coatomer subunit delta	YVYQPMEK	42.075	7100500	1	25970	21598	P48444	YVYQPMEK
ARF1;ARF3	ADP-ribosylation factor 1;ADP-ribosylation factor 3	MLAEDELR	80.438	32781000	1	15633	13048	P84077		MLAEDELR	+
ARF1;ARF3	ADP-ribosylation factor 1;ADP-ribosylation factor 3	NISFTVWDVGGQDK	65.374	8547500	1	16197	13529	P84077		NISFTVWDVGGQDK	+
ARF1;ARF3	ADP-ribosylation factor 1;ADP-ribosylation factor 3	QDLPNAMNAAEITDK	97.767	38130000	1	17843	14910	P84077		QDLPNAMNAAEITDK	+
ARF4	ADP-ribosylation factor 4	IQEVADELQK	120.06	44488000	1	11449	9559	P18085		IQEVADELQK	+
ARF4	ADP-ribosylation factor 4	LGLQSLR	119.57	38429000	1	13402	11152	P18085		LGLQSLR	+
ARF4	ADP-ribosylation factor 4	MLLVDELR	59.35	12898000	1	15660	13073	P18085		MLLVDELR	+
ARF4	ADP-ribosylation factor 4	QDLPNAMAISEMTDK	119.54	7990400	2	17841		P18085		QDLPNAMAISEMTDK;QDLPNAMAISEMTDK
ARF4	ADP-ribosylation factor 4	DAVLLLFANK	59.908	14183000	1	2733	2301	P18085	DAVLLLFANK
ARF4	ADP-ribosylation factor 4	NICFTVWDVGGQDR	53.3	926730	1	16116	13467	P18085	NICFTVWDVGGQDR
ARF5	ADP-ribosylation factor 5	QDMPNAMPVSELTDK	70.451	2355800	1	17846	14913	P84085		QDMPNAMPVSELTDK	+
ARF5	ADP-ribosylation factor 5	VQESADELQK	97.813	7927800	1	24316	20224	P84085		VQESADELQK	+
ARF5	ADP-ribosylation factor 5	LGLQHLR	60.358	3351900	1	13400	11150	P84085	LGLQHLR
ARF5;ARF1;ARF3	ADP-ribosylation factor 5;ADP-ribosylation factor 1;ADP-ribosylation factor 3	DAVLLVFANK	59.908	41901000	2	2734	2302	P84077		DAVLLVFANK	+
ARF5;ARF4;ARF1;ARF3	ADP-ribosylation factor 5;ADP-ribosylation factor 4;ADP-ribosylation factor 1;ADP-ribosylation factor 3	ILMVGLDAAGK	72.152	48781000	3	11152		P18085		ILMVGLDAAGK;ILMVGLDAAGK
ARF6	ADP-ribosylation factor 6	FNVWDVGGQDK	60.157	12011000	1	7411	6247	P62330	FNVWDVGGQDK
ARF6	ADP-ribosylation factor 6	ILMLGLDAAGK	58.172	3655000	1	11151	9308	P62330	ILMLGLDAAGK
ARF6	ADP-ribosylation factor 6	PHEIQEK	58.716	6897800	1	17158	14346	P62330	PHEIQEK
ARF6	ADP-ribosylation factor 6	QDLPDAMK	46.447	4910100	1	17840	14907	P62330	QDLPDAMK
ARFGAP1	ADP-ribosylation factor GTPase-activating protein 1	IFDDVSSGVSQLASK	101.42	1674500	1	10656	8905	Q8N6T3		IFDDVSSGVSQLASK	+
ARFGAP1	ADP-ribosylation factor GTPase-activating protein 1	VSGQPQSVTASSDK	72.898	3134300	1	24430	20325	Q8N6T3		VSGQPQSVTASSDK	+
ARFGAP1	ADP-ribosylation factor GTPase-activating protein 1	DVTTFFSGK	42.338	3000400	1	4320	3623	Q8N6T3	DVTTFFSGK
ARFGAP1	ADP-ribosylation factor GTPase-activating protein 1	SPSSDSWTCADTSTER	66.022	1159400	0	20554	17142	Q8N6T3	SPSSDSWTCADTSTER
ARFGAP2	ADP-ribosylation factor GTPase-activating protein 2	AISSDMFFGR	45.908	1215600	1	1014	858	Q8N6H7		AISSDMFFGR	+
ARFGAP2	ADP-ribosylation factor GTPase-activating protein 2	VSSQSFSEIER	89.301	2958400	1	24484	20371	Q8N6H7		VSSQSFSEIER	+
ARFGAP2	ADP-ribosylation factor GTPase-activating protein 2	TEIQTLFK	71.501	2326300	1	21429	17861	Q8N6H7	TEIQTLFK
ARFGEF2	Brefeldin A-inhibited guanine nucleotide-exchange protein 2	DILEDVVTSAIK	38.3	518370	1	3314	2789	Q9Y6D5	DILEDVVTSAIK
ARFGEF2;ARFGEF1	Brefeldin A-inhibited guanine nucleotide-exchange protein 2;Brefeldin A-inhibited guanine nucleotide-exchange protein 1	DAFLVFR	64.803	982610	1	2634	2221	Q9Y6D5	DAFLVFR
ARFGEF2;ARFGEF1	Brefeldin A-inhibited guanine nucleotide-exchange protein 2;Brefeldin A-inhibited guanine nucleotide-exchange protein 1	NLINQTTAK	38.804	1548300	1	16277	13595	Q9Y6D5	NLINQTTAK
ARFGEF2;ARFGEF1	Brefeldin A-inhibited guanine nucleotide-exchange protein 2;Brefeldin A-inhibited guanine nucleotide-exchange protein 1	YFLPFELACQSK	33.589	447110	1	25342	21094	Q9Y6D5	YFLPFELACQSK
ARFIP1	Arfaptin-1	IEQSQHLFQAHK	63.473	2998800	1	10619	8873	P53367		IEQSQHLFQAHK	+
ARFIP1	Arfaptin-1	TDLEELNLGPR	78.342	2967800	1	21350	17789	P53367		TDLEELNLGPR	+
ARFIP1	Arfaptin-1	TIEDTLMTVK	61.815	2572500	1	21773	18123	P53367	TIEDTLMTVK
ARFIP2	Arfaptin-2	HPSHSTTPSGPGDEVAR	32.858	2256500	1	10001	8375	P53365		HPSHSTTPSGPGDEVAR	+
ARFIP2	Arfaptin-2	LESAQATFQAHR	41.242	2669400	1	13084	10877	P53365		LESAQATFQAHR	+
ARFIP2	Arfaptin-2	YESVLQLGR	86.136	2652900	1	25306	21061	P53365		YESVLQLGR	+
ARFIP2	Arfaptin-2	LEYDAYR	62.659	2903000	1	13127	10912	P53365	LEYDAYR
ARFIP2	Arfaptin-2	TDLEELSLGPR	91.961	4018200	1	21351	17790	P53365	TDLEELSLGPR
ARHGAP1	Rho GTPase-activating protein 1	AINPINTFTK	61.815	5552100	1	990	838	Q07960		AINPINTFTK	+
ARHGAP1	Rho GTPase-activating protein 1	HQIVEVAGDDK	91.62	5664800	1	10035	8395	Q07960		HQIVEVAGDDK	+
ARHGAP1	Rho GTPase-activating protein 1	NPEQEPIPIVLR	107.09	4287400	1	16459	13749	Q07960		NPEQEPIPIVLR	+
ARHGAP1	Rho GTPase-activating protein 1	SSSPELVTHLK	57.164	8766300	2	20776	17332	Q07960		SSSPELVTHLK	+
ARHGAP1	Rho GTPase-activating protein 1	LASIDEK	63.565	2833100	1	12636	10494	Q07960	LASIDEK
ARHGAP1	Rho GTPase-activating protein 1	LEQLGIPR	52.786	5893200	1	13074	10868	Q07960	LEQLGIPR
ARHGAP1	Rho GTPase-activating protein 1	TLLILFK	50.966	2095800	1	21958	18281	Q07960	TLLILFK
ARHGDIA	Rho GDP-dissociation inhibitor 1	AEEYEFLTPVEEAPK	127.03	32083000	2	490	419	P52565		AEEYEFLTPVEEAPK	+
ARHGDIA	Rho GDP-dissociation inhibitor 1	SIQEIQELDK	143.96	38945000	1	20087	16738	P52565		SIQEIQELDK	+
ARHGDIA	Rho GDP-dissociation inhibitor 1	SIQEIQELDKDDESLRK	114.96	17191000	1	20088	16739	P52565		SIQEIQELDKDDESLRK	+
ARHGDIA	Rho GDP-dissociation inhibitor 1	TDYMVGSYGPR	120.77	26781000	2	21374		P52565		TDYMVGSYGPR;TDYMVGSYGPR
ARHGDIA	Rho GDP-dissociation inhibitor 1	YIQHTYR	67.903	20516000	1	25519	21240	P52565	YIQHTYR
ARHGEF1	Rho guanine nucleotide exchange factor 1	EILHHVNQAVR	44.639	2101800	1	5450	4554	Q92888		EILHHVNQAVR	+
ARHGEF1	Rho guanine nucleotide exchange factor 1	GLSSILDAAR	49.189	1914100	1	8725	7341	Q92888		GLSSILDAAR	+
ARHGEF1	Rho guanine nucleotide exchange factor 1	FDGAEGSWFQK	68.355	1405400	1	6858	5762	Q92888	FDGAEGSWFQK
ARHGEF2	Rho guanine nucleotide exchange factor 2	ILQHSHGIEEER	50.222	1856200	1	11182	9336	Q92974		ILQHSHGIEEER	+
ARHGEF2	Rho guanine nucleotide exchange factor 2	QATELALLQR	47.971	1906500	1	17791	14864	Q92974		QATELALLQR	+
ARHGEF2	Rho guanine nucleotide exchange factor 2	QDLTTALGLVK	51.727	1195800	1	17845	14912	Q92974		QDLTTALGLVK	+
ARHGEF2	Rho guanine nucleotide exchange factor 2	AGAAPVAPEK	36.395	1844300	1	684	593	Q92974	AGAAPVAPEK
ARHGEF2	Rho guanine nucleotide exchange factor 2	ALVELLR	52.636	1817700	1	1405	1171	Q92974	ALVELLR
ARHGEF2	Rho guanine nucleotide exchange factor 2	PSVVSLQNLIVR	64.121	691600	1	17510	14636	Q92974	PSVVSLQNLIVR
ARHGEF6	Rho guanine nucleotide exchange factor 6	SLVDTVYALK	49.3	1852500	1	20365	16974	Q15052	SLVDTVYALK
ARHGEF7	Rho guanine nucleotide exchange factor 7	GASSPGILVLTTGLSK	38.227	1025500	1	7879	6636	Q14155	GASSPGILVLTTGLSK
ARHGEF7	Rho guanine nucleotide exchange factor 7	NLSAQCQEVR	72.289	1832700	1	16337	13644	Q14155	NLSAQCQEVR
ARHGEF7	Rho guanine nucleotide exchange factor 7	NWEGDDIK	41.575	1896700	1	16814	14058	Q14155	NWEGDDIK
ARHGEF7	Rho guanine nucleotide exchange factor 7	VIEAYCTSAK	54.343	0	1	23594	19625	Q14155	VIEAYCTSAK
ARIH1	E3 ubiquitin-protein ligase ARIH1	ILLSHFNWDK	45.433	2617200	1	11144	9301	Q9Y4X5		ILLSHFNWDK	+
ARIH1	E3 ubiquitin-protein ligase ARIH1	LFAECHVINPSK	65.295	4692500	1	13133	10917	Q9Y4X5		LFAECHVINPSK	+
ARIH1	E3 ubiquitin-protein ligase ARIH1	VLLQHVHEGYEK	37.613	3477300	1	23911	19894	Q9Y4X5		VLLQHVHEGYEK	+
ARL1	ADP-ribosylation factor-like protein 1	AILVVFANK	62.338	6231900	1	983	832	P40616		AILVVFANK	+
ARL1	ADP-ribosylation factor-like protein 1	ILILGLDGAGK	43.897	4178700	1	11125	9284	P40616	ILILGLDGAGK
ARL2	ADP-ribosylation factor-like protein 2	LAGATLLIFANK	49.632	820380	1	12496	10373	P36404		LAGATLLIFANK	+
ARL2;ARL2-SNX15	ADP-ribosylation factor-like protein 2	LLMLGLDNAGK	37.995	2678900	1	14001	11644	P36404		LLMLGLDNAGK	+
ARL2BP	ADP-ribosylation factor-like protein 2-binding protein	YIEEQLLQR	83.948	2237100	1	25495	21219	Q9Y2Y0	YIEEQLLQR
ARL3	ADP-ribosylation factor-like protein 3	ILLLGLDNAGK	57.164	6278600	1	11141	9298	P36405		ILLLGLDNAGK	+
ARL3	ADP-ribosylation factor-like protein 3	LNVWDIGGQR	62.166	2432000	1	14346	11928	P36405		LNVWDIGGQR	+
ARL3	ADP-ribosylation factor-like protein 3	LSCVPVLIFANK	70.685	2751600	1	14732	12263	P36405		LSCVPVLIFANK	+
ARL3	ADP-ribosylation factor-like protein 3	QLASEDISHITPTQGFNIK	36.127	2371400	1	18108	15144	P36405	QLASEDISHITPTQGFNIK
ARL6IP1	ADP-ribosylation factor-like protein 6-interacting protein 1	FHEICSNLVK	91.215	2872800	1	7126	5994	H3BN98	FHEICSNLVK
ARL6IP4	ADP-ribosylation factor-like protein 6-interacting protein 4	GDGEVLEEIVTK	95.273	3858000	1	7971	6715	Q66PJ3		GDGEVLEEIVTK	+
ARL6IP4	ADP-ribosylation factor-like protein 6-interacting protein 4	SAGEEEDGPVLTDEQK	145.52	4447100	1	19368	16130	Q66PJ3		SAGEEEDGPVLTDEQK	+
ARL6IP4	ADP-ribosylation factor-like protein 6-interacting protein 4	AEAQQVEALPGPSLDQWHR	56.719	2128500	1	456	391	Q66PJ3	AEAQQVEALPGPSLDQWHR
ARL8A	ADP-ribosylation factor-like protein 8A	LWDIGGQPR	36.424	1500900	1	15334	12779	Q96BM9		LWDIGGQPR	+
ARL8A	ADP-ribosylation factor-like protein 8A	GVSAIVYMVDAADQEK	32.191	604950	1	9337	7869	Q96BM9	GVSAIVYMVDAADQEK
ARL8B	ADP-ribosylation factor-like protein 8B	RDLPNALDEK	103.91	5971600	1	18675	15623	Q9NVJ2		RDLPNALDEK	+
ARL8B	ADP-ribosylation factor-like protein 8B	GVNAIVYMIDAADREK	24.053	705840	1	9322	7857	Q9NVJ2	GVNAIVYMIDAADREK
ARL8B;ARL8A	ADP-ribosylation factor-like protein 8B;ADP-ribosylation factor-like protein 8A	EICCYSISCK	73.841	6542200	1	5383	4493	Q9NVJ2		EICCYSISCK	+
ARL8B;ARL8A	ADP-ribosylation factor-like protein 8B;ADP-ribosylation factor-like protein 8A	NELHNLLDK	26.118	6438400	1	15988	13359	Q9NVJ2	NELHNLLDK
ARL8B;ARL8A	ADP-ribosylation factor-like protein 8B;ADP-ribosylation factor-like protein 8A	PQLQGIPVLVLGNK	50.897	6097600	2	17416	14555	Q9NVJ2	PQLQGIPVLVLGNK
ARMC1	Armadillo repeat-containing protein 1	AEALASAIASTK	55.196	0	1	452	387	Q9NVT9	AEALASAIASTK
ARMC1	Armadillo repeat-containing protein 1	DLAADPLNR	45.368	3172600	1	3409	2866	Q9NVT9	DLAADPLNR
ARMC10	Armadillo repeat-containing protein 10	ELGGIPIVANK	39.923	2003800	1	5672	4731	Q8N2F6	ELGGIPIVANK
ARMC10	Armadillo repeat-containing protein 10	VLTLFQNIK	38.303	852310	1	24019	19978	Q8N2F6	VLTLFQNIK
ARMC6	Armadillo repeat-containing protein 6	IAQETFDAAVR	36	2536300	1	10356	8635	Q6NXE6		IAQETFDAAVR	+
ARMC6	Armadillo repeat-containing protein 6	DLGCHVELR	41.399	2826300	1	3492	2941	Q6NXE6	DLGCHVELR
ARMCX3	Armadillo repeat-containing X-linked protein 3	AQVPSSLGSLFNK	50.897	0	1	1792	1495	Q9UH62		AQVPSSLGSLFNK	+
ARPC1A	Actin-related protein 2/3 complex subunit 1A	LAWVSHDSTVSVADASK	74.732	4024800	1	12683	10533	A0A1W2PNV4		LAWVSHDSTVSVADASK	+
ARPC1A	Actin-related protein 2/3 complex subunit 1A	SVQVSTLK	53.493	4499900	1	20986	17520	A0A1W2PNV4		SVQVSTLK	+
ARPC1A	Actin-related protein 2/3 complex subunit 1A	PASTPWGSK	42.802	3021500	1	16941	14170	A0A1W2PNV4	PASTPWGSK
ARPC1A;ARPC1B	Actin-related protein 2/3 complex subunit 1A;Actin-related protein 2/3 complex subunit 1B	PTLVILR	92.467	12403000	1	17532	14657	O15143	PTLVILR
ARPC1B	Actin-related protein 2/3 complex subunit 1B	ASSEGGTAAGAGLDSLHK	96.143	17016000	2	1912	1597	O15143		ASSEGGTAAGAGLDSLHK	+
ARPC1B	Actin-related protein 2/3 complex subunit 1B	NAYVWTLK	49.444	6743300	1	15878	13267	O15143		NAYVWTLK	+
ARPC1B	Actin-related protein 2/3 complex subunit 1B	NSVSQISVLSGGK	71.513	8319600	1	16642	13904	O15143		NSVSQISVLSGGK	+
ARPC1B	Actin-related protein 2/3 complex subunit 1B	AYHSFLVEPISCHAWNK	48.423	1680500	1	2319	1951	O15143	AYHSFLVEPISCHAWNK
ARPC1B	Actin-related protein 2/3 complex subunit 1B	IVTCGTDR	61.962	3172700	1	11893	9937	O15143	IVTCGTDR
ARPC1B	Actin-related protein 2/3 complex subunit 1B	SLESALK	55.504	5577400	1	20186	16821	O15143	SLESALK
ARPC1B	Actin-related protein 2/3 complex subunit 1B	VAWVSHDSTVCLADADK	97.095	0	1	22915	19077	O15143	VAWVSHDSTVCLADADK
ARPC2	Actin-related protein 2/3 complex subunit 2	ASHTAPQVLFSHR	77.185	14242000	1	1871	1561	O15144		ASHTAPQVLFSHR	+
ARPC2	Actin-related protein 2/3 complex subunit 2	DDETMYVESK	76.927	7618500	1	2799	2350	O15144		DDETMYVESK	+
ARPC2	Actin-related protein 2/3 complex subunit 2	DNTINLIHTFR	49.448	12614000	1	3768	3162	O15144		DNTINLIHTFR	+
ARPC2	Actin-related protein 2/3 complex subunit 2	DSIVHQAGMLK	75.115	8362400	3	4016	3376	O15144		DSIVHQAGMLK	+
ARPC2	Actin-related protein 2/3 complex subunit 2	ELQAHGADELLK	134.56	20207000	2	5795	4836	O15144		ELQAHGADELLK	+
ARPC2	Actin-related protein 2/3 complex subunit 2	IIEETLALK	53.751	12014000	1	10919	9115	O15144		IIEETLALK	+
ARPC2	Actin-related protein 2/3 complex subunit 2	RNCFASVFEK	105.2	4933800	1	19026	15878	O15144		RNCFASVFEK	+
ARPC2	Actin-related protein 2/3 complex subunit 2	YFQFQEEGK	113.62	14422000	1	25352	21103	O15144		YFQFQEEGK	+
ARPC2	Actin-related protein 2/3 complex subunit 2	DYLHYHIK	30.736	11645000	1	4408	3694	O15144	DYLHYHIK
ARPC2	Actin-related protein 2/3 complex subunit 2	MILLEVNNR	58.916	3997000	1	15622	13038	O15144	MILLEVNNR
ARPC2	Actin-related protein 2/3 complex subunit 2	VFMQEFK	62.659	10309000	1	23347	19432	O15144	VFMQEFK
ARPC3	Actin-related protein 2/3 complex subunit 3	LIGNMALLPIR	58.699	2966000	1	13639	11340	O15145		LIGNMALLPIR	+
ARPC3	Actin-related protein 2/3 complex subunit 3	PAYHSSLMDPDTK	50.94	9706300	1	16960	14187	O15145	PAYHSSLMDPDTK
ARPC3	Actin-related protein 2/3 complex subunit 3	VFDPQNDK	65.246	7802900	1	23309	19400	O15145	VFDPQNDK
ARPC4	Actin-related protein 2/3 complex subunit 4	HNKPEVEVR	53.751	8970700	1	9954	8340	P59998		HNKPEVEVR	+
ARPC4	Actin-related protein 2/3 complex subunit 4	AENFFILR	101.54	7071800	1	550	466	P59998	AENFFILR
ARPC4	Actin-related protein 2/3 complex subunit 4	ELLLQPVTISR	51.286	9934700	0	5737	4785	P59998	ELLLQPVTISR
ARPC4	Actin-related protein 2/3 complex subunit 4	IVAEEFLK	63.419	14671000	1	11795	9850	P59998	IVAEEFLK
ARPC5	Actin-related protein 2/3 complex subunit 5	ALAAGGVGSIVR	52.495	9526500	1	1065	900	O15511		ALAAGGVGSIVR	+
ARPC5	Actin-related protein 2/3 complex subunit 5	KVDVDEYDENK	45.28	0	1	12361	10262	O15511		KVDVDEYDENK	+
ARPC5	Actin-related protein 2/3 complex subunit 5	QGNMTAALQAALK	50.897	2460200	1	17985	15038	O15511		QGNMTAALQAALK	+
ARPC5	Actin-related protein 2/3 complex subunit 5	VDVDEYDENK	68.355	5905100	1	23109	19231	O15511		VDVDEYDENK	+
ARPC5L	Actin-related protein 2/3 complex subunit 5-like protein	ALAVGGLGSIIR	47.991	4884600	3	1092	923	Q9BPX5	ALAVGGLGSIIR
ARPC5L	Actin-related protein 2/3 complex subunit 5-like protein	PTENSSAVLLQWHEK	124.55	5933600	1	17523	14648	Q9BPX5	PTENSSAVLLQWHEK
ARPP19	cAMP-regulated phosphoprotein 19	PGGSDFLR	73.665	12004000	1	17093	14294	P56211	PGGSDFLR
ARPP19	cAMP-regulated phosphoprotein 19	SAEVPEAASAEEQK	44.925	6618800	1	19356	16119	P56211	SAEVPEAASAEEQK
ASCC3	Activating signal cointegrator 1 complex subunit 3	IVGLSTALANAR	49.448	1274700	1	11838	9889	Q8N3C0		IVGLSTALANAR	+
ASMTL	N-acetylserotonin O-methyltransferase-like protein	AEAGEAGQATAEAECHR	63.691	2406800	1	445	381	O95671		AEAGEAGQATAEAECHR	+
ASNA1	ATPase ASNA1	LEETLPVIR	70.028	8511700	1	12981	10792	O43681		LEETLPVIR	+
ASNA1	ATPase ASNA1	LLNFPTIVER	67.334	3774700	1	14008	11651	O43681		LLNFPTIVER	+
ASNA1	ATPase ASNA1	LPLLPHEVR	59.908	5688500	1	14419	11989	O43681		LPLLPHEVR	+
ASNA1	ATPase ASNA1	ESVLIISTDPAHNISDAFDQK	52.866	1050900	1	6340	5308	O43681	ESVLIISTDPAHNISDAFDQK
ASNS	Asparagine synthetase [glutamine-hydrolyzing]	DTYGVRPLFK	82.417	4338100	2	4174	3497	P08243		DTYGVRPLFK	+
ASNS	Asparagine synthetase [glutamine-hydrolyzing]	LAVVDPLFGMQPIR	52.576	767440	1	12680	10530	P08243		LAVVDPLFGMQPIR	+
ASNS	Asparagine synthetase [glutamine-hydrolyzing]	TTAAHGLELR	63.212	9939900	2	22388	18641	P08243		TTAAHGLELR	+
ASNS	Asparagine synthetase [glutamine-hydrolyzing]	ELYLFDVLR	44.318	1577600	1	5896	4920	P08243	ELYLFDVLR
ASNS	Asparagine synthetase [glutamine-hydrolyzing]	VASVEMVK	44.377	0	1	22880	19049	P08243	VASVEMVK
ASPH	Aspartyl/asparaginyl beta-hydroxylase	AELDAAEK	92.838	0	1	533	452	Q12797		AELDAAEK	+
ASPH	Aspartyl/asparaginyl beta-hydroxylase	EGIESGDPGTDDGR	91.812	12022000	1	5184	4352	Q12797		EGIESGDPGTDDGR	+
ASPH	Aspartyl/asparaginyl beta-hydroxylase	GLFLPEDENLREK	70.438	4388400	1	8641	7265	Q12797		GLFLPEDENLREK	+
ASPH	Aspartyl/asparaginyl beta-hydroxylase	IAESIPYLK	76.17	7439900	2	10298	8586	Q12797		IAESIPYLK	+
ASPH	Aspartyl/asparaginyl beta-hydroxylase	LGIYDADGDGDFDVDDAK	123.14	31693000	1	13387	11138	Q12797		LGIYDADGDGDFDVDDAK	+
ASPH	Aspartyl/asparaginyl beta-hydroxylase	LIRDEGLAVMDK	58.268	19453000	2	13693	11388	Q12797		LIRDEGLAVMDK	+
ASPH	Aspartyl/asparaginyl beta-hydroxylase	MHLGLVIPK	62.546	2717800	1	15604	13020	Q12797		MHLGLVIPK	+
ASPH	Aspartyl/asparaginyl beta-hydroxylase	SSGNSSSSGSGSGSTSAGSSSPGAR	108.32	20286000	2	20724	17288	Q12797		SSGNSSSSGSGSGSTSAGSSSPGAR	+
ASPH	Aspartyl/asparaginyl beta-hydroxylase	VHYGFILK	79.451	4396600	1	23565	19604	Q12797		VHYGFILK	+
ASPH	Aspartyl/asparaginyl beta-hydroxylase	VYEEVLSVTPNDGFAK	78.69	4377800	2	24883	20693	Q12797		VYEEVLSVTPNDGFAK	+
ASPH	Aspartyl/asparaginyl beta-hydroxylase	AQCEDDLAEK	36.252	9382300	1	1680	1404	Q12797	AQCEDDLAEK
ASPH	Aspartyl/asparaginyl beta-hydroxylase	AQPWWTPK	51.066	6992100	1	1751	1463	Q12797	AQPWWTPK
ASPH	Aspartyl/asparaginyl beta-hydroxylase	ETGYTELVK	46.022	13592000	1	6399	5358	Q12797	ETGYTELVK
ASPH	Aspartyl/asparaginyl beta-hydroxylase	FPETTGCR	62.546	2361600	2	7431	6258	Q12797	FPETTGCR
ASPH	Aspartyl/asparaginyl beta-hydroxylase	GHFASVWQR	49.097	0	1	8425	7082	Q12797	GHFASVWQR
ASPH	Aspartyl/asparaginyl beta-hydroxylase	GLFLPEDENLR	78.342	13086000	1	8640	7264	Q12797	GLFLPEDENLR
ASPH	Aspartyl/asparaginyl beta-hydroxylase	GSLLTLQR	69.628	18256000	1	9113	7677	Q12797	GSLLTLQR
ASS1	Argininosuccinate synthase	APNTPDILEIEFK	79.639	15722000	3	1615	1349	P00966		APNTPDILEIEFK	+
ASS1	Argininosuccinate synthase	DGTTHQTSLELFMYLNEVAGK	36.454	0	1	3179	2677	P00966		DGTTHQTSLELFMYLNEVAGK	+
ASS1	Argininosuccinate synthase	EQGYDVIAYLANIGQK	37.77	2400300	1	6130	5129	P00966		EQGYDVIAYLANIGQK	+
ASS1	Argininosuccinate synthase	GQVYILGR	75.109	106340000	1	9039	7611	P00966		GQVYILGR	+
ASS1	Argininosuccinate synthase	GRNDLMEYAK	61.235	65082000	2	9050	7621	P00966		GRNDLMEYAK	+
ASS1	Argininosuccinate synthase	NQAPPGLYTK	60.598	35755000	2	16507	13792	P00966		NQAPPGLYTK	+
ASS1	Argininosuccinate synthase	QHGIPIPVTPK	105.46	52985000	3	18016	15061	P00966		QHGIPIPVTPK	+
ASS1	Argininosuccinate synthase	QVEIAQR	72.138	42191000	1	18471	15468	P00966		QVEIAQR	+
ASS1	Argininosuccinate synthase	EDFEEAR	52.268	40952000	1	4745	3983	P00966	EDFEEAR
ASS1	Argininosuccinate synthase	EDFEEARK	60.828	2954400	1	4746	3984	P00966	EDFEEARK
ASS1	Argininosuccinate synthase	FELSCYSLAPQIK	50.088	34887000	0	6952	5837	P00966	FELSCYSLAPQIK
ASS1	Argininosuccinate synthase	IDIVENR	134.66	101200000	0	10470	8740	P00966	IDIVENR
ASS1	Argininosuccinate synthase	MPEFYNR	72.138	57919000	1	15710	13119	P00966	MPEFYNR
ASS1	Argininosuccinate synthase	NDLMEYAK	64.711	24053000	1	15928	13306	P00966	NDLMEYAK
ASS1	Argininosuccinate synthase	VQVSVLK	139.28	99122000	0	24378	20282	P00966	VQVSVLK
ASS1	Argininosuccinate synthase	YLLGTSLAR	117.89	82450000	0	25614	21317	P00966	YLLGTSLAR
ASS1	Argininosuccinate synthase	YVSHGATGK	40.882	19664000	1	25957	21590	P00966	YVSHGATGK
ASUN	Protein asunder homolog	ELSPVLTSEVHSVR	53.3	0	1	5853	4882	Q9NVM9		ELSPVLTSEVHSVR	+
ASUN	Protein asunder homolog	ITDFGEFMR	62.463	1756000	1	11712	9775	Q9NVM9		ITDFGEFMR	+
ASUN	Protein asunder homolog	ITEYQHEAR	68.657	2293900	2	11731	9792	Q9NVM9		ITEYQHEAR	+
ASUN	Protein asunder homolog	IICITNAK	60.478	0	1	10904	9100	Q9NVM9	IICITNAK
ATAD1	ATPase family AAA domain-containing protein 1	FHINQPALK	30.687	2678500	1	7132	5999	Q8NBU5		FHINQPALK	+
ATAD1	ATPase family AAA domain-containing protein 1	DAALLCVR	41.429	3916400	1	2604	2195	Q8NBU5	DAALLCVR
ATAD1	ATPase family AAA domain-containing protein 1	DTVILPIK	52.786	4552400	1	4171	3495	Q8NBU5	DTVILPIK
ATAD3A	ATPase family AAA domain-containing protein 3A	VQDAVQQHQQK	105.4	9457500	2	24301	20209	Q9NVI7		VQDAVQQHQQK	+
ATAD3A	ATPase family AAA domain-containing protein 3A	AFVTDWDK	48.794	6160700	1	676	586	Q9NVI7	AFVTDWDK
ATAD3A	ATPase family AAA domain-containing protein 3A	NILMYGPPGTGK	56.938	3502700	1	16175	13511	Q9NVI7	NILMYGPPGTGK
ATAD3A;ATAD3B	ATPase family AAA domain-containing protein 3A;ATPase family AAA domain-containing protein 3B	QQQLLNEENLR	111.86	6466000	1	18349	15356	Q9NVI7		QQQLLNEENLR	+
ATAD3A;ATAD3B	ATPase family AAA domain-containing protein 3A;ATPase family AAA domain-containing protein 3B	WSNFDPTGLER	91.961	4784500	2	25080	20866	Q9NVI7		WSNFDPTGLER	+
ATAD3A;ATAD3C	ATPase family AAA domain-containing protein 3A;ATPase family AAA domain-containing protein 3C	DALNLAQMQEQTLQLEQQSK	27.924	567690	1	2686	2262	Q9NVI7		DALNLAQMQEQTLQLEQQSK	+
ATAD3A;ATAD3C;ATAD3B	ATPase family AAA domain-containing protein 3A;ATPase family AAA domain-containing protein 3C;ATPase family AAA domain-containing protein 3B	ITVLEALR	66.692	9314400	1	11789	9844	Q9NVI7		ITVLEALR	+
ATAD3A;ATAD3C;ATAD3B	ATPase family AAA domain-containing protein 3A;ATPase family AAA domain-containing protein 3C;ATPase family AAA domain-containing protein 3B	LAQFDYGR	69.598	12595000	1	12602	10463	Q9NVI7		LAQFDYGR	+
ATAD3A;ATAD3C;ATAD3B	ATPase family AAA domain-containing protein 3A;ATPase family AAA domain-containing protein 3C;ATPase family AAA domain-containing protein 3B	LFDWANTSR	70.028	6422600	1	13150	10933	Q9NVI7		LFDWANTSR	+
ATAD3B	ATPase family AAA domain-containing protein 3B	EYEAAVEQLK	82.261	10181000	1	6681	5604	Q5T9A4	EYEAAVEQLK
ATG3	Ubiquitin-like-conjugating enzyme ATG3	TYDLYITYDK	78.342	1959800	1	22657	18862	Q9NT62		TYDLYITYDK	+
ATG3	Ubiquitin-like-conjugating enzyme ATG3	LWLFGYDEQR	41.399	1045500	1	15344	12789	Q9NT62	LWLFGYDEQR
ATG9A	Autophagy-related protein 9A	LPLGGWAEDGQSASR	42.947	2053300	1	14417	11987	H7C152		LPLGGWAEDGQSASR	+
ATG9A	Autophagy-related protein 9A	APQSIPR	64.236	0	1	1629	1361	H7C152	APQSIPR
ATIC	Bifunctional purine biosynthesis protein PURH;Phosphoribosylaminoimidazolecarboxamide formyltransferase;IMP cyclohydrolase	AFTHTAQYDEAISDYFR	74.955	3611100	1	663	574	P31939		AFTHTAQYDEAISDYFR	+
ATIC	Bifunctional purine biosynthesis protein PURH;Phosphoribosylaminoimidazolecarboxamide formyltransferase;IMP cyclohydrolase	ANYWWLR	74.439	7032700	2	1538	1287	P31939		ANYWWLR	+
ATIC	Bifunctional purine biosynthesis protein PURH;Phosphoribosylaminoimidazolecarboxamide formyltransferase;IMP cyclohydrolase	DLIVATIAVK	46.844	3668400	1	3527	2969	P31939		DLIVATIAVK	+
ATIC	Bifunctional purine biosynthesis protein PURH;Phosphoribosylaminoimidazolecarboxamide formyltransferase;IMP cyclohydrolase	DVSELTGFPEMLGGR	74.789	3259300	1	4302	3607	P31939		DVSELTGFPEMLGGR	+
ATIC	Bifunctional purine biosynthesis protein PURH;Phosphoribosylaminoimidazolecarboxamide formyltransferase;IMP cyclohydrolase	GVSQMPLR	76.774	12264000	1	9347	7876	P31939		GVSQMPLR	+
ATIC	Bifunctional purine biosynthesis protein PURH;Phosphoribosylaminoimidazolecarboxamide formyltransferase;IMP cyclohydrolase	HVSPAGAAVGIPLSEDEAK	63.998	19143000	1	10188	8509	P31939		HVSPAGAAVGIPLSEDEAK	+
ATIC	Bifunctional purine biosynthesis protein PURH;Phosphoribosylaminoimidazolecarboxamide formyltransferase;IMP cyclohydrolase	NLTALGLNLVASGGTAK	82.877	2152400	1	16345	13652	P31939		NLTALGLNLVASGGTAK	+
ATIC	Bifunctional purine biosynthesis protein PURH;Phosphoribosylaminoimidazolecarboxamide formyltransferase;IMP cyclohydrolase	SGVAYIAAPSGSAADK	72.489	12163000	1	19928	16610	P31939		SGVAYIAAPSGSAADK	+
ATIC	Bifunctional purine biosynthesis protein PURH;Phosphoribosylaminoimidazolecarboxamide formyltransferase;IMP cyclohydrolase	TGLVEFAR	72.23	23576000	1	21609	18004	P31939		TGLVEFAR	+
ATIC	Bifunctional purine biosynthesis protein PURH;Phosphoribosylaminoimidazolecarboxamide formyltransferase;IMP cyclohydrolase	TLFGLHLSQK	42.031	9895300	1	21913	18243	P31939		TLFGLHLSQK	+
ATIC	Bifunctional purine biosynthesis protein PURH;Phosphoribosylaminoimidazolecarboxamide formyltransferase;IMP cyclohydrolase	TLHPAVHAGILAR	82.85	26428000	2	21932	18260	P31939		TLHPAVHAGILAR	+
ATIC	Bifunctional purine biosynthesis protein PURH;Phosphoribosylaminoimidazolecarboxamide formyltransferase;IMP cyclohydrolase	TLTPISAAYAR	90.05	23255000	1	22029	18333	P31939		TLTPISAAYAR	+
ATIC	Bifunctional purine biosynthesis protein PURH;Phosphoribosylaminoimidazolecarboxamide formyltransferase;IMP cyclohydrolase	YGMNPHQTPAQLYTLQPK	124.99	7365200	1	25425	21164	P31939		YGMNPHQTPAQLYTLQPK	+
ATIC	Bifunctional purine biosynthesis protein PURH;Phosphoribosylaminoimidazolecarboxamide formyltransferase;IMP cyclohydrolase	YTQSNSVCYAK	120.06	11222000	1	25910	21551	P31939		YTQSNSVCYAK	+
ATIC	Bifunctional purine biosynthesis protein PURH;Phosphoribosylaminoimidazolecarboxamide formyltransferase;IMP cyclohydrolase	ALFEEVPELLTEAEK	33.265	1093900	1	1200	1008	P31939	ALFEEVPELLTEAEK
ATIC	Bifunctional purine biosynthesis protein PURH;Phosphoribosylaminoimidazolecarboxamide formyltransferase;IMP cyclohydrolase	APGQLALFSVSDK	139.74	12735000	1	1576	1321	P31939	APGQLALFSVSDK
ATIC	Bifunctional purine biosynthesis protein PURH;Phosphoribosylaminoimidazolecarboxamide formyltransferase;IMP cyclohydrolase	DAGLAVR	63.287	5990500	1	2644	2230	P31939	DAGLAVR
ATIC	Bifunctional purine biosynthesis protein PURH;Phosphoribosylaminoimidazolecarboxamide formyltransferase;IMP cyclohydrolase	EALGIPAAASFK	39.581	10201000	1	4580	3841	P31939	EALGIPAAASFK
ATIC	Bifunctional purine biosynthesis protein PURH;Phosphoribosylaminoimidazolecarboxamide formyltransferase;IMP cyclohydrolase	HHPQVLSMK	48.091	3628500	1	9745	8189	P31939	HHPQVLSMK
ATIC	Bifunctional purine biosynthesis protein PURH;Phosphoribosylaminoimidazolecarboxamide formyltransferase;IMP cyclohydrolase	LDFNLIR	60.799	18988000	1	12781	10622	P31939	LDFNLIR
ATIC	Bifunctional purine biosynthesis protein PURH;Phosphoribosylaminoimidazolecarboxamide formyltransferase;IMP cyclohydrolase	NIPEDNADMAR	48.948	4477000	1	16182	13518	P31939	NIPEDNADMAR
ATIC	Bifunctional purine biosynthesis protein PURH;Phosphoribosylaminoimidazolecarboxamide formyltransferase;IMP cyclohydrolase	RSGVAYIAAPSGSAADK	40.744	4067500	1	19187	15996	P31939	RSGVAYIAAPSGSAADK
ATIC	Bifunctional purine biosynthesis protein PURH;Phosphoribosylaminoimidazolecarboxamide formyltransferase;IMP cyclohydrolase	VCMVYDLYK	61.161	9314700	1	22943	19103	P31939	VCMVYDLYK
ATIC	Bifunctional purine biosynthesis protein PURH;Phosphoribosylaminoimidazolecarboxamide formyltransferase;IMP cyclohydrolase	VVACNLYPFVK	36.514	6500900	1	24653	20514	P31939	VVACNLYPFVK
ATL2	Atlastin-2	QNQHEELQNVR	24.696	1341600	1	18259	15275	Q8NHH9		QNQHEELQNVR	+
ATL2	Atlastin-2	AGLTDQVSHHAR	38.3	2847000	1	761	661	Q8NHH9	AGLTDQVSHHAR
ATL2	Atlastin-2	PYIAPSDLER	56.548	2601600	1	17685	14776	Q8NHH9	PYIAPSDLER
ATL3	Atlastin-3	ALASILLQDHIR	62.338	2937100	1	1088	920	Q6DD88		ALASILLQDHIR	+
ATL3	Atlastin-3	EHQHEEIQNVR	98.156	13989000	3	5354	4469	Q6DD88		EHQHEEIQNVR	+
ATL3	Atlastin-3	IYQGEDLPHPK	77.062	2290800	2	12001	10013	Q6DD88		IYQGEDLPHPK	+
ATL3	Atlastin-3	QLALDHFK	67.897	2919900	1	18103	15139	Q6DD88		QLALDHFK	+
ATL3	Atlastin-3	YQQELEEEIK	72.2	16733000	1	25791	21456	Q6DD88		YQQELEEEIK	+
ATL3	Atlastin-3	DIYYNNMEEVCGGEK	95.57	3299200	1	3395	2856	Q6DD88	DIYYNNMEEVCGGEK
ATL3	Atlastin-3	DQHSFELDEK	64.441	12363000	2	3904	3280	Q6DD88	DQHSFELDEK
ATL3	Atlastin-3	ELYENFCK	49.96	11444000	1	5891	4915	Q6DD88	ELYENFCK
ATL3	Atlastin-3	GADDAMESSK	62.466	620690	1	7797	6568	Q6DD88	GADDAMESSK
ATL3	Atlastin-3	GLLEYFK	53.554	8294300	1	8675	7296	Q6DD88	GLLEYFK
ATL3	Atlastin-3	LAMDEIFQK	117.89	9244600	1	12568	10435	Q6DD88	LAMDEIFQK
ATL3	Atlastin-3	NVFSTFR	69.198	0	1	16728	13981	Q6DD88	NVFSTFR
ATL3	Atlastin-3	PFQTLMFLVR	79.148	580180	1	17039	14251	Q6DD88	PFQTLMFLVR
ATL3	Atlastin-3	PGPVQVVLVQK	157.78	20397000	1	17126	14320	Q6DD88	PGPVQVVLVQK
ATL3	Atlastin-3	SMLQATAEANNLAAAASAK	82.609	1792500	1	20404	17009	Q6DD88	SMLQATAEANNLAAAASAK
ATOX1	Copper transport protein ATOX1	VCIESEHSMDTLLATLK	83.54	1584800	1	22934	19095	O00244		VCIESEHSMDTLLATLK	+
ATOX1	Copper transport protein ATOX1	YDIDLPNK	48.036	14531000	1	25224	20991	O00244	YDIDLPNK
ATP13A1	Manganese-transporting ATPase 13A1	LGDASIAAPFTSK	54.898	2299400	1	13302	11070	Q9HD20		LGDASIAAPFTSK	+
ATP13A1	Manganese-transporting ATPase 13A1	SIDGSIVLPLAR	73.435	753390	1	20019	16678	Q9HD20		SIDGSIVLPLAR	+
ATP13A1	Manganese-transporting ATPase 13A1	TGTLTSDSLVVR	70.089	2969300	1	21656	18043	Q9HD20		TGTLTSDSLVVR	+
ATP13A1	Manganese-transporting ATPase 13A1	VLDLQADSR	98.044	2293200	1	23787	19785	Q9HD20		VLDLQADSR	+
ATP13A1	Manganese-transporting ATPase 13A1	GFQEDSEIR	72.607	2471100	1	8290	6964	Q9HD20	GFQEDSEIR
ATP13A1	Manganese-transporting ATPase 13A1	VEVCCFDK	47.603	1541200	1	23278	19376	Q9HD20	VEVCCFDK
ATP1A1	Sodium/potassium-transporting ATPase subunit alpha-1	AVFQANQENLPILK	110.51	8228900	1	2143	1795	P05023		AVFQANQENLPILK	+
ATP1A1	Sodium/potassium-transporting ATPase subunit alpha-1	CIELCCGSVK	60.598	6511600	1	2442	2057	P05023		CIELCCGSVK	+
ATP1A1	Sodium/potassium-transporting ATPase subunit alpha-1	DGPNALTPPPTTPEWIK	45.618	1912500	1	3152	2652	P05023		DGPNALTPPPTTPEWIK	+
ATP1A1	Sodium/potassium-transporting ATPase subunit alpha-1	DMTSEQLDDILK	78.324	14910000	4	3697		P05023		DMTSEQLDDILK;DMTSEQLDDILK
ATP1A1	Sodium/potassium-transporting ATPase subunit alpha-1	GIVVYTGDR	55.064	15462000	1	8572	7208	P05023		GIVVYTGDR	+
ATP1A1	Sodium/potassium-transporting ATPase subunit alpha-1	IVEIPFNSTNK	121.29	22279000	2	11821	9874	P05023		IVEIPFNSTNK	+
ATP1A1	Sodium/potassium-transporting ATPase subunit alpha-1	LSLDELHR	103.74	8783500	1	14804	12324	P05023		LSLDELHR	+
ATP1A1	Sodium/potassium-transporting ATPase subunit alpha-1	NPNTSEPQHLLVMK	107.65	23936000	1	16480	13765	P05023		NPNTSEPQHLLVMK	+
ATP1A1	Sodium/potassium-transporting ATPase subunit alpha-1	SPDFTNENPLETR	156.6	11103000	1	20499	17092	P05023		SPDFTNENPLETR	+
ATP1A1	Sodium/potassium-transporting ATPase subunit alpha-1	TSATWLALSR	97.734	13427000	1	22289	18557	P05023		TSATWLALSR	+
ATP1A1	Sodium/potassium-transporting ATPase subunit alpha-1	YEPAAVSEQGDK	94.122	10165000	1	25288	21049	P05023		YEPAAVSEQGDK	+
ATP1A1	Sodium/potassium-transporting ATPase subunit alpha-1	YEPAAVSEQGDKK	57.425	9551900	2	25290	21050	P05023		YEPAAVSEQGDKK	+
ATP1A1	Sodium/potassium-transporting ATPase subunit alpha-1	YHTEIVFAR	95.502	22263000	2	25462	21197	P05023		YHTEIVFAR	+
ATP1A1	Sodium/potassium-transporting ATPase subunit alpha-1	AVAGDASESALLK	62.162	24643000	1	2071	1736	P05023	AVAGDASESALLK
ATP1A1	Sodium/potassium-transporting ATPase subunit alpha-1	DRDMDELK	77.662	5353800	1	3953	3320	P05023	DRDMDELK
ATP1A1	Sodium/potassium-transporting ATPase subunit alpha-1	EVSMDDHK	44.753	3086400	1	6617	5546	P05023	EVSMDDHK
ATP1A1;ATP1A2	Sodium/potassium-transporting ATPase subunit alpha-1;Sodium/potassium-transporting ATPase subunit alpha-2	ACVVHGSDLK	182.16	9087700	1	302	259	P05023		ACVVHGSDLK	+
ATP1A1;ATP1A3	Sodium/potassium-transporting ATPase subunit alpha-1;Sodium/potassium-transporting ATPase subunit alpha-3	LNIPVSQVNPR	68.536	23212000	1	14291	11879	P05023		LNIPVSQVNPR	+
ATP1A1;ATP1A3;ATP1A2	Sodium/potassium-transporting ATPase subunit alpha-1;Sodium/potassium-transporting ATPase subunit alpha-3;Sodium/potassium-transporting ATPase subunit alpha-2	QGAIVAVTGDGVNDSPALK	112.82	9354100	2	17952	15010	P05023		QGAIVAVTGDGVNDSPALK	+
ATP1A1;ATP1A3;ATP1A2	Sodium/potassium-transporting ATPase subunit alpha-1;Sodium/potassium-transporting ATPase subunit alpha-3;Sodium/potassium-transporting ATPase subunit alpha-2	GVGIISEGNETVEDIAAR	92.633	5403800	1	9300	7838	P05023	GVGIISEGNETVEDIAAR
ATP1A1;ATP1A3;ATP1A2	Sodium/potassium-transporting ATPase subunit alpha-1;Sodium/potassium-transporting ATPase subunit alpha-3;Sodium/potassium-transporting ATPase subunit alpha-2	NSVFQQGMK	99.442	7064600	1	16641	13903	P05023	NSVFQQGMK
ATP1A1;ATP1A3;ATP1A2;ATP1A4	Sodium/potassium-transporting ATPase subunit alpha-1;Sodium/potassium-transporting ATPase subunit alpha-3;Sodium/potassium-transporting ATPase subunit alpha-2;Sodium/potassium-transporting ATPase subunit alpha-4	LIIVEGCQR	90.135	26577000	1	13655	11354	P05023		LIIVEGCQR	+
ATP1A1;ATP1A3;ATP1A2;ATP1A4	Sodium/potassium-transporting ATPase subunit alpha-1;Sodium/potassium-transporting ATPase subunit alpha-3;Sodium/potassium-transporting ATPase subunit alpha-2;Sodium/potassium-transporting ATPase subunit alpha-4	NLEAVETLGSTSTICSDK	169.25	5394400	2	16245	13568	P05023		NLEAVETLGSTSTICSDK	+
ATP1A1;ATP1A3;ATP1A2;ATP1A4	Sodium/potassium-transporting ATPase subunit alpha-1;Sodium/potassium-transporting ATPase subunit alpha-3;Sodium/potassium-transporting ATPase subunit alpha-2;Sodium/potassium-transporting ATPase subunit alpha-4	NMVPQQALVIR	83.862	10647000	1	16392	13691	P05023		NMVPQQALVIR	+
ATP1A1;ATP1A3;ATP1A2;ATP1A4;ATP4A	Sodium/potassium-transporting ATPase subunit alpha-1;Sodium/potassium-transporting ATPase subunit alpha-3;Sodium/potassium-transporting ATPase subunit alpha-2;Sodium/potassium-transporting ATPase subunit alpha-4;Potassium-transporting ATPase alpha chain 1	TGTLTQNR	75.043	3791100	1	21655	18042	P05023		TGTLTQNR	+
ATP1A1;ATP1A3;ATP1A2;ATP1A4;ATP4A	Sodium/potassium-transporting ATPase subunit alpha-1;Sodium/potassium-transporting ATPase subunit alpha-3;Sodium/potassium-transporting ATPase subunit alpha-2;Sodium/potassium-transporting ATPase subunit alpha-4;Potassium-transporting ATPase alpha chain 1	VIMVTGDHPITAK	89.663	29613000	2	23671	19684	P05023		VIMVTGDHPITAK	+
ATP1A1;ATP1A3;ATP1A2;ATP4A	Sodium/potassium-transporting ATPase subunit alpha-1;Sodium/potassium-transporting ATPase subunit alpha-3;Sodium/potassium-transporting ATPase subunit alpha-2;Potassium-transporting ATPase alpha chain 1	VDNSSLTGESEPQTR	140.96	11084000	1	23081	19209	P05023		VDNSSLTGESEPQTR	+
ATP1B1	Sodium/potassium-transporting ATPase subunit beta-1	AYGENIGYSEK	60.539	9101000	1	2313	1945	P05026		AYGENIGYSEK	+
ATP1B1	Sodium/potassium-transporting ATPase subunit beta-1	DDMIFEDCGDVPSEPK	48.216	1683700	1	2828	2374	P05026		DDMIFEDCGDVPSEPK	+
ATP1B1	Sodium/potassium-transporting ATPase subunit beta-1	VAPPGLTQIPQIQK	92.906	4893000	1	22858	19030	P05026		VAPPGLTQIPQIQK	+
ATP1B1	Sodium/potassium-transporting ATPase subunit beta-1	YNPNVLPVQCTGK	92.039	5731300	1	25708	21398	P05026		YNPNVLPVQCTGK	+
ATP1B1	Sodium/potassium-transporting ATPase subunit beta-1	FIWNSEK	58.679	12153000	1	7201	6059	P05026	FIWNSEK
ATP1B1	Sodium/potassium-transporting ATPase subunit beta-1	SYEAYVLNIVR	63.073	2359200	1	21074	17578	P05026	SYEAYVLNIVR
ATP1B1	Sodium/potassium-transporting ATPase subunit beta-1	TEISFRPNDPK	59.198	2880800	1	21430	17862	P05026	TEISFRPNDPK
ATP1B3	Sodium/potassium-transporting ATPase subunit beta-3	IIGLKPEGVPR	33.542	8749900	1	10938	9133	P54709		IIGLKPEGVPR	+
ATP1B3	Sodium/potassium-transporting ATPase subunit beta-3	SDPTSYAGYIEDLK	56.514	4113300	1	19556	16289	P54709		SDPTSYAGYIEDLK	+
ATP1B3	Sodium/potassium-transporting ATPase subunit beta-3	SLNQSLAEWK	81.017	32304000	1	20298	16917	P54709		SLNQSLAEWK	+
ATP1B3	Sodium/potassium-transporting ATPase subunit beta-3	IDGSANLK	59.597	7950800	1	10455	8726	P54709	IDGSANLK
ATP1B3	Sodium/potassium-transporting ATPase subunit beta-3	LFIYNPTTGEFLGR	42.317	1507600	1	13207	10987	P54709	LFIYNPTTGEFLGR
ATP1B3	Sodium/potassium-transporting ATPase subunit beta-3	NEDIPNVAVYPHNGMIDLK	24.029	0	1	15953	13331	P54709	NEDIPNVAVYPHNGMIDLK
ATP1B3	Sodium/potassium-transporting ATPase subunit beta-3	PYTLEEQK	75.696	10228000	1	17697	14786	P54709	PYTLEEQK
ATP2A2	Sarcoplasmic/endoplasmic reticulum calcium ATPase 2	CLALATHDNPLR	80.245	8162100	2	2461	2070	P16615		CLALATHDNPLR	+
ATP2A2	Sarcoplasmic/endoplasmic reticulum calcium ATPase 2	DIVPGDIVEIAVGDK	48.899	1933400	1	3383	2848	P16615		DIVPGDIVEIAVGDK	+
ATP2A2	Sarcoplasmic/endoplasmic reticulum calcium ATPase 2	EFDELNPSAQR	98.898	11944000	1	5048	4232	P16615		EFDELNPSAQR	+
ATP2A2	Sarcoplasmic/endoplasmic reticulum calcium ATPase 2	IGIFGQDEDVTSK	139.19	17085000	1	10771	8998	P16615		IGIFGQDEDVTSK	+
ATP2A2	Sarcoplasmic/endoplasmic reticulum calcium ATPase 2	IRDEMVATEQER	96.673	14339000	3	11543	9634	P16615		IRDEMVATEQER	+
ATP2A2	Sarcoplasmic/endoplasmic reticulum calcium ATPase 2	SMSVYCTPNKPSR	48.277	1687700	1	20415	17019	P16615		SMSVYCTPNKPSR	+
ATP2A2	Sarcoplasmic/endoplasmic reticulum calcium ATPase 2	VSFYQLSHFLQCK	26.359	944450	1	24419	20317	P16615		VSFYQLSHFLQCK	+
ATP2A2	Sarcoplasmic/endoplasmic reticulum calcium ATPase 2	WGSNELPAEEGK	77.279	14860000	1	24992	20790	P16615		WGSNELPAEEGK	+
ATP2A2	Sarcoplasmic/endoplasmic reticulum calcium ATPase 2	EEMHLEDSANFIK	67.643	9689300	2	4978	4171	P16615	EEMHLEDSANFIK
ATP2A2	Sarcoplasmic/endoplasmic reticulum calcium ATPase 2	HTDPVPDPR	60.828	2760200	1	10116	8457	P16615	HTDPVPDPR
ATP2A2	Sarcoplasmic/endoplasmic reticulum calcium ATPase 2	SMSVYCTPNK	63.624	0	1	20414	17018	P16615	SMSVYCTPNK
ATP2A2;ATP2A1	Sarcoplasmic/endoplasmic reticulum calcium ATPase 2;Sarcoplasmic/endoplasmic reticulum calcium ATPase 1	LDEFGEQLSK	73.632	9101800	1	12768	10611	P16615		LDEFGEQLSK	+
ATP2A2;ATP2A1	Sarcoplasmic/endoplasmic reticulum calcium ATPase 2;Sarcoplasmic/endoplasmic reticulum calcium ATPase 1	NMLFSGTNIAAGK	88.101	8610400	1	16376	13681	P16615		NMLFSGTNIAAGK	+
ATP2A2;ATP2A1	Sarcoplasmic/endoplasmic reticulum calcium ATPase 2;Sarcoplasmic/endoplasmic reticulum calcium ATPase 1	VDQSILTGESVSVIK	101.53	8253000	1	23093	19218	P16615		VDQSILTGESVSVIK	+
ATP2A2;ATP2A1	Sarcoplasmic/endoplasmic reticulum calcium ATPase 2;Sarcoplasmic/endoplasmic reticulum calcium ATPase 1	NAENAIEALK	101.48	15425000	2	15830	13221	P16615	NAENAIEALK
ATP2A2;ATP2A1;ATP2A3	Sarcoplasmic/endoplasmic reticulum calcium ATPase 2;Sarcoplasmic/endoplasmic reticulum calcium ATPase 1;Sarcoplasmic/endoplasmic reticulum calcium ATPase 3	SLPSVETLGCTSVICSDK	92.474	2797000	1	20313	16929	P16615		SLPSVETLGCTSVICSDK	+
ATP2A2;ATP2A1;ATP2A3	Sarcoplasmic/endoplasmic reticulum calcium ATPase 2;Sarcoplasmic/endoplasmic reticulum calcium ATPase 1;Sarcoplasmic/endoplasmic reticulum calcium ATPase 3	EFTLEFSR	48.157	7494900	1	5117	4292	P16615	EFTLEFSR
ATP2A2;ATP2A3	Sarcoplasmic/endoplasmic reticulum calcium ATPase 2;Sarcoplasmic/endoplasmic reticulum calcium ATPase 3	GTAVAICR	71.922	10490000	1	9163	7721	P16615		GTAVAICR	+
ATP2A2;ATP2A3	Sarcoplasmic/endoplasmic reticulum calcium ATPase 2;Sarcoplasmic/endoplasmic reticulum calcium ATPase 3	TGTLTTNQMSVCR	120.87	8988400	1	21657	18044	P16615		TGTLTTNQMSVCR	+
ATP2A2;ATP2A3	Sarcoplasmic/endoplasmic reticulum calcium ATPase 2;Sarcoplasmic/endoplasmic reticulum calcium ATPase 3	VGEATETALTCLVEK	121.99	10982000	1	23411	19486	P16615		VGEATETALTCLVEK	+
ATP2B1	Plasma membrane calcium-transporting ATPase 1	DPLLLSGTHVMEGSGR	67.646	1283000	1	3820	3205	P20020		DPLLLSGTHVMEGSGR	+
ATP2B1	Plasma membrane calcium-transporting ATPase 1	EANHDGDFGITLAELR	45.618	1450200	1	4607	3866	P20020		EANHDGDFGITLAELR	+
ATP2B1	Plasma membrane calcium-transporting ATPase 1	GIIDSTVSDQR	57.164	5817100	1	8515	7159	P20020		GIIDSTVSDQR	+
ATP2B1	Plasma membrane calcium-transporting ATPase 1	IQESYGDVYGICTK	83.633	2710400	1	11448	9558	P20020		IQESYGDVYGICTK	+
ATP2B1	Plasma membrane calcium-transporting ATPase 1	NEIPEEALYK	53.567	3265700	1	15981	13353	P20020		NEIPEEALYK	+
ATP2B1	Plasma membrane calcium-transporting ATPase 1	TVIEPMASEGLR	88.021	4969400	1	22543	18773	P20020		TVIEPMASEGLR	+
ATP2B1	Plasma membrane calcium-transporting ATPase 1	TSPNEGLSGNPADLER	81.346	3791400	1	22350	18611	P20020	TSPNEGLSGNPADLER
ATP2B4	Plasma membrane calcium-transporting ATPase 4	GIIDSTVGEHR	79.659	4389200	2	8514	7158	P23634		GIIDSTVGEHR	+
ATP2B4	Plasma membrane calcium-transporting ATPase 4	TPLLDEEEEENPDK	160.65	4754700	1	22160	18444	P23634		TPLLDEEEEENPDK	+
ATP2B4	Plasma membrane calcium-transporting ATPase 4	TSPVEGLSGNPADLEK	103.13	5026900	1	22352	18613	P23634		TSPVEGLSGNPADLEK	+
ATP2B4	Plasma membrane calcium-transporting ATPase 4	AFHSSLHESIQK	41.218	941790	1	634	546	P23634	AFHSSLHESIQK
ATP2B4	Plasma membrane calcium-transporting ATPase 4	TECALLGFVTDLK	36.519	561740	1	21390	17825	P23634	TECALLGFVTDLK
ATP2B4;ATP2B1	Plasma membrane calcium-transporting ATPase 4;Plasma membrane calcium-transporting ATPase 1	IDESSLTGESDHVK	80.632	21201000	2	10442	8715	P20020		IDESSLTGESDHVK	+
ATP2B4;ATP2B1	Plasma membrane calcium-transporting ATPase 4;Plasma membrane calcium-transporting ATPase 1	YGDLLPADGILIQGNDLK	33.667	1798700	2	25380	21127	P20020		YGDLLPADGILIQGNDLK	+
ATP2B4;ATP2B1	Plasma membrane calcium-transporting ATPase 4;Plasma membrane calcium-transporting ATPase 1	FFDIDSGR	40.058	5811800	1	6983	5867	P20020	FFDIDSGR
ATP2B4;ATP2B3;ATP2B1	Plasma membrane calcium-transporting ATPase 4;Plasma membrane calcium-transporting ATPase 3;Plasma membrane calcium-transporting ATPase 1	EASDIILTDDNFTSIVK	59.728	986270	1	4637	3891	P20020		EASDIILTDDNFTSIVK	+
ATP2B4;ATP2B3;ATP2B2	Plasma membrane calcium-transporting ATPase 4;Plasma membrane calcium-transporting ATPase 3;Plasma membrane calcium-transporting ATPase 2	DPMLLSGTHVMEGSGR	100.43	2822200	1	3826	3211	P23634		DPMLLSGTHVMEGSGR	+
ATP2B4;ATP2B3;ATP2B2;ATP2B1	Plasma membrane calcium-transporting ATPase 4;Plasma membrane calcium-transporting ATPase 3;Plasma membrane calcium-transporting ATPase 2;Plasma membrane calcium-transporting ATPase 1	HLDACETMGNATAICSDK	134.82	5256800	1	9825	8247	P20020		HLDACETMGNATAICSDK	+
ATP2B4;ATP2B3;ATP2B2;ATP2B1	Plasma membrane calcium-transporting ATPase 4;Plasma membrane calcium-transporting ATPase 3;Plasma membrane calcium-transporting ATPase 2;Plasma membrane calcium-transporting ATPase 1	LAVQIGK	60.788	2734800	1	12679	10529	P20020		LAVQIGK	+
ATP2B4;ATP2B3;ATP2B2;ATP2B1	Plasma membrane calcium-transporting ATPase 4;Plasma membrane calcium-transporting ATPase 3;Plasma membrane calcium-transporting ATPase 2;Plasma membrane calcium-transporting ATPase 1	GQILWFR	53.554	2748300	1	8997	7573	P20020	GQILWFR
ATP2B4;ATP2B3;ATP2B2;ATP2B1	Plasma membrane calcium-transporting ATPase 4;Plasma membrane calcium-transporting ATPase 3;Plasma membrane calcium-transporting ATPase 2;Plasma membrane calcium-transporting ATPase 1	MVTGDNINTAR	46.063	4303600	1	15790	13187	P20020	MVTGDNINTAR
ATP2B4;ATP2B3;ATP2B2;ATP2B1	Plasma membrane calcium-transporting ATPase 4;Plasma membrane calcium-transporting ATPase 3;Plasma membrane calcium-transporting ATPase 2;Plasma membrane calcium-transporting ATPase 1	NVYDSISK	43.442	5295700	1	16809	14053	P20020	NVYDSISK
ATP2B4;ATP2B3;ATP2B2;ATP2B1	Plasma membrane calcium-transporting ATPase 4;Plasma membrane calcium-transporting ATPase 3;Plasma membrane calcium-transporting ATPase 2;Plasma membrane calcium-transporting ATPase 1	QVVAVTGDGTNDGPALK	87.088	12944000	1	18523	15515	P20020	QVVAVTGDGTNDGPALK
ATP5A1	ATP synthase subunit alpha, mitochondrial	AVDSLVPIGR	111.61	132800000	1	2114	1771	P25705		AVDSLVPIGR	+
ATP5A1	ATP synthase subunit alpha, mitochondrial	EAYPGDVFYLHSR	64.104	59721000	3	4683	3931	P25705		EAYPGDVFYLHSR	+
ATP5A1	ATP synthase subunit alpha, mitochondrial	GIRPAINVGLSVSR	64.313	6484400	1	8537	7179	P25705		GIRPAINVGLSVSR	+
ATP5A1	ATP synthase subunit alpha, mitochondrial	HALIIYDDLSK	125.97	63761000	3	9512	8008	P25705		HALIIYDDLSK	+
ATP5A1	ATP synthase subunit alpha, mitochondrial	ILGADTSVDLEETGR	111.64	36355000	1	11104	9263	P25705		ILGADTSVDLEETGR	+
ATP5A1	ATP synthase subunit alpha, mitochondrial	LELAQYR	105.2	107440000	1	13024	10826	P25705		LELAQYR	+
ATP5A1	ATP synthase subunit alpha, mitochondrial	LTDADAMK	52.255	14214000	1	14939	12440	P25705		LTDADAMK	+
ATP5A1	ATP synthase subunit alpha, mitochondrial	LYCIYVAIGQK	70.363	3597800	1	15363	12807	P25705		LYCIYVAIGQK	+
ATP5A1	ATP synthase subunit alpha, mitochondrial	RTGAIVDVPVGEELLGR	79.489	28236000	2	19214	16013	P25705		RTGAIVDVPVGEELLGR	+
ATP5A1	ATP synthase subunit alpha, mitochondrial	TGAIVDVPVGEELLGR	52.372	15187000	2	21572	17973	P25705		TGAIVDVPVGEELLGR	+
ATP5A1	ATP synthase subunit alpha, mitochondrial	TGTAEMSSILEER	128.54	102320000	3	21644		P25705		TGTAEMSSILEER;TGTAEMSSILEER
ATP5A1	ATP synthase subunit alpha, mitochondrial	TSIAIDTIINQK	166.29	45124000	2	22326	18589	P25705		TSIAIDTIINQK	+
ATP5A1	ATP synthase subunit alpha, mitochondrial	VLSIGDGIAR	56.404	146640000	2	23987	19953	P25705		VLSIGDGIAR	+
ATP5A1	ATP synthase subunit alpha, mitochondrial	VVDALGNAIDGK	104.24	146990000	1	24665	20524	P25705		VVDALGNAIDGK	+
ATP5A1	ATP synthase subunit alpha, mitochondrial	APGIIPR	77.374	41786000	2	1573	1319	P25705	APGIIPR
ATP5A1	ATP synthase subunit alpha, mitochondrial	ELIIGDR	62.88	96242000	1	5704	4757	P25705	ELIIGDR
ATP5A1	ATP synthase subunit alpha, mitochondrial	NVQAEEMVEFSSGLK	71.08	3023600	1	16780	14028	P25705	NVQAEEMVEFSSGLK
ATP5A1	ATP synthase subunit alpha, mitochondrial	RFNDGSDEK	24.232	660070	1	18806	15708	P25705	RFNDGSDEK
ATP5A1	ATP synthase subunit alpha, mitochondrial	RSTVAQLVK	82.008	41906000	0	19191	16000	P25705	RSTVAQLVK
ATP5A1	ATP synthase subunit alpha, mitochondrial	STVAQLVK	113.5	52357000	0	20892	17434	P25705	STVAQLVK
ATP5B	ATP synthase subunit beta, mitochondrial	AHGGYSVFAGVGER	78.529	123820000	1	847	734	P06576		AHGGYSVFAGVGER	+
ATP5B	ATP synthase subunit beta, mitochondrial	AIAELGIYPAVDPLDSTSR	76.378	11522000	3	914	772	P06576		AIAELGIYPAVDPLDSTSR	+
ATP5B	ATP synthase subunit beta, mitochondrial	EGNDLYHEMIESGVINLK	33.872	11595000	1	5240	4385	P06576		EGNDLYHEMIESGVINLK	+
ATP5B	ATP synthase subunit beta, mitochondrial	FTQAGSEVSALLGR	103.83	60997000	4	7642	6433	P06576		FTQAGSEVSALLGR	+
ATP5B	ATP synthase subunit beta, mitochondrial	IGLFGGAGVGK	56.043	119550000	1	10782	9009	P06576		IGLFGGAGVGK	+
ATP5B	ATP synthase subunit beta, mitochondrial	IMDPNIVGSEHYDVAR	91.657	114520000	3	11236		P06576		IMDPNIVGSEHYDVAR;IMDPNIVGSEHYDVAR
ATP5B	ATP synthase subunit beta, mitochondrial	IMNVIGEPIDER	69.03	88436000	4	11272		P06576		IMNVIGEPIDER;IMNVIGEPIDER
ATP5B	ATP synthase subunit beta, mitochondrial	IPSAVGYQPTLATDMGTMQER	130.05	13866000	3	11398	9515	P06576		IPSAVGYQPTLATDMGTMQER	+
ATP5B	ATP synthase subunit beta, mitochondrial	IPVGPETLGR	56.043	108650000	1	11407	9523	P06576		IPVGPETLGR	+
ATP5B	ATP synthase subunit beta, mitochondrial	LVLEVAQHLGESTVR	142.91	28143000	3	15209	12672	P06576		LVLEVAQHLGESTVR	+
ATP5B	ATP synthase subunit beta, mitochondrial	TIAMDGTEGLVR	84.169	89488000	2	21747		P06576		TIAMDGTEGLVR;TIAMDGTEGLVR
ATP5B	ATP synthase subunit beta, mitochondrial	TVLIMELINNVAK	45.28	3013800	1	22562	18789	P06576		TVLIMELINNVAK	+
ATP5B	ATP synthase subunit beta, mitochondrial	VALTGLTVAEYFR	44.511	11189000	1	22831	19012	P06576		VALTGLTVAEYFR	+
ATP5B	ATP synthase subunit beta, mitochondrial	VALVYGQMNEPPGAR	107.46	28988000	5	22834	19015	P06576		VALVYGQMNEPPGAR	+
ATP5B	ATP synthase subunit beta, mitochondrial	VVDLLAPYAK	77.662	115800000	2	24666	20525	P06576		VVDLLAPYAK	+
ATP5B	ATP synthase subunit beta, mitochondrial	FLSQPFQVAEVFTGHMGK	22.435	1997300	1	7313	6161	P06576	FLSQPFQVAEVFTGHMGK
ATP5B	ATP synthase subunit beta, mitochondrial	VLDSGAPIK	47.187	71425000	1	23794	19792	P06576	VLDSGAPIK
ATP5C1	ATP synthase subunit gamma, mitochondrial	EVMLVGIGDK	52.247	21388000	1	6591	5521	P36542		EVMLVGIGDK	+
ATP5C1	ATP synthase subunit gamma, mitochondrial	GLCGAIHSSIAK	99.732	51130000	2	8597	7230	P36542		GLCGAIHSSIAK	+
ATP5C1	ATP synthase subunit gamma, mitochondrial	HLLIGVSSDR	73.499	32753000	2	9871	8276	P36542		HLLIGVSSDR	+
ATP5C1	ATP synthase subunit gamma, mitochondrial	IYGLGSLALYEK	69.03	7761100	1	11991	10003	P36542		IYGLGSLALYEK	+
ATP5C1	ATP synthase subunit gamma, mitochondrial	NASEMIDK	47.603	10937000	1	15861	13251	P36542		NASEMIDK	+
ATP5C1	ATP synthase subunit gamma, mitochondrial	SEVATLTAAGK	57.885	31978000	1	19726	16438	P36542		SEVATLTAAGK	+
ATP5C1	ATP synthase subunit gamma, mitochondrial	THSDQFLVAFK	140.63	29887000	2	21721	18081	P36542		THSDQFLVAFK	+
ATP5C1	ATP synthase subunit gamma, mitochondrial	ELIEIISGAAALD	34.96	640190	1	5701	4754	P36542	ELIEIISGAAALD
ATP5C1	ATP synthase subunit gamma, mitochondrial	LTLTFNR	101.69	30408000	1	15019	12507	P36542	LTLTFNR
ATP5C1	ATP synthase subunit gamma, mitochondrial	MTAMDNASK	38.714	1854400	1	15758	13160	P36542	MTAMDNASK
ATP5D	ATP synthase subunit delta, mitochondrial	AQAELVGTADEATR	134.88	42448000	2	1671	1396	P30049		AQAELVGTADEATR	+
ATP5D	ATP synthase subunit delta, mitochondrial	IEANEALVK	63.734	45601000	1	10525	8790	P30049	IEANEALVK
ATP5D	ATP synthase subunit delta, mitochondrial	PGLVVVHAEDGTTSK	93.106	8626100	1	17112	14309	P30049	PGLVVVHAEDGTTSK
ATP5F1	ATP synthase F(0) complex subunit B1, mitochondrial	EQEHMINWVEK	182.1	4532400	1	6116	5117	P24539		EQEHMINWVEK	+
ATP5F1	ATP synthase F(0) complex subunit B1, mitochondrial	HVVQSISTQQEK	143.31	29188000	2	10202	8520	P24539		HVVQSISTQQEK	+
ATP5F1	ATP synthase F(0) complex subunit B1, mitochondrial	HYLFDVQR	69.825	5832400	1	10248	8544	P24539		HYLFDVQR	+
ATP5F1	ATP synthase F(0) complex subunit B1, mitochondrial	LDYHISVQNMMR	55.258	4404500	1	12902	10725	P24539		LDYHISVQNMMR	+
ATP5F1	ATP synthase F(0) complex subunit B1, mitochondrial	QASIQHIQNAIDTEK	170.42	5408200	1	17786	14859	P24539		QASIQHIQNAIDTEK	+
ATP5F1	ATP synthase F(0) complex subunit B1, mitochondrial	RHYLFDVQR	42.718	4853600	1	18896	15778	P24539		RHYLFDVQR	+
ATP5F1	ATP synthase F(0) complex subunit B1, mitochondrial	YGPFVADFADK	35.268	11705000	1	25428	21167	P24539		YGPFVADFADK	+
ATP5F1	ATP synthase F(0) complex subunit B1, mitochondrial	LAQLEEAK	75.043	28168000	1	12610	10470	P24539	LAQLEEAK
ATP5F1	ATP synthase F(0) complex subunit B1, mitochondrial	SQQALVQK	96.367	12731000	0	20642	17215	P24539	SQQALVQK
ATP5H	ATP synthase subunit d, mitochondrial	AGLVDDFEK	85.716	45028000	1	763	663	O75947		AGLVDDFEK	+
ATP5H	ATP synthase subunit d, mitochondrial	SCAEWVSLSK	84.06	0	1	19449	16202	O75947		SCAEWVSLSK	+
ATP5H	ATP synthase subunit d, mitochondrial	YTAQVDAEEK	90.05	31459000	1	25875	21525	O75947		YTAQVDAEEK	+
ATP5H	ATP synthase subunit d, mitochondrial	VPVPEDK	82.671	26892000	1	24280	20189	O75947	VPVPEDK
ATP5I	ATP synthase subunit e, mitochondrial	YSALFLGVAYGATR	61.409	1077100	2	25816	21476	P56385		YSALFLGVAYGATR	+
ATP5I	ATP synthase subunit e, mitochondrial	VPPVQVSPLIK	83.081	5437600	1	24257	20174	P56385	VPPVQVSPLIK
ATP5J	ATP synthase-coupling factor 6, mitochondrial	QMFGNADMNTFPTFK	85.493	2068500	1	18237	15254	P18859		QMFGNADMNTFPTFK	+
ATP5J	ATP synthase-coupling factor 6, mitochondrial	QTSGGPVDASSEYQQELER	193.06	4185100	1	18438	15438	P18859	QTSGGPVDASSEYQQELER
ATP5J	ATP synthase-coupling factor 6, mitochondrial	RQTSGGPVDASSEYQQELER	185.92	23306000	1	19168	15980	P18859	RQTSGGPVDASSEYQQELER
ATP5J2	ATP synthase subunit f, mitochondrial	ASVGECPAPVPVK	60.157	4868700	1	1929	1613	P56134	ASVGECPAPVPVK
ATP5J2;ATP5J2-PTCD1	ATP synthase subunit f, mitochondrial	DFSPSGIFGAFQR	45.28	4591900	1	3044	2556	P56134		DFSPSGIFGAFQR	+
ATP5J2;ATP5J2-PTCD1	ATP synthase subunit f, mitochondrial	LGELPSWILMR	36.417	1697200	1	13325	11089	P56134		LGELPSWILMR	+
ATP5L	ATP synthase subunit g, mitochondrial	IVNSAQTGSFK	89.805	30770000	1	11873	9919	O75964		IVNSAQTGSFK	+
ATP5L	ATP synthase subunit g, mitochondrial	VELVPPTPAEIPR	58.32	7141100	2	23222	19330	O75964		VELVPPTPAEIPR	+
ATP5L	ATP synthase subunit g, mitochondrial	LATFWYYAK	48.423	8981800	1	12650	10507	O75964	LATFWYYAK
ATP5L	ATP synthase subunit g, mitochondrial	TPALVNAAVTYSK	96.089	11561000	1	22118	18409	O75964	TPALVNAAVTYSK
ATP5O	ATP synthase subunit O, mitochondrial	GEVPCTVTSASPLEEATLSELK	60.735	2836700	2	8201	6892	P48047		GEVPCTVTSASPLEEATLSELK	+
ATP5O	ATP synthase subunit O, mitochondrial	LSNTQGVVSAFSTMMSVHR	19.696	1584200	1	14838	12349	P48047		LSNTQGVVSAFSTMMSVHR	+
ATP5O	ATP synthase subunit O, mitochondrial	LVRPPVQVYGIEGR	93.243	21582000	1	15268	12719	P48047		LVRPPVQVYGIEGR	+
ATP5O	ATP synthase subunit O, mitochondrial	SFLSQGQVLK	99.815	43026000	1	19769	16478	P48047		SFLSQGQVLK	+
ATP5O	ATP synthase subunit O, mitochondrial	VAASVLNPYVK	67.08	41891000	1	22729	18928	P48047		VAASVLNPYVK	+
ATP5O	ATP synthase subunit O, mitochondrial	YATALYSAASK	96.604	33639000	1	25166	20941	P48047		YATALYSAASK	+
ATP6AP2	Renin receptor	NPASPYNLAYK	76.068	2872700	1	16432	13727	O75787		NPASPYNLAYK	+
ATP6AP2	Renin receptor	SFDTSLIR	60.91	2007000	1	19743	16454	O75787	SFDTSLIR
ATP6V0A1	V-type proton ATPase 116 kDa subunit a isoform 1	EINTNQEALK	83.869	4483400	1	5467	4567	Q93050	EINTNQEALK
ATP6V1A	V-type proton ATPase catalytic subunit A	EHMGDILYK	106.68	5227200	2	5342	4461	P38606		EHMGDILYK	+
ATP6V1A	V-type proton ATPase catalytic subunit A	FTMVQVWPVR	82.645	1799800	1	7637	6428	P38606		FTMVQVWPVR	+
ATP6V1A	V-type proton ATPase catalytic subunit A	HFTEFVPLR	55.064	2755200	1	9659	8124	P38606		HFTEFVPLR	+
ATP6V1A	V-type proton ATPase catalytic subunit A	LAEMPADSGYPAYLGAR	39.91	2199800	1	12479	10356	P38606		LAEMPADSGYPAYLGAR	+
ATP6V1A	V-type proton ATPase catalytic subunit A	LPANHPLLTGQR	110.31	12115000	2	14362	11940	P38606		LPANHPLLTGQR	+
ATP6V1A	V-type proton ATPase catalytic subunit A	QVRPVTEK	114.28	3492600	1	18510	15503	P38606		QVRPVTEK	+
ATP6V1A	V-type proton ATPase catalytic subunit A	RAVETTAQSDNK	102.87	2839800	2	18640	15600	P38606		RAVETTAQSDNK	+
ATP6V1A	V-type proton ATPase catalytic subunit A	TALVANTSNMPVAAR	119.96	5605100	1	21209	17684	P38606		TALVANTSNMPVAAR	+
ATP6V1A	V-type proton ATPase catalytic subunit A	VGHSELVGEIIR	108.72	13421000	2	23437	19507	P38606		VGHSELVGEIIR	+
ATP6V1A	V-type proton ATPase catalytic subunit A	ALDEYYDK	68.224	6464800	1	1109	939	P38606	ALDEYYDK
ATP6V1A	V-type proton ATPase catalytic subunit A	LASFYER	79.469	14930000	1	12631	10490	P38606	LASFYER
ATP6V1A	V-type proton ATPase catalytic subunit A	TVISQSLSK	60.398	7670300	1	22549	18779	P38606	TVISQSLSK
ATP6V1B2	V-type proton ATPase subunit B, brain isoform	AVVQVFEGTSGIDAK	115.91	4740600	1	2265	1903	P21281		AVVQVFEGTSGIDAK	+
ATP6V1B2	V-type proton ATPase subunit B, brain isoform	RSGQVLEVSGSK	117.93	1606500	1	19186	15995	P21281		RSGQVLEVSGSK	+
ATP6V1B2	V-type proton ATPase subunit B, brain isoform	TSCEFTGDILR	53.557	7287000	1	22290	18558	P21281		TSCEFTGDILR	+
ATP6V1B2	V-type proton ATPase subunit B, brain isoform	YAEIVHLTLPDGTK	53.491	3135100	1	25131	20910	P21281		YAEIVHLTLPDGTK	+
ATP6V1B2	V-type proton ATPase subunit B, brain isoform	EQALAVSR	53.756	4858300	1	6104	5106	P21281	EQALAVSR
ATP6V1B2;ATP6V1B1	V-type proton ATPase subunit B, brain isoform;V-type proton ATPase subunit B, kidney isoform	QIYPPINVLPSLSR	40.941	0	1	18093	15129	P21281		QIYPPINVLPSLSR	+
ATP6V1B2;ATP6V1B1	V-type proton ATPase subunit B, brain isoform;V-type proton ATPase subunit B, kidney isoform	SAIGEGMTR	36.424	2663500	1	19387	16145	P21281	SAIGEGMTR
ATP6V1C1	V-type proton ATPase subunit C 1	LDAFVEGVVK	62.466	1666900	1	12743	10588	P21283		LDAFVEGVVK	+
ATP6V1C1	V-type proton ATPase subunit C 1	FNIPDLK	53.891	3170300	1	7380	6220	P21283	FNIPDLK
ATP6V1C1	V-type proton ATPase subunit C 1	GNLQNLER	56.258	2482300	1	8812	7421	P21283	GNLQNLER
ATP6V1C1;ATP6V1C2	V-type proton ATPase subunit C 1;V-type proton ATPase subunit C 2	VFVESVLR	48.794	2243200	1	23382	19460	P21283	VFVESVLR
ATP6V1E1	V-type proton ATPase subunit E 1	ALSDADVQK	48.423	4176500	0	1345	1130	P36543	ALSDADVQK
ATP6V1E1;ATP6V1E2	V-type proton ATPase subunit E 1;V-type proton ATPase subunit E 2	AEEEFNIEK	46.819	8319400	1	480	409	P36543	AEEEFNIEK
ATP6V1F	V-type proton ATPase subunit F	DTTINEIEDTFR	61.11	1467800	1	4165	3491	Q16864		DTTINEIEDTFR	+
ATP6V1G1	V-type proton ATPase subunit G 1	EEAQAEIEQYR	126.19	7273200	1	4851	4067	O75348		EEAQAEIEQYR	+
ATP6V1H	V-type proton ATPase subunit H	GAVDAAVPTNIIAAK	63.212	3229100	1	7890	6647	Q9UI12		GAVDAAVPTNIIAAK	+
ATP6V1H	V-type proton ATPase subunit H	RVIEQLGGK	57.347	1672800	1	19262	16049	Q9UI12		RVIEQLGGK	+
ATP6V1H	V-type proton ATPase subunit H	YDDEDISEDIK	67.252	2562600	1	25198	20969	Q9UI12		YDDEDISEDIK	+
ATP6V1H	V-type proton ATPase subunit H	IILAAFR	52.683	2370900	1	10956	9147	Q9UI12	IILAAFR
ATP6V1H	V-type proton ATPase subunit H	YNALLAVQK	58.433	1311800	1	25683	21375	Q9UI12	YNALLAVQK
ATP7A	Copper-transporting ATPase 1	AIEAVSPGLYR	91.549	2419800	1	936	790	Q04656		AIEAVSPGLYR	+
ATP7A	Copper-transporting ATPase 1	VTNIEGLLHK	40.496	3086800	1	24603	20469	Q04656		VTNIEGLLHK	+
ATPAF2	ATP synthase mitochondrial F1 complex assembly factor 2	FLDTDTICYR	67.334	2103400	1	7223	6078	Q8N5M1	FLDTDTICYR
ATPIF1	ATPase inhibitor, mitochondrial	HHEEEIVHHK	60.102	12620000	3	9739	8185	Q9UII2		HHEEEIVHHK	+
ATRIP	ATR-interacting protein	LSDGDMTSALR	58.511	9236000	1	14737	12268	Q8WXE1	LSDGDMTSALR
ATXN10	Ataxin-10	ALTALFK	52.636	1773200	1	1366	1146	Q9UBB4	ALTALFK
ATXN10	Ataxin-10	VEQESLLTAFR	62.694	7026500	1	23244	19348	Q9UBB4	VEQESLLTAFR
ATXN2L	Ataxin-2-like protein	DEGPVAEQVK	57.149	3876800	1	2897	2434	Q8WWM7		DEGPVAEQVK	+
ATXN2L	Ataxin-2-like protein	EVDGLLTSEPMGSPVSSK	92.439	1825100	1	6506	5448	Q8WWM7		EVDGLLTSEPMGSPVSSK	+
ATXN2L	Ataxin-2-like protein	FELAVDAVHR	57.785	5095000	1	6946	5833	Q8WWM7		FELAVDAVHR	+
ATXN2L	Ataxin-2-like protein	FNEENYGVK	74.165	8297000	1	7374	6214	Q8WWM7		FNEENYGVK	+
ATXN2L	Ataxin-2-like protein	GEDKDEGPVAEQVK	38.399	0	1	8074	6799	Q8WWM7		GEDKDEGPVAEQVK	+
ATXN2L	Ataxin-2-like protein	GPHHLDNSSPGPGSEAR	81.526	5396700	1	8904	7493	Q8WWM7		GPHHLDNSSPGPGSEAR	+
ATXN2L	Ataxin-2-like protein	NVDFNYATK	56.043	9147000	1	16710	13966	Q8WWM7		NVDFNYATK	+
ATXN2L	Ataxin-2-like protein	STSTPTSPGPR	51.286	2756500	1	20879	17424	Q8WWM7		STSTPTSPGPR	+
ATXN2L	Ataxin-2-like protein	TLSSPSNRPSGETSVPPPPAVGR	50.202	4428200	1	22006	18322	Q8WWM7		TLSSPSNRPSGETSVPPPPAVGR	+
ATXN2L	Ataxin-2-like protein	EIESSPQYR	64.711	4051100	1	5406	4515	Q8WWM7	EIESSPQYR
ATXN2L	Ataxin-2-like protein	FTDSAIAMNSK	66.538	6206700	1	7625	6416	Q8WWM7	FTDSAIAMNSK
ATXN2L	Ataxin-2-like protein	IAMENDDGRTEEEK	56.527	6418300	1	10339	8620	Q8WWM7	IAMENDDGRTEEEK
ATXN2L	Ataxin-2-like protein	ISLAPTDVK	90.906	10670000	0	11610	9691	Q8WWM7	ISLAPTDVK
ATXN2L	Ataxin-2-like protein	PLLSVNK	95.541	9831000	1	17276	14448	Q8WWM7	PLLSVNK
ATXN2L	Ataxin-2-like protein	PQPLQQPSQPQQPPPTQQAVAR	116.39	2998500	1	17422	14560	Q8WWM7	PQPLQQPSQPQQPPPTQQAVAR
ATXN2L	Ataxin-2-like protein	REDIVDTMVFK	84.605	4956800	2	18711	15645	Q8WWM7	REDIVDTMVFK
ATXN2L	Ataxin-2-like protein	TLEPQELAR	48.091	0	1	21904	18234	Q8WWM7	TLEPQELAR
ATXN3	Ataxin-3	LIGEELAQLK	59.067	1309000	1	13635	11336	P54252	LIGEELAQLK
ATXN7L3B	Putative ataxin-7-like protein 3B	DFGIQPVEDK	54.486	1409200	1	2982	2506	Q96GX2		DFGIQPVEDK	+
AUP1	Ancient ubiquitous protein 1	EVLPHVPLGVIQR	48.568	1580900	1	6583	5514	Q9Y679		EVLPHVPLGVIQR	+
B2M	Beta-2-microglobulin;Beta-2-microglobulin form pI 5.3	VEHSDLSFSK	78.342	183740000	2	23198	19308	P61769		VEHSDLSFSK	+
B2M	Beta-2-microglobulin;Beta-2-microglobulin form pI 5.3	VNHVTLSQPK	92.707	151520000	2	24134	20077	P61769		VNHVTLSQPK	+
B3GAT3	Galactosylgalactosylxylosylprotein 3-beta-glucuronosyltransferase 3	ISQLQAELR	98.048	4254000	1	11660	9732	O94766		ISQLQAELR	+
B3GAT3	Galactosylgalactosylxylosylprotein 3-beta-glucuronosyltransferase 3	PNAQFDSTAPR	56.087	2526900	1	17375	14522	O94766	PNAQFDSTAPR
BABAM1	BRISC and BRCA1-A complex member 1	AVGAQASVGSR	87.184	3114300	1	2147	1798	Q9NWV8		AVGAQASVGSR	+
BAG1	BAG family molecular chaperone regulator 1	DLQAEALCK	43.77	4519600	1	3583	3017	Q99933	DLQAEALCK
BAG1	BAG family molecular chaperone regulator 1	NSPQEEVELK	51.979	7163100	1	16618	13885	Q99933	NSPQEEVELK
BAG1	BAG family molecular chaperone regulator 1	SQEVTRDEESTR	50.088	0	1	20603	17181	Q99933	SQEVTRDEESTR
BAG2	BAG family molecular chaperone regulator 2	FQSIVIGCALEDQK	115.68	4761100	1	7505	6315	O95816		FQSIVIGCALEDQK	+
BAG2	BAG family molecular chaperone regulator 2	QISDGEREELNLTANR	73.093	8159600	1	18074	15112	O95816		QISDGEREELNLTANR	+
BAG2	BAG family molecular chaperone regulator 2	TLQQNAESR	107.79	6794600	1	21995	18312	O95816		TLQQNAESR	+
BAG2	BAG family molecular chaperone regulator 2	EAATAVEQEK	62.166	8863500	1	4461	3740	O95816	EAATAVEQEK
BAG2	BAG family molecular chaperone regulator 2	FLDDLGNAK	76.605	0	1	7213	6069	O95816	FLDDLGNAK
BAG2	BAG family molecular chaperone regulator 2	IIDEVVNK	43.772	11132000	1	10910	9106	O95816	IIDEVVNK
BAG2	BAG family molecular chaperone regulator 2	LLESLDQLELR	83.182	5302800	2	13873	11539	O95816	LLESLDQLELR
BAG2	BAG family molecular chaperone regulator 2	NPQQQESLK	61.161	5725900	1	16489	13774	O95816	NPQQQESLK
BAG3	BAG family molecular chaperone regulator 3	TEAAAAAPQR	80.688	800320	1	21377	17814	O95817	TEAAAAAPQR
BAG3	BAG family molecular chaperone regulator 3	VQGLEQAVDNFEGK	65.038	1423000	1	24320	20228	O95817	VQGLEQAVDNFEGK
BAG5	BAG family molecular chaperone regulator 5	ELEQNANHPHR	36.671	1572200	1	5649	4710	Q9UL15		ELEQNANHPHR	+
BAG5	BAG family molecular chaperone regulator 5	YLDLEEEADTTK	71.558	2172600	1	25568	21274	Q9UL15		YLDLEEEADTTK	+
BAG5	BAG family molecular chaperone regulator 5	QLFEIDSVDTEGK	47.774	1790900	1	18139	15173	Q9UL15	QLFEIDSVDTEGK
BAG6	Large proline-rich protein BAG6	AGSSESIAAFIQR	43.761	2155900	1	792	690	P46379		AGSSESIAAFIQR	+
BAG6	Large proline-rich protein BAG6	DLEAPEVQESYR	76.073	2577200	1	3456	2909	P46379		DLEAPEVQESYR	+
BAG6	Large proline-rich protein BAG6	LINLVGESLR	45.764	0	1	13670	11369	P46379		LINLVGESLR	+
BAG6	Large proline-rich protein BAG6	LLGNTFVALSDLR	59.227	785420	1	13916	11574	P46379		LLGNTFVALSDLR	+
BAG6	Large proline-rich protein BAG6	DIQTLLSR	68.224	3254100	1	3356	2824	P46379	DIQTLLSR
BAG6	Large proline-rich protein BAG6	GPGASVHDR	59.067	1125000	1	8898	7487	P46379	GPGASVHDR
BAG6	Large proline-rich protein BAG6	LQEYNVGGK	37.344	2383300	1	14568	12116	P46379	LQEYNVGGK
BANF1	Barrier-to-autointegration factor;Barrier-to-autointegration factor, N-terminally processed	KDEDLFR	99.755	0	1	12053	10048	O75531		KDEDLFR	+
BANF1	Barrier-to-autointegration factor;Barrier-to-autointegration factor, N-terminally processed	AYVVLGQFLVLK	38.875	1432100	1	2345	1974	O75531	AYVVLGQFLVLK
BANF1	Barrier-to-autointegration factor;Barrier-to-autointegration factor, N-terminally processed	DCFGCLR	89.673	74477000	0	2755	2318	O75531	DCFGCLR
BANF1	Barrier-to-autointegration factor;Barrier-to-autointegration factor, N-terminally processed	DFVAEPMGEK	57.347	3537200	1	3059	2569	O75531	DFVAEPMGEK
BANF1	Barrier-to-autointegration factor;Barrier-to-autointegration factor, N-terminally processed	HRDFVAEPMGEK	61.167	20263000	2	10056	8412	O75531	HRDFVAEPMGEK
BANF1	Barrier-to-autointegration factor;Barrier-to-autointegration factor, N-terminally processed	PVGSLAGIGEVLGK	52.891	91307000	2	17568	14690	O75531	PVGSLAGIGEVLGK
BASP1	Brain acid soluble protein 1	AAEAAAAPAESAAPAAGEEPSK	93.583	69281000	2	59	55	P80723		AAEAAAAPAESAAPAAGEEPSK	+
BASP1	Brain acid soluble protein 1	AAEAAAAPAESAAPAAGEEPSKEEGEPK	87.991	9647600	1	61	56	P80723		AAEAAAAPAESAAPAAGEEPSKEEGEPK	+
BASP1	Brain acid soluble protein 1	AEGAATEEEGTPK	150.69	39522000	1	499	426	P80723		AEGAATEEEGTPK	+
BASP1	Brain acid soluble protein 1	APEQEQAAPGPAAGGEAPK	159.06	71069000	2	1559	1306	P80723		APEQEQAAPGPAAGGEAPK	+
BASP1	Brain acid soluble protein 1	AQGPAASAEEPKPVEAPAANSDQTVTVK	149.2	76239000	2	1711	1433	P80723		AQGPAASAEEPKPVEAPAANSDQTVTVK	+
BASP1	Brain acid soluble protein 1	ESEPQAAAEPAEAK	91.845	25125000	2	6259	5239	P80723		ESEPQAAAEPAEAK	+
BASP1	Brain acid soluble protein 1	ETPAATEAPSSTPK	85.45	82299000	1	6437	5390	P80723		ETPAATEAPSSTPK	+
BASP1	Brain acid soluble protein 1	KAEGAATEEEGTPK	86.497	25597000	2	12030	10034	P80723		KAEGAATEEEGTPK	+
BASP1	Brain acid soluble protein 1	KTEAPAAPAAQETK	91.355	59720000	2	12354	10257	P80723		KTEAPAAPAAQETK	+
BASP1	Brain acid soluble protein 1	SDGAPASDSKPGSSEAAPSSK	62.589	17801000	2	19525	16264	P80723		SDGAPASDSKPGSSEAAPSSK	+
BASP1	Brain acid soluble protein 1	TEAPAAPAAQETK	97.631	17979000	1	21387	17822	P80723		TEAPAAPAAQETK	+
BASP1	Brain acid soluble protein 1	GYNVNDEK	61.679	27460000	1	9467	7971	P80723	GYNVNDEK
BASP1	Brain acid soluble protein 1	PGSSEAAPSSK	109.72	13432000	1	17142	14331	P80723	PGSSEAAPSSK
BASP1	Brain acid soluble protein 1	PVEAPAANSDQTVTVK	136.63	11156000	1	17555	14678	P80723	PVEAPAANSDQTVTVK
BAX	Apoptosis regulator BAX	GGGPTSSEQIMK	39.561	4068500	1	8357	7020	Q07812		GGGPTSSEQIMK	+
BAX	Apoptosis regulator BAX	IGDELDSNMELQR	106.32	2518000	1	10727	8967	Q07812		IGDELDSNMELQR	+
BAX	Apoptosis regulator BAX	MIAAVDTDSPR	81.625	3785100	1	15609	13025	Q07812		MIAAVDTDSPR	+
BAX	Apoptosis regulator BAX	TGALLLQGFIQDR	60.157	1995700	1	21574	17974	Q07812		TGALLLQGFIQDR	+
BCAP31	B-cell receptor-associated protein 31	AENQVLAMR	91.867	0	1	554	470	P51572		AENQVLAMR	+
BCAP31	B-cell receptor-associated protein 31	LQAAVDGPMDK	108.35	18562000	1	14492	12048	P51572		LQAAVDGPMDK	+
BCAP31	B-cell receptor-associated protein 31	VNLQNNPGAMEHFHMK	79.652	15303000	2	24158	20095	P51572		VNLQNNPGAMEHFHMK	+
BCAP31	B-cell receptor-associated protein 31	LDVGNAEVK	37.749	18388000	1	12889	10713	P51572	LDVGNAEVK
BCAR1	Breast cancer anti-estrogen resistance protein 1	SAVGNAAHTSDR	58.098	574200	1	19433	16186	P56945		SAVGNAAHTSDR	+
BCAS2	Pre-mRNA-splicing factor SPF27	EAAAALVEEETRR	28.727	7023100	1	4443	3723	O75934		EAAAALVEEETRR	+
BCAS2	Pre-mRNA-splicing factor SPF27	EMESNWVSLVSK	44.511	1240700	1	5913	4935	O75934		EMESNWVSLVSK	+
BCAS2	Pre-mRNA-splicing factor SPF27	HIQDLNWQR	65.224	3073100	1	9796	8224	O75934	HIQDLNWQR
BCAS2	Pre-mRNA-splicing factor SPF27	TIVQLENEIYQIK	52.576	748390	1	21857	18194	O75934	TIVQLENEIYQIK
BCAT2	Branched-chain-amino-acid aminotransferase, mitochondrial	AWVGGVGNYK	73.233	6475300	1	2294	1929	O15382		AWVGGVGNYK	+
BCAT2	Branched-chain-amino-acid aminotransferase, mitochondrial	EVFGSGTACQVCPVHR	86.497	12242000	1	6536	5475	O15382		EVFGSGTACQVCPVHR	+
BCAT2	Branched-chain-amino-acid aminotransferase, mitochondrial	LCLPSFDK	56.258	4261500	1	12706	10554	O15382		LCLPSFDK	+
BCAT2	Branched-chain-amino-acid aminotransferase, mitochondrial	LELLECIR	114.28	3545300	1	13027	10829	O15382		LELLECIR	+
BCAT2	Branched-chain-amino-acid aminotransferase, mitochondrial	LGGNYGPTVLVQQEALK	42.095	1833500	1	13354	11114	O15382		LGGNYGPTVLVQQEALK	+
BCAT2	Branched-chain-amino-acid aminotransferase, mitochondrial	AADLQLEMTQK	65.179	18132000	1	56	52	O15382	AADLQLEMTQK
BCAT2	Branched-chain-amino-acid aminotransferase, mitochondrial	KPGPGEPLVFGK	54.023	3417200	1	12276	10205	O15382	KPGPGEPLVFGK
BCCIP	BRCA2 and CDKN1A-interacting protein	LLQQLFLK	77.058	8602500	1	14057	11696	Q9P287		LLQQLFLK	+
BCCIP	BRCA2 and CDKN1A-interacting protein	TVMLIPGDK	54.066	4563000	1	22575	18800	Q9P287		TVMLIPGDK	+
BCCIP	BRCA2 and CDKN1A-interacting protein	WSFDDVPMTPLR	55.261	988120	1	25071	20861	Q9P287		WSFDDVPMTPLR	+
BCCIP	BRCA2 and CDKN1A-interacting protein	GTQCVEQIQELVLR	60.55	3233500	1	9224	7772	Q9P287	GTQCVEQIQELVLR
BCCIP	BRCA2 and CDKN1A-interacting protein	PVGLLLSER	90.906	15102000	1	17566	14688	Q9P287	PVGLLLSER
BCCIP	BRCA2 and CDKN1A-interacting protein	SMVEQLDK	50.473	6153200	1	20422	17026	Q9P287	SMVEQLDK
BCKDHA	2-oxoisovalerate dehydrogenase subunit alpha, mitochondrial	QGQIINPSEDPHLPK	34.599	2840900	1	17991	15042	F5H5P2		QGQIINPSEDPHLPK	+
BCKDHA	2-oxoisovalerate dehydrogenase subunit alpha, mitochondrial	VDGNDVFAVYNATK	70.26	1346100	1	23029	19166	F5H5P2	VDGNDVFAVYNATK
BCL2L1	Bcl-2-like protein 1	EAGDEFELR	58.699	0	1	4524	3795	Q07817		EAGDEFELR	+
BCLAF1	Bcl-2-associated transcription factor 1	DTFEHDPSESIDEFNK	92.528	8256800	1	4114	3449	Q9NYF8		DTFEHDPSESIDEFNK	+
BCLAF1	Bcl-2-associated transcription factor 1	ESDGFREEK	83.869	1831600	1	6241	5224	Q9NYF8		ESDGFREEK	+
BCLAF1	Bcl-2-associated transcription factor 1	ETGYVVERPSTTK	44.436	5034200	1	6400	5359	Q9NYF8		ETGYVVERPSTTK	+
BCLAF1	Bcl-2-associated transcription factor 1	FNDSEGDDTEETEDYR	169.92	4425200	1	7370	6210	Q9NYF8		FNDSEGDDTEETEDYR	+
BCLAF1	Bcl-2-associated transcription factor 1	LLASTLVHSVK	88.155	13013000	2	13782	11461	Q9NYF8		LLASTLVHSVK	+
BCLAF1	Bcl-2-associated transcription factor 1	MAPVPLDDSNRPASLTK	65.105	5295600	1	15474	12901	Q9NYF8		MAPVPLDDSNRPASLTK	+
BCLAF1	Bcl-2-associated transcription factor 1	MIASDSHRPEVK	46.069	1743000	1	15613	13029	Q9NYF8		MIASDSHRPEVK	+
BCLAF1	Bcl-2-associated transcription factor 1	SAAMTLNER	50.034	0	1	19325	16092	Q9NYF8		SAAMTLNER	+
BCLAF1	Bcl-2-associated transcription factor 1	NTEEEGLK	69.812	1222300	1	16662	13921	Q9NYF8	NTEEEGLK
BCLAF1	Bcl-2-associated transcription factor 1	SFATASHR	58.981	0	1	19740	16451	Q9NYF8	SFATASHR
BCLAF1	Bcl-2-associated transcription factor 1	SSFYPDGGDQETAK	52.527	8637500	1	20712	17276	Q9NYF8	SSFYPDGGDQETAK
BCLAF1	Bcl-2-associated transcription factor 1	TIAPQNAPR	59.35	7636300	1	21753	18108	Q9NYF8	TIAPQNAPR
BCR	Breakpoint cluster region protein	PFYVNVEFHHER	22.578	3844500	1	17051	14261	P11274	PFYVNVEFHHER
BCR;ABR	Breakpoint cluster region protein;Active breakpoint cluster region-related protein	STLVLHDLLK	69.721	1114200	1	20856	17405	P11274		STLVLHDLLK	+
BDH2	3-hydroxybutyrate dehydrogenase type 2	SGNIINMSSVASSVK	57.595	2394800	1	19891	16578	Q9BUT1		SGNIINMSSVASSVK	+
BDH2	3-hydroxybutyrate dehydrogenase type 2	SVAADFIQQGIR	67.749	3966400	1	20903	17444	Q9BUT1		SVAADFIQQGIR	+
BID	BH3-interacting domain death agonist;BH3-interacting domain death agonist p15;BH3-interacting domain death agonist p13;BH3-interacting domain death agonist p11	HLAQVGDSMDR	67.08	2193600	1	9819	8241	P55957		HLAQVGDSMDR	+
BID	BH3-interacting domain death agonist;BH3-interacting domain death agonist p15;BH3-interacting domain death agonist p13;BH3-interacting domain death agonist p11	IEADSESQEDIIR	137.84	5723400	1	10520	8785	P55957		IEADSESQEDIIR	+
BIRC6	Baculoviral IAP repeat-containing protein 6	VIFVDDYAVGCR	48.568	0	1	23614	19643	Q9NR09		VIFVDDYAVGCR	+
BLM	Bloom syndrome protein	LLYVTPEK	72.23	10979000	1	14151	11783	P54132	LLYVTPEK
BLMH	Bleomycin hydrolase	DGEAVWFGCDVGK	89.231	3928100	1	3090	2598	Q13867		DGEAVWFGCDVGK	+
BLMH	Bleomycin hydrolase	ICLVNDPRPQHK	42.031	3233100	1	10411	8687	Q13867		ICLVNDPRPQHK	+
BLMH	Bleomycin hydrolase	IGPITPLEFYR	66.267	5947800	1	10793	9020	Q13867		IGPITPLEFYR	+
BLMH	Bleomycin hydrolase	TLYNNQPIDFLK	69.03	6429300	1	22057	18355	Q13867		TLYNNQPIDFLK	+
BLMH	Bleomycin hydrolase	VENSWGEDHGHK	71.176	5091300	2	23236	19341	Q13867		VENSWGEDHGHK	+
BLMH	Bleomycin hydrolase	AQHVFQHAVPQEGK	96.707	10357000	3	1720	1438	Q13867	AQHVFQHAVPQEGK
BLMH	Bleomycin hydrolase	PLFNMEDK	117.81	8415400	2	17241	14416	Q13867	PLFNMEDK
BLOC1S2	Biogenesis of lysosome-related organelles complex 1 subunit 2	AAAAEGVLATR	61.48	2239300	1	9	8	Q6QNY1	AAAAEGVLATR
BLVRA	Biliverdin reductase A	FGVVVVGVGR	43.651	0	1	7112	5982	P53004		FGVVVVGVGR	+
BLVRA	Biliverdin reductase A	LLGQFSEK	93.162	7864600	1	13920	11578	P53004		LLGQFSEK	+
BLVRA	Biliverdin reductase A	MTVCLETEK	68.626	2226800	1	15767	13169	P53004		MTVCLETEK	+
BLVRA	Biliverdin reductase A	SGSLENVPNVGVNK	151.7	12268000	1	19910	16594	P53004		SGSLENVPNVGVNK	+
BLVRA	Biliverdin reductase A	SPLSWIEEK	69.275	3515900	1	20531	17122	P53004		SPLSWIEEK	+
BLVRB	Flavin reductase (NADPH)	CLTTDEYDGHSTYPSHQYQ	113.86	18980000	1	2490	2096	P30043		CLTTDEYDGHSTYPSHQYQ	+
BLVRB	Flavin reductase (NADPH)	LQAVTDDHIR	83.862	94022000	2	14521	12072	P30043		LQAVTDDHIR	+
BLVRB	Flavin reductase (NADPH)	NDLSPTTVMSEGAR	129.77	30829000	1	15930	13308	P30043		NDLSPTTVMSEGAR	+
BLVRB	Flavin reductase (NADPH)	TVAGQDAVIVLLGTR	57.288	11789000	2	22480	18723	P30043		TVAGQDAVIVLLGTR	+
BLVRB	Flavin reductase (NADPH)	LPSEGPR	114.19	13109000	0	14455	12016	P30043	LPSEGPR
BLVRB	Flavin reductase (NADPH)	PAHVVVGDVLQAADVDK	131.45	17931000	2	16900	14136	P30043	PAHVVVGDVLQAADVDK
BNIP3L	BCL2/adenovirus E1B 19 kDa protein-interacting protein 3-like	DHSSQSEEEVVEGEK	87.519	2550300	1	3255	2736	O60238		DHSSQSEEEVVEGEK	+
BNIP3L	BCL2/adenovirus E1B 19 kDa protein-interacting protein 3-like	ILLDAQHESGQSSSR	55.011	3442800	1	11135	9292	O60238		ILLDAQHESGQSSSR	+
BOLA2	BolA-like protein 2	DLEAEHVEVEDTTLNR	208.39	34294000	2	3449	2904	Q9H3K6		DLEAEHVEVEDTTLNR	+
BOLA2	BolA-like protein 2	TLTPDQWAR	71.425	17370000	1	22028	18332	Q9H3K6		TLTPDQWAR	+
BOLA2	BolA-like protein 2	MELSAEYLR	50.353	1262800	3	15550	12972	Q9H3K6	MELSAEYLR
BPHL	Valacyclovir hydrolase	VQCPALIVHGEK	28.523	0	1	24298	20207	Q86WA6		VQCPALIVHGEK	+
BPHL	Valacyclovir hydrolase	HLPDGNICR	40.724	3335600	1	9887	8289	Q86WA6	HLPDGNICR
BPNT1	3(2),5-bisphosphate nucleotidase 1	LVASAYSIAQK	73.951	6698900	1	15120	12593	O95861		LVASAYSIAQK	+
BPNT1	3(2),5-bisphosphate nucleotidase 1	ASSNTVLMR	55.064	1843800	1	1918	1602	O95861	ASSNTVLMR
BPNT1	3(2),5-bisphosphate nucleotidase 1	HIITTTR	69.176	5362900	1	9782	8214	O95861	HIITTTR
BPNT1	3(2),5-bisphosphate nucleotidase 1	IIQLIEGK	82.563	6056300	0	10989	9167	O95861	IIQLIEGK
BPNT1	3(2),5-bisphosphate nucleotidase 1	LTDIHGNVLQYHK	55.291	12090000	2	14947	12448	O95861	LTDIHGNVLQYHK
BPNT1	3(2),5-bisphosphate nucleotidase 1	NYDYYASR	40.502	3599800	1	16826	14070	O95861	NYDYYASR
BRCC3	Lys-63-specific deubiquitinase BRCC36	IHSLTHLDSVTK	78.964	3303300	1	10871	9075	P46736		IHSLTHLDSVTK	+
BRCC3	Lys-63-specific deubiquitinase BRCC36	ILCQEEQDAYR	96.229	2797000	1	11046	9216	P46736		ILCQEEQDAYR	+
BRCC3	Lys-63-specific deubiquitinase BRCC36	LEQNQQHLQELQQEK	106.76	3360200	1	13075	10869	P46736		LEQNQQHLQELQQEK	+
BRD4	Bromodomain-containing protein 4	AASVVQPQPLVVVK	69.229	0	1	215	190	O60885		AASVVQPQPLVVVK	+
BRD4	Bromodomain-containing protein 4	DAQEFGADVR	88.596	4087700	1	2701	2275	O60885		DAQEFGADVR	+
BRD4	Bromodomain-containing protein 4	LAELQEQLK	74.173	7098200	1	12477	10354	O60885		LAELQEQLK	+
BRD4	Bromodomain-containing protein 4	SREDEDALEQAR	50.088	1429700	1	20666	17237	O60885		SREDEDALEQAR	+
BRD4	Bromodomain-containing protein 4	VDVIAGSSK	48.998	0	1	23120	19239	O60885		VDVIAGSSK	+
BRI3BP	BRI3-binding protein	SSPSGPSNPSNPSVEEK	66.152	3665700	1	20766	17325	Q8WY22		SSPSGPSNPSNPSVEEK	+
BRI3BP	BRI3-binding protein	VLESLDR	49.442	5387000	1	23827	19821	Q8WY22	VLESLDR
BRIX1	Ribosome biogenesis protein BRX1 homolog	ELLIQIFSTPR	49.448	610040	1	5732	4781	Q8TDN6		ELLIQIFSTPR	+
BRIX1	Ribosome biogenesis protein BRX1 homolog	FLVQNIHTLAELK	84.365	1948200	1	7328	6175	Q8TDN6		FLVQNIHTLAELK	+
BRIX1	Ribosome biogenesis protein BRX1 homolog	RHATAEEVEEEERDR	84.759	2168000	1	18887	15769	Q8TDN6		RHATAEEVEEEERDR	+
BRIX1	Ribosome biogenesis protein BRX1 homolog	RNEIDAEPPAK	74.611	6977000	2	19031	15881	Q8TDN6		RNEIDAEPPAK	+
BRIX1	Ribosome biogenesis protein BRX1 homolog	FVLNLIK	60.358	7526800	1	7696	6480	Q8TDN6	FVLNLIK
BRIX1	Ribosome biogenesis protein BRX1 homolog	HATAEEVEEEERDR	39.73	5676900	0	9522	8016	Q8TDN6	HATAEEVEEEERDR
BRIX1	Ribosome biogenesis protein BRX1 homolog	HLMQDLR	66.073	5733900	1	9881	8285	Q8TDN6	HLMQDLR
BRIX1	Ribosome biogenesis protein BRX1 homolog	PIEIQWVKPEPK	111.79	9841100	1	17184	14363	Q8TDN6	PIEIQWVKPEPK
BRIX1	Ribosome biogenesis protein BRX1 homolog	TLLPHDPTADVFVTPAEEK	21.036	4882800	1	21960	18283	Q8TDN6	TLLPHDPTADVFVTPAEEK
BRK1	Protein BRICK1	EYIEIITSSIK	67.385	1118100	1	6694	5615	Q8WUW1		EYIEIITSSIK	+
BRK1	Protein BRICK1	IADFLNSFDMSCR	65.043	655860	1	10273	8565	Q8WUW1		IADFLNSFDMSCR	+
BRK1	Protein BRICK1	EIHQDWANR	36.381	2812300	1	5424	4531	Q8WUW1	EIHQDWANR
BROX	BRO1 domain-containing protein BROX	ADHTLSSLEPAYSAK	39.587	2617200	1	354	303	Q5VW32		ADHTLSSLEPAYSAK	+
BROX	BRO1 domain-containing protein BROX	IPTEAPQLELK	62.528	6142400	1	11403	9519	Q5VW32		IPTEAPQLELK	+
BROX	BRO1 domain-containing protein BROX	ENITEDEAK	49.06	1973300	1	5996	5008	Q5VW32	ENITEDEAK
BSG	Basigin	KPEDVLDDDDAGSAPLK	187.73	22365000	2	12260	10194	P35613		KPEDVLDDDDAGSAPLK	+
BSG	Basigin	RKPEDVLDDDDAGSAPLK	69.256	25710000	2	18935	15808	P35613		RKPEDVLDDDDAGSAPLK	+
BSG	Basigin	SELHIENLNMEADPGQYR	91.317	47713000	3	19672		P35613		SELHIENLNMEADPGQYR;SELHIENLNMEADPGQYR
BSG	Basigin	SESVPPVTDWAWYK	56.569	8806800	2	19711	16425	P35613		SESVPPVTDWAWYK	+
BSG	Basigin	SSEHINEGETAMLVCK	146.3	19814000	3	20698		P35613		SSEHINEGETAMLVCK;SSEHINEGETAMLVCK
BSG	Basigin	EDALPGQK	84.568	27023000	0	4718	3960	P35613	EDALPGQK
BSG	Basigin	FFVSSSQGR	51.528	113940000	1	7015	5894	P35613	FFVSSSQGR
BST2	Bone marrow stromal antigen 2	KVEELEGEITTLNHK	112.24	13037000	1	12369	10268	Q10589		KVEELEGEITTLNHK	+
BST2	Bone marrow stromal antigen 2	LQDASAEVER	77.062	9894600	1	14526	12077	Q10589		LQDASAEVER	+
BTAF1	TATA-binding protein-associated factor 172	IPVPINAELR	57.174	0	1	11411	9526	O14981		IPVPINAELR	+
BTF3	Transcription factor BTF3	APLATGEDDDDEVPDLVENFDEASK	34.839	1585000	1	1594	1334	P20290		APLATGEDDDDEVPDLVENFDEASK	+
BTF3	Transcription factor BTF3	ETIMNQEK	80.684	16802000	0	6410	5367	P20290	ETIMNQEK
BTF3L4	Transcription factor BTF3 homolog 4	DDGTVIHFNNPK	110.08	31072000	2	2817	2364	Q96K17		DDGTVIHFNNPK	+
BUB3	Mitotic checkpoint protein BUB3	MHDLNTDQENLVGTHDAPIR	121.14	5064600	1	15601	13017	O43684		MHDLNTDQENLVGTHDAPIR;MHDLNTDQENLVGTHDAPIR
BUB3	Mitotic checkpoint protein BUB3	NMGYVQQR	113.89	7342000	1	16374	13679	O43684		NMGYVQQR	+
BUB3	Mitotic checkpoint protein BUB3	TPCNAGTFSQPEK	144.97	16342000	1	22129	18417	O43684		TPCNAGTFSQPEK	+
BUB3	Mitotic checkpoint protein BUB3	VYTLSVSGDR	82.417	19375000	1	24922	20727	O43684		VYTLSVSGDR	+
BUB3	Mitotic checkpoint protein BUB3	LIVGTAGR	72.789	15522000	1	13737	11421	O43684	LIVGTAGR
BUB3	Mitotic checkpoint protein BUB3	LNQPPEDGISSVK	47.774	10152000	1	14318	11904	O43684	LNQPPEDGISSVK
BUB3	Mitotic checkpoint protein BUB3	VLVWDLR	55.676	12538000	1	24059	20017	O43684	VLVWDLR
BUD31	Protein BUD31 homolog	EAETEPHEGK	83.862	1151200	1	4507	3778	P41223		EAETEPHEGK	+
[truncated: 19,353 more rows]

## Sheet: PD
Gene names	Protein IDs	PD Sequence	XCorr	Confidence Level	Intensity	Unique Sequence ID		Unique PD sequences	MQ Secquence	Ind PQ/MQ match
A2M	Alpha-2-macroglobulin OS=Bos taurus GN=A2M PE=1 SV=2 - [A2MG_BOVIN]	SQMDGLIPGVEPR	1.99	High	257000	128514		SQMDGLIPGVEPR
AAAS	Aladin OS=Homo sapiens OX=9606 GN=AAAS PE=1 SV=1 - [AAAS_HUMAN]	APFDLFENKK	2.42	High	360000	106452			APFDLFENKK	+
AAAS	Aladin OS=Homo sapiens OX=9606 GN=AAAS PE=1 SV=1 - [AAAS_HUMAN]	DLEADIIGDTSGHFQK	3.19	High	128000	61059			DLEADIIGDTSGHFQK	+
AACS	Acetoacetyl-CoA synthetase OS=Homo sapiens OX=9606 GN=AACS PE=1 SV=1 - [AACS_HUMAN]	YIANTVELR	1.98	High	0	80081			YIANTVELR
AAR2	Protein AAR2 homolog OS=Homo sapiens OX=9606 GN=AAR2 PE=1 SV=2 - [AAR2_HUMAN]	LIEGLSHEVIVSAACGR	1.94	High	213000	117945			LIEGLSHEVIVSAACGR	+
AARS	Alanine--tRNA ligase, cytoplasmic OS=Homo sapiens OX=9606 GN=AARS PE=1 SV=2 - [SYAC_HUMAN]	ALEFAPACHR	2.09	High	483000	57584			ALEFAPACHR	+
AARS	Alanine--tRNA ligase, cytoplasmic OS=Homo sapiens OX=9606 GN=AARS PE=1 SV=2 - [SYAC_HUMAN]	DVNAAIATIK	5.28	High	383000	42585			DVNAAIATIK	+
AARS	Alanine--tRNA ligase, cytoplasmic OS=Homo sapiens OX=9606 GN=AARS PE=1 SV=2 - [SYAC_HUMAN]	EGPDLDRPGSDR	2.01	High	1530000	34577			EGPDLDRPGSDR	+
AARS	Alanine--tRNA ligase, cytoplasmic OS=Homo sapiens OX=9606 GN=AARS PE=1 SV=2 - [SYAC_HUMAN]	FEVNPVWK	2.66	High	143000	118233			FEVNPVWK	+
AARS	Alanine--tRNA ligase, cytoplasmic OS=Homo sapiens OX=9606 GN=AARS PE=1 SV=2 - [SYAC_HUMAN]	GATVLPANTPGNVGSGK	3.27	High	2100000	75537			GATVLPANTPGNVGSGK	+
AARS	Alanine--tRNA ligase, cytoplasmic OS=Homo sapiens OX=9606 GN=AARS PE=1 SV=2 - [SYAC_HUMAN]	IANPVEGSSGR	2.38	High	702000	39988			IANPVEGSSGR	+
AARS	Alanine--tRNA ligase, cytoplasmic OS=Homo sapiens OX=9606 GN=AARS PE=1 SV=2 - [SYAC_HUMAN]	ISEIEDAAFLAR	3.32	High	940000	120935			ISEIEDAAFLAR	+
AARS	Alanine--tRNA ligase, cytoplasmic OS=Homo sapiens OX=9606 GN=AARS PE=1 SV=2 - [SYAC_HUMAN]	LAEQFPR	2.28	High	935000	61095		LAEQFPR		+
AARS	Alanine--tRNA ligase, cytoplasmic OS=Homo sapiens OX=9606 GN=AARS PE=1 SV=2 - [SYAC_HUMAN]	LIGLAVDYFDGGK	2.96	High	63800	148125			LIGLAVDYFDGGK	+
AARS	Alanine--tRNA ligase, cytoplasmic OS=Homo sapiens OX=9606 GN=AARS PE=1 SV=2 - [SYAC_HUMAN]	LTVLPDEICNLK	3.35	High	268000	132950			LTVLPDEICNLK	+
AARS	Alanine--tRNA ligase, cytoplasmic OS=Homo sapiens OX=9606 GN=AARS PE=1 SV=2 - [SYAC_HUMAN]	MDELQLFR	2.35	High	110000	135039			MDELQLFR	+
AARS	Alanine--tRNA ligase, cytoplasmic OS=Homo sapiens OX=9606 GN=AARS PE=1 SV=2 - [SYAC_HUMAN]	NACDHLSGFNVCNR	4.32	High	0	76870			NACDHLSGFNVCNR	+
AARS	Alanine--tRNA ligase, cytoplasmic OS=Homo sapiens OX=9606 GN=AARS PE=1 SV=2 - [SYAC_HUMAN]	NQVALNPQNTVFDAK	3.83	High	265000	110749			NQVALNPQNTVFDAK	+
AARS	Alanine--tRNA ligase, cytoplasmic OS=Homo sapiens OX=9606 GN=AARS PE=1 SV=2 - [SYAC_HUMAN]	QAVMEMMSQK	2.21	High	0	82848			QAVMEMMSQK	+
AARS	Alanine--tRNA ligase, cytoplasmic OS=Homo sapiens OX=9606 GN=AARS PE=1 SV=2 - [SYAC_HUMAN]	SAGQGEVLVYVEDPAGHQEEAK	4.4	High	718000	108128			SAGQGEVLVYVEDPAGHQEEAK	+
AARS	Alanine--tRNA ligase, cytoplasmic OS=Homo sapiens OX=9606 GN=AARS PE=1 SV=2 - [SYAC_HUMAN]	SDAGCLYELTVK	4.1	High	279000	120845		SDAGCLYELTVK		+
AARS	Alanine--tRNA ligase, cytoplasmic OS=Homo sapiens OX=9606 GN=AARS PE=1 SV=2 - [SYAC_HUMAN]	VIGSGCNLDSAR	2.64	High	2450000	34744			VIGSGCNLDSAR	+
AARS	Alanine--tRNA ligase, cytoplasmic OS=Homo sapiens OX=9606 GN=AARS PE=1 SV=2 - [SYAC_HUMAN]	WDYLTQVEK	2.93	High	0	119015			WDYLTQVEK	+
AARS2	Alanine--tRNA ligase, mitochondrial OS=Homo sapiens OX=9606 GN=AARS2 PE=1 SV=1 - [SYAM_HUMAN]	MNVSPDVNYEELAR	2.69	High	140000	124310			MNVSPDVNYEELAR	+
AARSD1	Alanyl-tRNA editing protein Aarsd1 OS=Homo sapiens OX=9606 GN=AARSD1 PE=1 SV=2 - [AASD1_HUMAN]	LSIYNALK	2.22	High	234000	107816			LSIYNALK
AARSD1	Alanyl-tRNA editing protein Aarsd1 OS=Homo sapiens OX=9606 GN=AARSD1 PE=1 SV=2 - [AASD1_HUMAN]	SLLSNLDEVK	2.67	High	189000	123240			SLLSNLDEVK
AASDHPPT	L-aminoadipate-semialdehyde dehydrogenase-phosphopantetheinyl transferase OS=Homo sapiens OX=9606 GN=AASDHPPT PE=1 SV=2 - [ADPPT_HUMAN]	LNEAQPSTIATSMR	2.26	High	358000	86299			LNEAQPSTIATSMR	+
ABCB7	ATP-binding cassette sub-family B member 7, mitochondrial OS=Homo sapiens OX=9606 GN=ABCB7 PE=1 SV=2 - [ABCB7_HUMAN]	ALLSAPWYLNR	1.94	High	0	144375			ALLSAPWYLNR
ABCB7	ATP-binding cassette sub-family B member 7, mitochondrial OS=Homo sapiens OX=9606 GN=ABCB7 PE=1 SV=2 - [ABCB7_HUMAN]	EEADENYNSVNTR	2.2	High	250000	43249			EEADENYNSVNTR	+
ABCB7	ATP-binding cassette sub-family B member 7, mitochondrial OS=Homo sapiens OX=9606 GN=ABCB7 PE=1 SV=2 - [ABCB7_HUMAN]	TLAMDTILANAK	2.63	High	319000	131503			TLAMDTILANAK	+
ABCB7	ATP-binding cassette sub-family B member 7, mitochondrial OS=Homo sapiens OX=9606 GN=ABCB7 PE=1 SV=2 - [ABCB7_HUMAN]	VAEELALEQAK	2.19	High	1020000	81537			VAEELALEQAK	+
ABCB7	ATP-binding cassette sub-family B member 7, mitochondrial OS=Homo sapiens OX=9606 GN=ABCB7 PE=1 SV=2 - [ABCB7_HUMAN]	YNDPIYVK	2.31	High	523000	60465			YNDPIYVK	+
ABCD1	ATP-binding cassette sub-family D member 1 OS=Homo sapiens OX=9606 GN=ABCD1 PE=1 SV=2 - [ABCD1_HUMAN]	ALDSVVSDR	2.89	High	253000	61617		ALDSVVSDR		+
ABCD1	ATP-binding cassette sub-family D member 1 OS=Homo sapiens OX=9606 GN=ABCD1 PE=1 SV=2 - [ABCD1_HUMAN]	DPWYSWDQPGLR	2.19	High	79000	147951		DPWYSWDQPGLR		+
ABCD3	ATP-binding cassette sub-family D member 3 OS=Homo sapiens OX=9606 GN=ABCD3 PE=1 SV=1 - [ABCD3_HUMAN]	AQFFVEDASTASALK	2.37	High	278000	107462			AQFFVEDASTASALK	+
ABCE1	ATP-binding cassette sub-family E member 1 OS=Homo sapiens OX=9606 GN=ABCE1 PE=1 SV=1 - [ABCE1_HUMAN]	AASVVQPQPLVVVK	2.26	High	242000	106853			AASVVQPQPLVVVK
ABCE1	ATP-binding cassette sub-family E member 1 OS=Homo sapiens OX=9606 GN=ABCE1 PE=1 SV=1 - [ABCE1_HUMAN]	AVLFCLSEDK	3.78	High	266000	121709			AVLFCLSEDK	+
ABCE1	ATP-binding cassette sub-family E member 1 OS=Homo sapiens OX=9606 GN=ABCE1 PE=1 SV=1 - [ABCE1_HUMAN]	DLGSTEDGDGTDDFLTDKEDEK	4.38	High	531000	116755			DLGSTEDGDGTDDFLTDKEDEK	+
ABCE1	ATP-binding cassette sub-family E member 1 OS=Homo sapiens OX=9606 GN=ABCE1 PE=1 SV=1 - [ABCE1_HUMAN]	GEGPEFDVNLSK	2.56	High	672000	107556			GEGPEFDVNLSK	+
ABCE1	ATP-binding cassette sub-family E member 1 OS=Homo sapiens OX=9606 GN=ABCE1 PE=1 SV=1 - [ABCE1_HUMAN]	LAAEIDDRK	2.83	High	380000	24478			LAAEIDDRK	+
ABCE1	ATP-binding cassette sub-family E member 1 OS=Homo sapiens OX=9606 GN=ABCE1 PE=1 SV=1 - [ABCE1_HUMAN]	QLQNIIQATSR	2.44	High	247000	90233			QLQNIIQATSR
ABCE1	ATP-binding cassette sub-family E member 1 OS=Homo sapiens OX=9606 GN=ABCE1 PE=1 SV=1 - [ABCE1_HUMAN]	TFATALDTTR	2.77	High	556000	71169			TFATALDTTR	+
ABCF1	ATP-binding cassette sub-family F member 1 OS=Homo sapiens OX=9606 GN=ABCF1 PE=1 SV=2 - [ABCF1_HUMAN]	AEISFEDR	3.38	High	344000	72783			AEISFEDR	+
ABCF1	ATP-binding cassette sub-family F member 1 OS=Homo sapiens OX=9606 GN=ABCF1 PE=1 SV=2 - [ABCF1_HUMAN]	ALMDSLGPEWR	3.54	High	190000	139642			ALMDSLGPEWR	+
ABCF1	ATP-binding cassette sub-family F member 1 OS=Homo sapiens OX=9606 GN=ABCF1 PE=1 SV=2 - [ABCF1_HUMAN]	FLEEFITPIVK	2.7	High	31100	150156			FLEEFITPIVK
ABCF1	ATP-binding cassette sub-family F member 1 OS=Homo sapiens OX=9606 GN=ABCF1 PE=1 SV=2 - [ABCF1_HUMAN]	IPAHQVLYSTSGENASGK	3.57	High	361000	54629			IPAHQVLYSTSGENASGK	+
ABCF1	ATP-binding cassette sub-family F member 1 OS=Homo sapiens OX=9606 GN=ABCF1 PE=1 SV=2 - [ABCF1_HUMAN]	LLLNYAVR	5.13	High	554000	111024			LLLNYAVR	+
ABCF1	ATP-binding cassette sub-family F member 1 OS=Homo sapiens OX=9606 GN=ABCF1 PE=1 SV=2 - [ABCF1_HUMAN]	LMCPQEIVDYIADK	2.3	High	70700	150929			LMCPQEIVDYIADK	+
ABCF1	ATP-binding cassette sub-family F member 1 OS=Homo sapiens OX=9606 GN=ABCF1 PE=1 SV=2 - [ABCF1_HUMAN]	LPEGHLPEGAGLK	2.42	High	0	65353			LPEGHLPEGAGLK	+
ABCF1	ATP-binding cassette sub-family F member 1 OS=Homo sapiens OX=9606 GN=ABCF1 PE=1 SV=2 - [ABCF1_HUMAN]	NFEWVAER	2.75	High	1100000	109980			NFEWVAER	+
ABCF1	ATP-binding cassette sub-family F member 1 OS=Homo sapiens OX=9606 GN=ABCF1 PE=1 SV=2 - [ABCF1_HUMAN]	QLVEQVEQIQK	4.3	High	809000	89643			QLVEQVEQIQK	+
ABCF1	ATP-binding cassette sub-family F member 1 OS=Homo sapiens OX=9606 GN=ABCF1 PE=1 SV=2 - [ABCF1_HUMAN]	TDDYLDQPCYETINR	3.81	High	424000	120271			TDDYLDQPCYETINR	+
ABCF1	ATP-binding cassette sub-family F member 1 OS=Homo sapiens OX=9606 GN=ABCF1 PE=1 SV=2 - [ABCF1_HUMAN]	TISLCCWDSR	2.03	High	375000	55101			TISLCCWDSR	+
ABCF1	ATP-binding cassette sub-family F member 1 OS=Homo sapiens OX=9606 GN=ABCF1 PE=1 SV=2 - [ABCF1_HUMAN]	TTPLNQESDR	4.77	High	235000	26190			TTPLNQESDR	+
ABCF1	ATP-binding cassette sub-family F member 1 OS=Homo sapiens OX=9606 GN=ABCF1 PE=1 SV=2 - [ABCF1_HUMAN]	YELGRPAANTK	2.98	High	558000	3200			YELGRPAANTK	+
ABCF2	ATP-binding cassette sub-family F member 2 OS=Homo sapiens OX=9606 GN=ABCF2 PE=1 SV=2 - [ABCF2_HUMAN]	LAHEDAECEK	2.1	High	82400	5114			LAHEDAECEK	+
ABCF2	ATP-binding cassette sub-family F member 2 OS=Homo sapiens OX=9606 GN=ABCF2 PE=1 SV=2 - [ABCF2_HUMAN]	QDEVNAAWQR	2.53	High	358000	70386			QDEVNAAWQR	+
ABCF2	ATP-binding cassette sub-family F member 2 OS=Homo sapiens OX=9606 GN=ABCF2 PE=1 SV=2 - [ABCF2_HUMAN]	QLPYPSEASTTFPESHLR	2.07	High	214000	69025			QLPYPSEASTTFPESHLR	+
ABCF2	ATP-binding cassette sub-family F member 2 OS=Homo sapiens OX=9606 GN=ABCF2 PE=1 SV=2 - [ABCF2_HUMAN]	TPEQCPSVVSLLSESYNPHVR	2.08	High	74700	138647			TPEQCPSVVSLLSESYNPHVR
ABCF3	ATP-binding cassette sub-family F member 3 OS=Homo sapiens OX=9606 GN=ABCF3 PE=1 SV=2 - [ABCF3_HUMAN]	YDSIPVSTSLLGDTSDTTSTGLAQR	2.38	High	86000	145268			YDSIPVSTSLLGDTSDTTSTGLAQR	+
ABHD10	Mycophenolic acid acyl-glucuronide esterase, mitochondrial OS=Homo sapiens OX=9606 GN=ABHD10 PE=1 SV=1 - [ABHDA_HUMAN]	EAFQLFDR	2.45	High	165000	127884			EAFQLFDR	+
ABHD12	Monoacylglycerol lipase ABHD12 OS=Homo sapiens OX=9606 GN=ABHD12 PE=1 SV=2 - [ABD12_HUMAN]	GGREDMDISK	2.22	High	196000	20108		GGREDMDISK
ABHD14A-ACY1	ABHD14A-ACY1 readthrough (Fragment) OS=Homo sapiens OX=9606 GN=ABHD14A-ACY1 PE=4 SV=1 - [A0A1B0GW23_HUMAN]	DLTGELEYATK	2.02	High	222000	128465			DLTGELEYATK	+
ABHD14A-ACY1	ABHD14A-ACY1 readthrough (Fragment) OS=Homo sapiens OX=9606 GN=ABHD14A-ACY1 PE=4 SV=1 - [A0A1B0GW23_HUMAN]	DPYGNRPLCIGR	2.11	High	342000	76847			DPYGNRPLCIGR	+
ABHD14A-ACY1	ABHD14A-ACY1 readthrough (Fragment) OS=Homo sapiens OX=9606 GN=ABHD14A-ACY1 PE=4 SV=1 - [A0A1B0GW23_HUMAN]	MQLSGEGAK	3.19	High	325000	27759		MQLSGEGAK		+
ABHD14A-ACY1	ABHD14A-ACY1 readthrough (Fragment) OS=Homo sapiens OX=9606 GN=ABHD14A-ACY1 PE=4 SV=1 - [A0A1B0GW23_HUMAN]	NVLFSHLDDNER	2.86	High	910000	91780			NVLFSHLDDNER	+
ABHD14B	Protein ABHD14B OS=Homo sapiens OX=9606 GN=ABHD14B PE=1 SV=1 - [ABHEB_HUMAN]	ELLESNFTLVGDDGTNK	2.43	High	63100	142285		ELLESNFTLVGDDGTNK		+
ABHD14B	Protein ABHD14B OS=Homo sapiens OX=9606 GN=ABHD14B PE=1 SV=1 - [ABHEB_HUMAN]	GMPTGEAMVAFESR	2.45	High	154000	126539			GMPTGEAMVAFESR	+
ABHD14B	Protein ABHD14B OS=Homo sapiens OX=9606 GN=ABHD14B PE=1 SV=1 - [ABHEB_HUMAN]	GSSGVGLTAAVLR	2.19	High	247000	105025			GSSGVGLTAAVLR	+
ABHD14B	Protein ABHD14B OS=Homo sapiens OX=9606 GN=ABHD14B PE=1 SV=1 - [ABHEB_HUMAN]	LTNVAATSGDGYR	2.26	High	315000	56737		LTNVAATSGDGYR		+
ABHD14B	Protein ABHD14B OS=Homo sapiens OX=9606 GN=ABHD14B PE=1 SV=1 - [ABHEB_HUMAN]	VLISDSLDPCCR	3.75	High	783000	115741			VLISDSLDPCCR	+
ABI2	Abl interactor 2 OS=Homo sapiens OX=9606 GN=ABI2 PE=1 SV=1 - [ABI2_HUMAN]	VLISSLQDCLHGIESK	1.96	High	160000	133831			VLISSLQDCLHGIESK
ABRAXAS2	BRISC complex subunit Abraxas 2 OS=Homo sapiens OX=9606 GN=ABRAXAS2 PE=1 SV=2 - [ABRX2_HUMAN]	DDYPSSPPK	2.14	High	282000	41201			DDYPSSPPK	+
ABRAXAS2	BRISC complex subunit Abraxas 2 OS=Homo sapiens OX=9606 GN=ABRAXAS2 PE=1 SV=2 - [ABRX2_HUMAN]	KDDEVQVVR	2.32	High	199000	22791			KDDEVQVVR	+
ABRAXAS2	BRISC complex subunit Abraxas 2 OS=Homo sapiens OX=9606 GN=ABRAXAS2 PE=1 SV=2 - [ABRX2_HUMAN]	LPQFGISTPGSDLHVNAK	2.87	High	188000	120925			LPQFGISTPGSDLHVNAK	+
ACAA1	3-ketoacyl-CoA thiolase, peroxisomal OS=Homo sapiens OX=9606 GN=ACAA1 PE=1 SV=2 - [THIK_HUMAN]	TTQEEQLR	2.01	High	209000	17309			TTQEEQLR
ACAA2	3-ketoacyl-CoA thiolase, mitochondrial OS=Homo sapiens OX=9606 GN=ACAA2 PE=1 SV=2 - [THIM_HUMAN]	AESPEEVACR	2.16	High	744000	38249			AESPEEVACR	+
ACAA2	3-ketoacyl-CoA thiolase, mitochondrial OS=Homo sapiens OX=9606 GN=ACAA2 PE=1 SV=2 - [THIM_HUMAN]	ALTSVVNYR	4.82	High	488000	81451			ALTSVVNYR	+
ACAA2	3-ketoacyl-CoA thiolase, mitochondrial OS=Homo sapiens OX=9606 GN=ACAA2 PE=1 SV=2 - [THIM_HUMAN]	DEQLESLFQR	4.08	High	111000	139419			DEQLESLFQR	+
ACAA2	3-ketoacyl-CoA thiolase, mitochondrial OS=Homo sapiens OX=9606 GN=ACAA2 PE=1 SV=2 - [THIM_HUMAN]	EDLTEIR	1.99	High	512000	68123			EDLTEIR	+
ACAA2	3-ketoacyl-CoA thiolase, mitochondrial OS=Homo sapiens OX=9606 GN=ACAA2 PE=1 SV=2 - [THIM_HUMAN]	EVFSMAGVVVR	3.22	High	492000	132440			EVFSMAGVVVR	+
ACAA2	3-ketoacyl-CoA thiolase, mitochondrial OS=Homo sapiens OX=9606 GN=ACAA2 PE=1 SV=2 - [THIM_HUMAN]	HLTIVSLASR	3.88	High	421000	79598			HLTIVSLASR	+
ACAA2	3-ketoacyl-CoA thiolase, mitochondrial OS=Homo sapiens OX=9606 GN=ACAA2 PE=1 SV=2 - [THIM_HUMAN]	IPEISIQDMTAQVTSPSGK	3.54	High	1240000	146506			IPEISIQDMTAQVTSPSGK	+
ACAA2	3-ketoacyl-CoA thiolase, mitochondrial OS=Homo sapiens OX=9606 GN=ACAA2 PE=1 SV=2 - [THIM_HUMAN]	LAEALYIADR	2.96	High	0	107690			LAEALYIADR	+
ACAA2	3-ketoacyl-CoA thiolase, mitochondrial OS=Homo sapiens OX=9606 GN=ACAA2 PE=1 SV=2 - [THIM_HUMAN]	LAGPQLVQMFIGDGAK	2.36	High	43200	151114			LAGPQLVQMFIGDGAK	+
ACAA2	3-ketoacyl-CoA thiolase, mitochondrial OS=Homo sapiens OX=9606 GN=ACAA2 PE=1 SV=2 - [THIM_HUMAN]	NFGDQPDIR	2.02	High	299000	70591			NFGDQPDIR	+
ACACA	Acetyl-CoA carboxylase 1 OS=Homo sapiens OX=9606 GN=ACACA PE=1 SV=2 - [ACACA_HUMAN]	DHTFLYEK	1.91	High	448000	60862			DHTFLYEK	+
ACACA	Acetyl-CoA carboxylase 1 OS=Homo sapiens OX=9606 GN=ACACA PE=1 SV=2 - [ACACA_HUMAN]	EHLELFWSR	2.06	High	168000	124186			EHLELFWSR	+
ACACA	Acetyl-CoA carboxylase 1 OS=Homo sapiens OX=9606 GN=ACACA PE=1 SV=2 - [ACACA_HUMAN]	SVQYDDVPEYK	2.55	High	310000	86515			SVQYDDVPEYK
ACACA	Acetyl-CoA carboxylase 1 OS=Homo sapiens OX=9606 GN=ACACA PE=1 SV=2 - [ACACA_HUMAN]	TLQSLACGK	3.43	High	477000	53209			TLQSLACGK	+
ACAD9	Acyl-CoA dehydrogenase family member 9, mitochondrial OS=Homo sapiens OX=9606 GN=ACAD9 PE=1 SV=1 - [ACAD9_HUMAN]	DADIGVAEAER	2.12	High	297000	71756			DADIGVAEAER	+
ACAD9	Acyl-CoA dehydrogenase family member 9, mitochondrial OS=Homo sapiens OX=9606 GN=ACAD9 PE=1 SV=1 - [ACAD9_HUMAN]	EAIQLIAR	2.35	High	426000	87420			EAIQLIAR	+
ACAD9	Acyl-CoA dehydrogenase family member 9, mitochondrial OS=Homo sapiens OX=9606 GN=ACAD9 PE=1 SV=1 - [ACAD9_HUMAN]	GQLSFNLR	2.13	High	438000	92168			GQLSFNLR	+
ACAD9	Acyl-CoA dehydrogenase family member 9, mitochondrial OS=Homo sapiens OX=9606 GN=ACAD9 PE=1 SV=1 - [ACAD9_HUMAN]	IRPVPEYQK	3.28	High	363000	33888			IRPVPEYQK	+
ACAD9	Acyl-CoA dehydrogenase family member 9, mitochondrial OS=Homo sapiens OX=9606 GN=ACAD9 PE=1 SV=1 - [ACAD9_HUMAN]	IVAIGTSDLDK	2	High	534000	90329			IVAIGTSDLDK	+
ACAD9	Acyl-CoA dehydrogenase family member 9, mitochondrial OS=Homo sapiens OX=9606 GN=ACAD9 PE=1 SV=1 - [ACAD9_HUMAN]	NCMTDLLAK	1.95	High	746000	112100			NCMTDLLAK
ACAD9	Acyl-CoA dehydrogenase family member 9, mitochondrial OS=Homo sapiens OX=9606 GN=ACAD9 PE=1 SV=1 - [ACAD9_HUMAN]	TLEQEIER	2.23	High	378000	69844			TLEQEIER
ACAD9	Acyl-CoA dehydrogenase family member 9, mitochondrial OS=Homo sapiens OX=9606 GN=ACAD9 PE=1 SV=1 - [ACAD9_HUMAN]	VADMALHYANK	2.35	High	419000	58283			VADMALHYANK	+
ACAD9	Acyl-CoA dehydrogenase family member 9, mitochondrial OS=Homo sapiens OX=9606 GN=ACAD9 PE=1 SV=1 - [ACAD9_HUMAN]	VIDQHGCEAIAR	2.62	High	489000	34200		VIDQHGCEAIAR		+
ACAD9	Acyl-CoA dehydrogenase family member 9, mitochondrial OS=Homo sapiens OX=9606 GN=ACAD9 PE=1 SV=1 - [ACAD9_HUMAN]	VQDDEVGDGTTSVTVLAAELLR	2.31	High	68200	151761			VQDDEVGDGTTSVTVLAAELLR	+
ACADM	Medium-chain specific acyl-CoA dehydrogenase, mitochondrial OS=Homo sapiens OX=9606 GN=ACADM PE=1 SV=1 - [ACADM_HUMAN]	LPLQLDDAVRPEAEGEEEGR	1.97	High	311000	117841			LPLQLDDAVRPEAEGEEEGR
ACADVL	Very long-chain specific acyl-CoA dehydrogenase, mitochondrial OS=Homo sapiens OX=9606 GN=ACADVL PE=1 SV=1 - [ACADV_HUMAN]	AIEPPPLDAVIEAEHTLR	2.93	High	35900	147292			AIEPPPLDAVIEAEHTLR	+
ACADVL	Very long-chain specific acyl-CoA dehydrogenase, mitochondrial OS=Homo sapiens OX=9606 GN=ACADVL PE=1 SV=1 - [ACADV_HUMAN]	AVENYLIQMAR	2.03	High	96700	132107			AVENYLIQMAR	+
ACADVL	Very long-chain specific acyl-CoA dehydrogenase, mitochondrial OS=Homo sapiens OX=9606 GN=ACADVL PE=1 SV=1 - [ACADV_HUMAN]	FVINYDYPNSSEDYIHR	2.25	High	191000	5375			FVINYDYPNSSEDYIHR	+
ACADVL	Very long-chain specific acyl-CoA dehydrogenase, mitochondrial OS=Homo sapiens OX=9606 GN=ACADVL PE=1 SV=1 - [ACADV_HUMAN]	GAPAAATAPAPTAHK	2.79	High	361000	19503			GAPAAATAPAPTAHK	+
ACADVL	Very long-chain specific acyl-CoA dehydrogenase, mitochondrial OS=Homo sapiens OX=9606 GN=ACADVL PE=1 SV=1 - [ACADV_HUMAN]	IAEVDASVVR	3.12	High	663000	73685			IAEVDASVVR	+
ACADVL	Very long-chain specific acyl-CoA dehydrogenase, mitochondrial OS=Homo sapiens OX=9606 GN=ACADVL PE=1 SV=1 - [ACADV_HUMAN]	ILQEHEQIK	2.08	High	223000	25857			ILQEHEQIK
ACADVL	Very long-chain specific acyl-CoA dehydrogenase, mitochondrial OS=Homo sapiens OX=9606 GN=ACADVL PE=1 SV=1 - [ACADV_HUMAN]	INMLVIELK	5.49	High	377000	142415		INMLVIELK		+
ACADVL	Very long-chain specific acyl-CoA dehydrogenase, mitochondrial OS=Homo sapiens OX=9606 GN=ACADVL PE=1 SV=1 - [ACADV_HUMAN]	LLDLHQSWK	2.39	High	1260000	93201			LLDLHQSWK	+
ACADVL	Very long-chain specific acyl-CoA dehydrogenase, mitochondrial OS=Homo sapiens OX=9606 GN=ACADVL PE=1 SV=1 - [ACADV_HUMAN]	LLMLGLDNAGK	4.14	High	466000	131544			LLMLGLDNAGK	+
ACADVL	Very long-chain specific acyl-CoA dehydrogenase, mitochondrial OS=Homo sapiens OX=9606 GN=ACADVL PE=1 SV=1 - [ACADV_HUMAN]	LWYTLDR	2.44	High	200000	286			LWYTLDR	+
ACADVL	Very long-chain specific acyl-CoA dehydrogenase, mitochondrial OS=Homo sapiens OX=9606 GN=ACADVL PE=1 SV=1 - [ACADV_HUMAN]	SLSEGHPTAQHEK	2.31	High	89300	3631			SLSEGHPTAQHEK	+
ACADVL	Very long-chain specific acyl-CoA dehydrogenase, mitochondrial OS=Homo sapiens OX=9606 GN=ACADVL PE=1 SV=1 - [ACADV_HUMAN]	SSGGGGWADPR	2.15	High	474000	47108			SSGGGGWADPR	+
ACADVL	Very long-chain specific acyl-CoA dehydrogenase, mitochondrial OS=Homo sapiens OX=9606 GN=ACADVL PE=1 SV=1 - [ACADV_HUMAN]	VIMDYESLEK	2.69	High	167000	44786			VIMDYESLEK	+
ACADVL	Very long-chain specific acyl-CoA dehydrogenase, mitochondrial OS=Homo sapiens OX=9606 GN=ACADVL PE=1 SV=1 - [ACADV_HUMAN]	VYGVESDLSEVAR	2.53	High	794000	50662			VYGVESDLSEVAR	+
ACAT1	Acetyl-CoA acetyltransferase, mitochondrial OS=Homo sapiens OX=9606 GN=ACAT1 PE=1 SV=1 - [THIL_HUMAN]	DLSDGIHVVK	2.09	High	718000	77996			DLSDGIHVVK	+
ACAT1	Acetyl-CoA acetyltransferase, mitochondrial OS=Homo sapiens OX=9606 GN=ACAT1 PE=1 SV=1 - [THIL_HUMAN]	DPETLVGYSMVGCQR	3.62	High	190000	136090			DPETLVGYSMVGCQR	+
ACAT1	Acetyl-CoA acetyltransferase, mitochondrial OS=Homo sapiens OX=9606 GN=ACAT1 PE=1 SV=1 - [THIL_HUMAN]	GNPGNITSR	2.88	High	292000	17297		GNPGNITSR		+
ACAT1	Acetyl-CoA acetyltransferase, mitochondrial OS=Homo sapiens OX=9606 GN=ACAT1 PE=1 SV=1 - [THIL_HUMAN]	GNVGIGGSAVPPPPIK	3.01	High	453000	102152			GNVGIGGSAVPPPPIK	+
ACAT1	Acetyl-CoA acetyltransferase, mitochondrial OS=Homo sapiens OX=9606 GN=ACAT1 PE=1 SV=1 - [THIL_HUMAN]	HSDPELLK	2.03	High	270000	26175		HSDPELLK		+
ACAT1	Acetyl-CoA acetyltransferase, mitochondrial OS=Homo sapiens OX=9606 GN=ACAT1 PE=1 SV=1 - [THIL_HUMAN]	LDADYPLR	3.77	High	397000	90332			LDADYPLR	+
ACAT1	Acetyl-CoA acetyltransferase, mitochondrial OS=Homo sapiens OX=9606 GN=ACAT1 PE=1 SV=1 - [THIL_HUMAN]	LNVGAPDVTLR	4.57	High	298000	107577			LNVGAPDVTLR	+
ACAT1	Acetyl-CoA acetyltransferase, mitochondrial OS=Homo sapiens OX=9606 GN=ACAT1 PE=1 SV=1 - [THIL_HUMAN]	SVAQYTGGIAK	2.36	High	2700000	64117			SVAQYTGGIAK	+
ACAT1	Acetyl-CoA acetyltransferase, mitochondrial OS=Homo sapiens OX=9606 GN=ACAT1 PE=1 SV=1 - [THIL_HUMAN]	VVVVSHDENLCR	1.98	High	769000	48549			VVVVSHDENLCR
ACAT1	Acetyl-CoA acetyltransferase, mitochondrial OS=Homo sapiens OX=9606 GN=ACAT1 PE=1 SV=1 - [THIL_HUMAN]	WSNFDPTGLER	3.75	High	614000	128259			WSNFDPTGLER	+
ACAT2	Acetyl-CoA acetyltransferase, cytosolic OS=Homo sapiens OX=9606 GN=ACAT2 PE=1 SV=2 - [THIC_HUMAN]	AVVQVFEGTSGIDAK	1.98	High	191000	117657			AVVQVFEGTSGIDAK	+
ACAT2	Acetyl-CoA acetyltransferase, cytosolic OS=Homo sapiens OX=9606 GN=ACAT2 PE=1 SV=2 - [THIC_HUMAN]	GNHETDNMNQIYGFEGEVK	4.7	High	228000	112521			GNHETDNMNQIYGFEGEVK	+
ACAT2	Acetyl-CoA acetyltransferase, cytosolic OS=Homo sapiens OX=9606 GN=ACAT2 PE=1 SV=2 - [THIC_HUMAN]	GVVPLAGTNGETTTQGLDGLSER	2.85	High	103000	131472			GVVPLAGTNGETTTQGLDGLSER	+
ACAT2	Acetyl-CoA acetyltransferase, cytosolic OS=Homo sapiens OX=9606 GN=ACAT2 PE=1 SV=2 - [THIC_HUMAN]	SQDSMSSDTAR	2.14	High	134000	12561		SQDSMSSDTAR		+
ACBD3	Golgi resident protein GCP60 OS=Homo sapiens OX=9606 GN=ACBD3 PE=1 SV=4 - [GCP60_HUMAN]	EPSQADIALLK	2.06	High	219000	47803			EPSQADIALLK	+
ACBD3	Golgi resident protein GCP60 OS=Homo sapiens OX=9606 GN=ACBD3 PE=1 SV=4 - [GCP60_HUMAN]	IETQDIQALR	3.16	High	337000	89461			IETQDIQALR	+
ACBD3	Golgi resident protein GCP60 OS=Homo sapiens OX=9606 GN=ACBD3 PE=1 SV=4 - [GCP60_HUMAN]	VAPSAVLGPNVSIGK	2.19	High	185000	112182			VAPSAVLGPNVSIGK	+
ACBD5	Acyl-CoA-binding domain-containing protein 5 OS=Homo sapiens OX=9606 GN=ACBD5 PE=1 SV=1 - [ACBD5_HUMAN]	WSLLQQQK	1.92	High	266000	99937			WSLLQQQK	+
ACIN1	Apoptotic chromatin condensation inducer in the nucleus OS=Homo sapiens OX=9606 GN=ACIN1 PE=1 SV=2 - [ACINU_HUMAN]	GSLGQGTAPVLPGK	2.12	High	191000	81906			GSLGQGTAPVLPGK	+
ACIN1	Apoptotic chromatin condensation inducer in the nucleus OS=Homo sapiens OX=9606 GN=ACIN1 PE=1 SV=2 - [ACINU_HUMAN]	IFAPNHVVAK	2.37	High	306000	44154			IFAPNHVVAK	+
ACIN1	Apoptotic chromatin condensation inducer in the nucleus OS=Homo sapiens OX=9606 GN=ACIN1 PE=1 SV=2 - [ACINU_HUMAN]	RATDVMIAGK	2.49	High	221000	31540			RATDVMIAGK	+
ACLY	ATP-citrate synthase OS=Homo sapiens OX=9606 GN=ACLY PE=1 SV=3 - [ACLY_HUMAN]	ALEDMFDALEGK	2	High	81400	151110			ALEDMFDALEGK
ACLY	ATP-citrate synthase OS=Homo sapiens OX=9606 GN=ACLY PE=1 SV=3 - [ACLY_HUMAN]	ATDAQLCLESSPK	2.55	High	553000	74105		ATDAQLCLESSPK		+
ACLY	ATP-citrate synthase OS=Homo sapiens OX=9606 GN=ACLY PE=1 SV=3 - [ACLY_HUMAN]	CGEAALNDPK	2.14	High	271000	27176			CGEAALNDPK	+
ACLY	ATP-citrate synthase OS=Homo sapiens OX=9606 GN=ACLY PE=1 SV=3 - [ACLY_HUMAN]	DAEGILEDLQSYR	2.68	High	84400	150698			DAEGILEDLQSYR	+
ACLY	ATP-citrate synthase OS=Homo sapiens OX=9606 GN=ACLY PE=1 SV=3 - [ACLY_HUMAN]	DHPFGFVAVPTK	2.39	High	111000	113419			DHPFGFVAVPTK	+
ACLY	ATP-citrate synthase OS=Homo sapiens OX=9606 GN=ACLY PE=1 SV=3 - [ACLY_HUMAN]	DWLFAPHYR	4.34	High	235000	131045			DWLFAPHYR	+
ACLY	ATP-citrate synthase OS=Homo sapiens OX=9606 GN=ACLY PE=1 SV=3 - [ACLY_HUMAN]	GCAVVEFK	3.67	High	399000	64649			GCAVVEFK	+
ACLY	ATP-citrate synthase OS=Homo sapiens OX=9606 GN=ACLY PE=1 SV=3 - [ACLY_HUMAN]	IYVGNLPPDIR	2.57	High	266000	118088			IYVGNLPPDIR	+
ACLY	ATP-citrate synthase OS=Homo sapiens OX=9606 GN=ACLY PE=1 SV=3 - [ACLY_HUMAN]	LPAIALDLLR	2.24	High	59500	149708			LPAIALDLLR	+
ACLY	ATP-citrate synthase OS=Homo sapiens OX=9606 GN=ACLY PE=1 SV=3 - [ACLY_HUMAN]	MEKPPAPPSLPAGPPGVK	3.75	High	430000	99961			MEKPPAPPSLPAGPPGVK	+
ACLY	ATP-citrate synthase OS=Homo sapiens OX=9606 GN=ACLY PE=1 SV=3 - [ACLY_HUMAN]	MFIGGLSWDTSK	1.92	High	38800	145225			MFIGGLSWDTSK	+
ACLY	ATP-citrate synthase OS=Homo sapiens OX=9606 GN=ACLY PE=1 SV=3 - [ACLY_HUMAN]	MMEVAAADVK	3.29	High	2390000	73095			MMEVAAADVK	+
ACLY	ATP-citrate synthase OS=Homo sapiens OX=9606 GN=ACLY PE=1 SV=3 - [ACLY_HUMAN]	NLQEEIDALESR	2.92	High	1530000	143119			NLQEEIDALESR
ACLY	ATP-citrate synthase OS=Homo sapiens OX=9606 GN=ACLY PE=1 SV=3 - [ACLY_HUMAN]	NLSSNEAISLEEIR	3.22	High	287000	123764			NLSSNEAISLEEIR	+
ACLY	ATP-citrate synthase OS=Homo sapiens OX=9606 GN=ACLY PE=1 SV=3 - [ACLY_HUMAN]	QFQDAGHFDAENIK	3.52	High	372000	83230			QFQDAGHFDAENIK	+
ACLY	ATP-citrate synthase OS=Homo sapiens OX=9606 GN=ACLY PE=1 SV=3 - [ACLY_HUMAN]	QTEDSLASER	2.44	High	419000	30439		QTEDSLASER		+
ACLY	ATP-citrate synthase OS=Homo sapiens OX=9606 GN=ACLY PE=1 SV=3 - [ACLY_HUMAN]	SAYQTIDSAEAPADPFAVPEGR	3.04	High	174000	140955			SAYQTIDSAEAPADPFAVPEGR	+
ACLY	ATP-citrate synthase OS=Homo sapiens OX=9606 GN=ACLY PE=1 SV=3 - [ACLY_HUMAN]	SGSMSAYEMR	2.94	High	3080000	42555			SGSMSAYEMR	+
ACLY	ATP-citrate synthase OS=Homo sapiens OX=9606 GN=ACLY PE=1 SV=3 - [ACLY_HUMAN]	SLDVLVLDEADR	3.27	High	148000	141808			SLDVLVLDEADR	+
ACLY	ATP-citrate synthase OS=Homo sapiens OX=9606 GN=ACLY PE=1 SV=3 - [ACLY_HUMAN]	SQESGYYDR	1.99	High	376000	29536			SQESGYYDR	+
ACLY	ATP-citrate synthase OS=Homo sapiens OX=9606 GN=ACLY PE=1 SV=3 - [ACLY_HUMAN]	TYDLYITYDK	2.71	High	141000	123274			TYDLYITYDK	+
ACLY	ATP-citrate synthase OS=Homo sapiens OX=9606 GN=ACLY PE=1 SV=3 - [ACLY_HUMAN]	VNVDIINFGEEEVNTEK	2.08	High	65700	145378			VNVDIINFGEEEVNTEK	+
ACLY	ATP-citrate synthase OS=Homo sapiens OX=9606 GN=ACLY PE=1 SV=3 - [ACLY_HUMAN]	YGVVVCEADTGR	1.94	High	306000	76937			YGVVVCEADTGR	+
ACO1	Cytoplasmic aconitate hydratase OS=Homo sapiens OX=9606 GN=ACO1 PE=1 SV=3 - [ACOC_HUMAN]	DSLVYQYLQK	3.19	High	191000	131116			DSLVYQYLQK	+
ACO1	Cytoplasmic aconitate hydratase OS=Homo sapiens OX=9606 GN=ACO1 PE=1 SV=3 - [ACOC_HUMAN]	FSAHYDAVEAELK	1.95	High	468000	96544			FSAHYDAVEAELK	+
ACO1	Cytoplasmic aconitate hydratase OS=Homo sapiens OX=9606 GN=ACO1 PE=1 SV=3 - [ACOC_HUMAN]	GFQVAPEHHNDHK	2.63	High	256000	9252			GFQVAPEHHNDHK	+
ACO1	Cytoplasmic aconitate hydratase OS=Homo sapiens OX=9606 GN=ACO1 PE=1 SV=3 - [ACOC_HUMAN]	NVVTIFSAPNYCYR	2.08	High	103000	139558			NVVTIFSAPNYCYR	+
ACO2	Aconitate hydratase, mitochondrial OS=Homo sapiens OX=9606 GN=ACO2 PE=1 SV=2 - [ACON_HUMAN]	AGASLWGGLR	3.39	High	189000	114433			AGASLWGGLR	+
ACO2	Aconitate hydratase, mitochondrial OS=Homo sapiens OX=9606 GN=ACO2 PE=1 SV=2 - [ACON_HUMAN]	AQQEQELAADAFK	4.09	High	337000	96855			AQQEQELAADAFK	+
ACO2	Aconitate hydratase, mitochondrial OS=Homo sapiens OX=9606 GN=ACO2 PE=1 SV=2 - [ACON_HUMAN]	DQYVSPETVTVR	2.46	High	274000	64499			DQYVSPETVTVR
ACO2	Aconitate hydratase, mitochondrial OS=Homo sapiens OX=9606 GN=ACO2 PE=1 SV=2 - [ACON_HUMAN]	ELIIEFSK	3.24	High	277000	124538			ELIIEFSK	+
ACO2	Aconitate hydratase, mitochondrial OS=Homo sapiens OX=9606 GN=ACO2 PE=1 SV=2 - [ACON_HUMAN]	HSIHWPCR	3.8	High	488000	31290			HSIHWPCR	+
ACO2	Aconitate hydratase, mitochondrial OS=Homo sapiens OX=9606 GN=ACO2 PE=1 SV=2 - [ACON_HUMAN]	LESCGVTSDNCR	2.05	High	320000	31859			LESCGVTSDNCR
ACO2	Aconitate hydratase, mitochondrial OS=Homo sapiens OX=9606 GN=ACO2 PE=1 SV=2 - [ACON_HUMAN]	LQEEHSLQDVIFK	3.86	High	231000	114702			LQEEHSLQDVIFK	+
ACO2	Aconitate hydratase, mitochondrial OS=Homo sapiens OX=9606 GN=ACO2 PE=1 SV=2 - [ACON_HUMAN]	LSVEADINGLR	3.6	High	438000	115989			LSVEADINGLR	+
ACO2	Aconitate hydratase, mitochondrial OS=Homo sapiens OX=9606 GN=ACO2 PE=1 SV=2 - [ACON_HUMAN]	TLVWSEK	2.26	High	596000	74118			TLVWSEK
ACO2	Aconitate hydratase, mitochondrial OS=Homo sapiens OX=9606 GN=ACO2 PE=1 SV=2 - [ACON_HUMAN]	YFLDNLDK	2.87	High	156000	122325			YFLDNLDK	+
ACO2	Aconitate hydratase, mitochondrial OS=Homo sapiens OX=9606 GN=ACO2 PE=1 SV=2 - [ACON_HUMAN]	YNLDFWR	3.39	High	297000	141720			YNLDFWR	+
ACOT13	Acyl-coenzyme A thioesterase 13 OS=Homo sapiens OX=9606 GN=ACOT13 PE=1 SV=1 - [ACO13_HUMAN]	ELNQVMEQLGDAR	3.2	High	731000	126929			ELNQVMEQLGDAR
ACOT2	Acyl-coenzyme A thioesterase 2, mitochondrial OS=Homo sapiens OX=9606 GN=ACOT2 PE=1 SV=6 - [ACOT2_HUMAN]	NYQVQFVTLK	2.58	High	292000	122223			NYQVQFVTLK	+
ACOT2	Acyl-coenzyme A thioesterase 2, mitochondrial OS=Homo sapiens OX=9606 GN=ACOT2 PE=1 SV=6 - [ACOT2_HUMAN]	SYTSGPGSR	1.94	High	112000	13186			SYTSGPGSR	+
ACOT7	Cytosolic acyl coenzyme A thioester hydrolase OS=Homo sapiens OX=9606 GN=ACOT7 PE=1 SV=3 - [BACH_HUMAN]	DDSILSVTVDGK	3.77	High	297000	131321			DDSILSVTVDGK	+
ACOT7	Cytosolic acyl coenzyme A thioester hydrolase OS=Homo sapiens OX=9606 GN=ACOT7 PE=1 SV=3 - [BACH_HUMAN]	NPDDITNEEYGEFYK	2.41	High	419000	126586			NPDDITNEEYGEFYK	+
ACOT7	Cytosolic acyl coenzyme A thioester hydrolase OS=Homo sapiens OX=9606 GN=ACOT7 PE=1 SV=3 - [BACH_HUMAN]	TELDAHFENLLAR	3.11	High	390000	131077			TELDAHFENLLAR	+
ACOT9	Acyl-coenzyme A thioesterase 9, mitochondrial OS=Homo sapiens OX=9606 GN=ACOT9 PE=1 SV=2 - [ACOT9_HUMAN]	AIGNTELENK	2.05	High	241000	39171			AIGNTELENK	+
ACOT9	Acyl-coenzyme A thioesterase 9, mitochondrial OS=Homo sapiens OX=9606 GN=ACOT9 PE=1 SV=2 - [ACOT9_HUMAN]	INGIPVEELAK	2.3	High	163000	113629		INGIPVEELAK		+
ACOT9	Acyl-coenzyme A thioesterase 9, mitochondrial OS=Homo sapiens OX=9606 GN=ACOT9 PE=1 SV=2 - [ACOT9_HUMAN]	LANCHLDLVR	2.3	High	1140000	65825		LANCHLDLVR		+
ACOT9	Acyl-coenzyme A thioesterase 9, mitochondrial OS=Homo sapiens OX=9606 GN=ACOT9 PE=1 SV=2 - [ACOT9_HUMAN]	LDGLDEDGEK	2.39	High	154000	56128			LDGLDEDGEK	+
ACOT9	Acyl-coenzyme A thioesterase 9, mitochondrial OS=Homo sapiens OX=9606 GN=ACOT9 PE=1 SV=2 - [ACOT9_HUMAN]	SNNSMAQAMK	2.31	High	263000	26339			SNNSMAQAMK	+
ACOT9	Acyl-coenzyme A thioesterase 9, mitochondrial OS=Homo sapiens OX=9606 GN=ACOT9 PE=1 SV=2 - [ACOT9_HUMAN]	TFLLEYHNR	2.37	High	943000	30134			TFLLEYHNR	+
ACOT9	Acyl-coenzyme A thioesterase 9, mitochondrial OS=Homo sapiens OX=9606 GN=ACOT9 PE=1 SV=2 - [ACOT9_HUMAN]	YLTVQNTVR	2.08	High	343000	65370			YLTVQNTVR	+
ACOX1	Peroxisomal acyl-coenzyme A oxidase 1 OS=Homo sapiens OX=9606 GN=ACOX1 PE=1 SV=3 - [ACOX1_HUMAN]	GSTMEEELENITTK	1.98	High	103000	134807			GSTMEEELENITTK	+
ACP1	Low molecular weight phosphotyrosine protein phosphatase OS=Homo sapiens OX=9606 GN=ACP1 PE=1 SV=3 - [PPAC_HUMAN]	AITQEQCEAR	3.44	High	205000	12261			AITQEQCEAR	+
ACP1	Low molecular weight phosphotyrosine protein phosphatase OS=Homo sapiens OX=9606 GN=ACP1 PE=1 SV=3 - [PPAC_HUMAN]	AVTNHSVYCSTK	2.04	High	168000	15645			AVTNHSVYCSTK
ACP1	Low molecular weight phosphotyrosine protein phosphatase OS=Homo sapiens OX=9606 GN=ACP1 PE=1 SV=3 - [PPAC_HUMAN]	EAPATQASSTTQLTDTQVLAAENK	3.8	High	314000	110335			EAPATQASSTTQLTDTQVLAAENK	+
ACP1	Low molecular weight phosphotyrosine protein phosphatase OS=Homo sapiens OX=9606 GN=ACP1 PE=1 SV=3 - [PPAC_HUMAN]	EGADEEEWVVAK	2.03	High	1060000	102234			EGADEEEWVVAK	+
ACP1	Low molecular weight phosphotyrosine protein phosphatase OS=Homo sapiens OX=9606 GN=ACP1 PE=1 SV=3 - [PPAC_HUMAN]	SLGDDISSETSGDFR	2.37	High	172000	27287			SLGDDISSETSGDFR	+
ACP1	Low molecular weight phosphotyrosine protein phosphatase OS=Homo sapiens OX=9606 GN=ACP1 PE=1 SV=3 - [PPAC_HUMAN]	TPIVGQPSIPGGPVR	4.06	High	491000	107831			TPIVGQPSIPGGPVR	+
ACP2	Lysosomal acid phosphatase OS=Homo sapiens OX=9606 GN=ACP2 PE=1 SV=3 - [PPAL_HUMAN]	GSDVIIMLVGNK	1.91	High	69500	79297		GSDVIIMLVGNK		+
ACP2	Lysosomal acid phosphatase OS=Homo sapiens OX=9606 GN=ACP2 PE=1 SV=3 - [PPAL_HUMAN]	NVTLPAVFK	2.32	High	135000	123321			NVTLPAVFK	+
ACP2	Lysosomal acid phosphatase OS=Homo sapiens OX=9606 GN=ACP2 PE=1 SV=3 - [PPAL_HUMAN]	VSVGAPDLSLEASEGSIK	1.96	High	111000	128831			VSVGAPDLSLEASEGSIK	+
ACPP	Prostatic acid phosphatase OS=Homo sapiens OX=9606 GN=ACPP PE=1 SV=3 - [PPAP_HUMAN]	DHTTLLSEVMTPR	2.68	High	84700	127545			DHTTLLSEVMTPR	+
ACSF2	Acyl-CoA synthetase family member 2, mitochondrial OS=Homo sapiens OX=9606 GN=ACSF2 PE=1 SV=2 - [ACSF2_HUMAN]	DAGMQLQGYR	2.8	High	0	84920			DAGMQLQGYR
ACSF2	Acyl-CoA synthetase family member 2, mitochondrial OS=Homo sapiens OX=9606 GN=ACSF2 PE=1 SV=2 - [ACSF2_HUMAN]	HGESAWNLENR	2.51	High	477000	57000			HGESAWNLENR	+
ACSF2	Acyl-CoA synthetase family member 2, mitochondrial OS=Homo sapiens OX=9606 GN=ACSF2 PE=1 SV=2 - [ACSF2_HUMAN]	LCGDTSLNNMQR	3	High	397000	66083			LCGDTSLNNMQR	+
ACSF2	Acyl-CoA synthetase family member 2, mitochondrial OS=Homo sapiens OX=9606 GN=ACSF2 PE=1 SV=2 - [ACSF2_HUMAN]	VDHFGFNTVK	2.65	High	262000	72888			VDHFGFNTVK	+
ACSF3	Acyl-CoA synthetase family member 3, mitochondrial OS=Homo sapiens OX=9606 GN=ACSF3 PE=1 SV=3 - [ACSF3_HUMAN]	EYEATLEECCAK	2.49	High	336000	71546			EYEATLEECCAK	+
ACSL3	Long-chain-fatty-acid--CoA ligase 3 OS=Homo sapiens OX=9606 GN=ACSL3 PE=1 SV=3 - [ACSL3_HUMAN]	DLCNTHLMR	2.08	High	491000	58528			DLCNTHLMR	+
ACSL3	Long-chain-fatty-acid--CoA ligase 3 OS=Homo sapiens OX=9606 GN=ACSL3 PE=1 SV=3 - [ACSL3_HUMAN]	DTSNDPGQLLR	2.16	High	452000	64406			DTSNDPGQLLR	+
ACSL3	Long-chain-fatty-acid--CoA ligase 3 OS=Homo sapiens OX=9606 GN=ACSL3 PE=1 SV=3 - [ACSL3_HUMAN]	ELTVSNNDINEAGVR	2.52	High	450000	92377			ELTVSNNDINEAGVR	+
ACSL3	Long-chain-fatty-acid--CoA ligase 3 OS=Homo sapiens OX=9606 GN=ACSL3 PE=1 SV=3 - [ACSL3_HUMAN]	EQTFSGGTSQDTK	2.35	High	304000	25651			EQTFSGGTSQDTK	+
ACSL3	Long-chain-fatty-acid--CoA ligase 3 OS=Homo sapiens OX=9606 GN=ACSL3 PE=1 SV=3 - [ACSL3_HUMAN]	GYDVIAQAQSGTGK	3.68	High	311000	83286			GYDVIAQAQSGTGK	+
ACSL3	Long-chain-fatty-acid--CoA ligase 3 OS=Homo sapiens OX=9606 GN=ACSL3 PE=1 SV=3 - [ACSL3_HUMAN]	ITSPLMEPSSIEK	2.08	High	227000	110208			ITSPLMEPSSIEK	+
ACSL3	Long-chain-fatty-acid--CoA ligase 3 OS=Homo sapiens OX=9606 GN=ACSL3 PE=1 SV=3 - [ACSL3_HUMAN]|Long-chain-fatty-acid--CoA ligase 4 OS=Homo sapiens OX=9606 GN=ACSL4 PE=1 SV=2 - [ACSL4_HUMAN]	MNSLSEANTK	2.72	High	0	94825			MNSLSEANTK	+
ACSL3	Long-chain-fatty-acid--CoA ligase 3 OS=Homo sapiens OX=9606 GN=ACSL3 PE=1 SV=3 - [ACSL3_HUMAN]	VEVYLTELK	3.3	High	193000	105009			VEVYLTELK	+
ACSL4	Long-chain-fatty-acid--CoA ligase 4 OS=Homo sapiens OX=9606 GN=ACSL4 PE=1 SV=2 - [ACSL4_HUMAN]	EFTPYDYSQSDFK	2.15	High	220000	95795			EFTPYDYSQSDFK	+
ACSL4	Long-chain-fatty-acid--CoA ligase 4 OS=Homo sapiens OX=9606 GN=ACSL4 PE=1 SV=2 - [ACSL4_HUMAN]	GPQVSGELK	2.09	High	382000	32838			GPQVSGELK	+
ACSL4	Long-chain-fatty-acid--CoA ligase 4 OS=Homo sapiens OX=9606 GN=ACSL4 PE=1 SV=2 - [ACSL4_HUMAN]	LGTDESCFNMILATR	2.12	High	41900	144807			LGTDESCFNMILATR	+
ACSL4	Long-chain-fatty-acid--CoA ligase 4 OS=Homo sapiens OX=9606 GN=ACSL4 PE=1 SV=2 - [ACSL4_HUMAN]	NDVAWNFEK	2.21	High	202000	106271			NDVAWNFEK	+
ACSL4	Long-chain-fatty-acid--CoA ligase 4 OS=Homo sapiens OX=9606 GN=ACSL4 PE=1 SV=2 - [ACSL4_HUMAN]	QDQVEQFLAR	3.1	High	144000	113686			QDQVEQFLAR	+
ACSL4	Long-chain-fatty-acid--CoA ligase 4 OS=Homo sapiens OX=9606 GN=ACSL4 PE=1 SV=2 - [ACSL4_HUMAN]	VASSTLLDDRR	2.15	High	429000	45305			VASSTLLDDRR	+
ACSL4	Long-chain-fatty-acid--CoA ligase 4 OS=Homo sapiens OX=9606 GN=ACSL4 PE=1 SV=2 - [ACSL4_HUMAN]	VTNSTELQHQLDK	3.49	High	311000	46916			VTNSTELQHQLDK	+
ACSL4	Long-chain-fatty-acid--CoA ligase 4 OS=Homo sapiens OX=9606 GN=ACSL4 PE=1 SV=2 - [ACSL4_HUMAN]	YVDVLNPSGTQR	2.99	High	399000	93104			YVDVLNPSGTQR	+
ACSS2	Acetyl-coenzyme A synthetase, cytoplasmic OS=Homo sapiens OX=9606 GN=ACSS2 PE=1 SV=1 - [ACSA_HUMAN]	NVISLTEDVDEFR	2.73	High	77400	143452			NVISLTEDVDEFR	+
ACSS2	Acetyl-coenzyme A synthetase, cytoplasmic OS=Homo sapiens OX=9606 GN=ACSS2 PE=1 SV=1 - [ACSA_HUMAN]	SLHTLFGDELCK	3.29	High	172000	111378			SLHTLFGDELCK	+
ACTB	Actin, cytoplasmic 1 OS=Homo sapiens OX=9606 GN=ACTB PE=1 SV=1 - [ACTB_HUMAN]|Actin, alpha cardiac muscle 1 OS=Homo sapiens OX=9606 GN=ACTC1 PE=1 SV=1 - [ACTC_HUMAN]	AASLHWTSER	1.97	High	1680000	46143			AASLHWTSER
ACTB	Actin, cytoplasmic 1 OS=Homo sapiens OX=9606 GN=ACTB PE=1 SV=1 - [ACTB_HUMAN]|Actin, alpha cardiac muscle 1 OS=Homo sapiens OX=9606 GN=ACTC1 PE=1 SV=1 - [ACTC_HUMAN]	AQLLQPTLEINPR	2.01	High	1380000	88625			AQLLQPTLEINPR	+
ACTB	Actin, cytoplasmic 1 OS=Homo sapiens OX=9606 GN=ACTB PE=1 SV=1 - [ACTB_HUMAN]|Actin, alpha cardiac muscle 1 OS=Homo sapiens OX=9606 GN=ACTC1 PE=1 SV=1 - [ACTC_HUMAN]	CDLEDER	4.2	High	318000	5515			CDLEDER	+
ACTB	Actin, cytoplasmic 1 OS=Homo sapiens OX=9606 GN=ACTB PE=1 SV=1 - [ACTB_HUMAN]	ETVEEQVSTTER	2.39	High	2780000	59578		ETVEEQVSTTER		+
ACTB	Actin, cytoplasmic 1 OS=Homo sapiens OX=9606 GN=ACTB PE=1 SV=1 - [ACTB_HUMAN]	GADFLVTEVENGGSLGSK	4.67	High	132000	143040			GADFLVTEVENGGSLGSK	+
ACTB	Actin, cytoplasmic 1 OS=Homo sapiens OX=9606 GN=ACTB PE=1 SV=1 - [ACTB_HUMAN]|Actin, alpha cardiac muscle 1 OS=Homo sapiens OX=9606 GN=ACTC1 PE=1 SV=1 - [ACTC_HUMAN]	GEELGPGNVQK	2.21	High	759000	41835			GEELGPGNVQK	+
ACTB	Actin, cytoplasmic 1 OS=Homo sapiens OX=9606 GN=ACTB PE=1 SV=1 - [ACTB_HUMAN]|Actin, alpha cardiac muscle 1 OS=Homo sapiens OX=9606 GN=ACTC1 PE=1 SV=1 - [ACTC_HUMAN]	GGGEYGETWHK	2.26	High	308000	36556			GGGEYGETWHK	+
ACTB	Actin, cytoplasmic 1 OS=Homo sapiens OX=9606 GN=ACTB PE=1 SV=1 - [ACTB_HUMAN]|Actin, alpha cardiac muscle 1 OS=Homo sapiens OX=9606 GN=ACTC1 PE=1 SV=1 - [ACTC_HUMAN]	GIHVEVPPAEAER	2.78	High	550000	66870			GIHVEVPPAEAER	+
ACTB	Actin, cytoplasmic 1 OS=Homo sapiens OX=9606 GN=ACTB PE=1 SV=1 - [ACTB_HUMAN]|Actin, alpha cardiac muscle 1 OS=Homo sapiens OX=9606 GN=ACTC1 PE=1 SV=1 - [ACTC_HUMAN]	GTENEDAGSDYQSDNQASWIHR	2.72	High	10300000	87762			GTENEDAGSDYQSDNQASWIHR	+
ACTB	Actin, cytoplasmic 1 OS=Homo sapiens OX=9606 GN=ACTB PE=1 SV=1 - [ACTB_HUMAN]|Actin, alpha cardiac muscle 1 OS=Homo sapiens OX=9606 GN=ACTC1 PE=1 SV=1 - [ACTC_HUMAN]	HVLTGSADNSCR	3.42	High	1600000	5515			HVLTGSADNSCR	+
ACTB	Actin, cytoplasmic 1 OS=Homo sapiens OX=9606 GN=ACTB PE=1 SV=1 - [ACTB_HUMAN]	IAGQVAAANK	2.38	High	1020000	14992			IAGQVAAANK	+
ACTB	Actin, cytoplasmic 1 OS=Homo sapiens OX=9606 GN=ACTB PE=1 SV=1 - [ACTB_HUMAN]	LSLNLDHK	4.14	High	803000	58419			LSLNLDHK	+
ACTB	Actin, cytoplasmic 1 OS=Homo sapiens OX=9606 GN=ACTB PE=1 SV=1 - [ACTB_HUMAN]	NATDAVGIVLK	4.76	High	747000	109657			NATDAVGIVLK	+
ACTB	Actin, cytoplasmic 1 OS=Homo sapiens OX=9606 GN=ACTB PE=1 SV=1 - [ACTB_HUMAN]|Actin, alpha cardiac muscle 1 OS=Homo sapiens OX=9606 GN=ACTC1 PE=1 SV=1 - [ACTC_HUMAN]	NDIVNMLVGNK	1.91	High	878000	88625		NDIVNMLVGNK		+
ACTB	Actin, cytoplasmic 1 OS=Homo sapiens OX=9606 GN=ACTB PE=1 SV=1 - [ACTB_HUMAN]|Actin, alpha cardiac muscle 1 OS=Homo sapiens OX=9606 GN=ACTC1 PE=1 SV=1 - [ACTC_HUMAN]	NIYVLQELDNPGAK	3.6	High	2100000	137323			NIYVLQELDNPGAK	+
ACTB	Actin, cytoplasmic 1 OS=Homo sapiens OX=9606 GN=ACTB PE=1 SV=1 - [ACTB_HUMAN]|Actin, alpha cardiac muscle 1 OS=Homo sapiens OX=9606 GN=ACTC1 PE=1 SV=1 - [ACTC_HUMAN]	QEELEAALQR	2.72	High	870000	66870			QEELEAALQR	+
ACTB	Actin, cytoplasmic 1 OS=Homo sapiens OX=9606 GN=ACTB PE=1 SV=1 - [ACTB_HUMAN]	SALSGHLETVILGLLK	3.41	High	88100	147724			SALSGHLETVILGLLK	+
ACTB	Actin, cytoplasmic 1 OS=Homo sapiens OX=9606 GN=ACTB PE=1 SV=1 - [ACTB_HUMAN]	TPTEALASFDYIVR	3.18	High	134000	143040			TPTEALASFDYIVR	+
ACTB	Actin, cytoplasmic 1 OS=Homo sapiens OX=9606 GN=ACTB PE=1 SV=1 - [ACTB_HUMAN]|Actin, alpha cardiac muscle 1 OS=Homo sapiens OX=9606 GN=ACTC1 PE=1 SV=1 - [ACTC_HUMAN]	VVCVGMNYVDHCK	4.05	High	694000	77748			VVCVGMNYVDHCK	+
ACTB	Actin, cytoplasmic 1 OS=Homo sapiens OX=9606 GN=ACTB PE=1 SV=1 - [ACTB_HUMAN]	WYLENVYPELR	3.68	High	317000	147724			WYLENVYPELR	+
ACTC1	Actin, alpha cardiac muscle 1 OS=Homo sapiens OX=9606 GN=ACTC1 PE=1 SV=1 - [ACTC_HUMAN]	ALQASALNAWR	3.97	High	956000	112741			ALQASALNAWR	+
ACTC1	Actin, alpha cardiac muscle 1 OS=Homo sapiens OX=9606 GN=ACTC1 PE=1 SV=1 - [ACTC_HUMAN]	ELISNSSDALDK	2.42	High	597000	78153			ELISNSSDALDK
ACTC1	Actin, alpha cardiac muscle 1 OS=Homo sapiens OX=9606 GN=ACTC1 PE=1 SV=1 - [ACTC_HUMAN]	GDILVVATGQPEMVK	3.68	High	803000	112741			GDILVVATGQPEMVK	+
ACTL6A	Actin-like protein 6A OS=Homo sapiens OX=9606 GN=ACTL6A PE=1 SV=1 - [ACL6A_HUMAN]	DVQAGSHDYPGEGIYLLK	2.44	High	170000	129918			DVQAGSHDYPGEGIYLLK	+
ACTL6A	Actin-like protein 6A OS=Homo sapiens OX=9606 GN=ACTL6A PE=1 SV=1 - [ACL6A_HUMAN]	EQTADGVAVIPVLQR	3.99	High	495000	111887			EQTADGVAVIPVLQR	+
ACTL6A	Actin-like protein 6A OS=Homo sapiens OX=9606 GN=ACTL6A PE=1 SV=1 - [ACL6A_HUMAN]	ESDYFTPQGEFR	3.02	High	129000	118941			ESDYFTPQGEFR	+
ACTL6A	Actin-like protein 6A OS=Homo sapiens OX=9606 GN=ACTL6A PE=1 SV=1 - [ACL6A_HUMAN]	LLTLIK	2.35	High	511000	39886		LLTLIK
ACTL6A	Actin-like protein 6A OS=Homo sapiens OX=9606 GN=ACTL6A PE=1 SV=1 - [ACL6A_HUMAN]	LVPFDHAESTYGLYR	3.39	High	330000	123616			LVPFDHAESTYGLYR	+
ACTN1	Alpha-actinin-1 OS=Homo sapiens OX=9606 GN=ACTN1 PE=1 SV=2 - [ACTN1_HUMAN]	APLATGEDDDDEVPDLVENFDEASK	2.59	High	80600	150497			APLATGEDDDDEVPDLVENFDEASK	+
ACTN1	Alpha-actinin-1 OS=Homo sapiens OX=9606 GN=ACTN1 PE=1 SV=2 - [ACTN1_HUMAN]	AYAALTDEESRK	2.72	High	251000	40916			AYAALTDEESRK	+
ACTN1	Alpha-actinin-1 OS=Homo sapiens OX=9606 GN=ACTN1 PE=1 SV=2 - [ACTN1_HUMAN]	FIMGDSSVQDQWK	3.92	High	162000	127694			FIMGDSSVQDQWK	+
ACTN1	Alpha-actinin-1 OS=Homo sapiens OX=9606 GN=ACTN1 PE=1 SV=2 - [ACTN1_HUMAN]	GENLEHLR	2.43	High	146000	28914			GENLEHLR
ACTN1	Alpha-actinin-1 OS=Homo sapiens OX=9606 GN=ACTN1 PE=1 SV=2 - [ACTN1_HUMAN]	GMEELIPLVNK	3.77	High	177000	142980			GMEELIPLVNK	+
ACTN1	Alpha-actinin-1 OS=Homo sapiens OX=9606 GN=ACTN1 PE=1 SV=2 - [ACTN1_HUMAN]	IDISPVLLQK	2.58	High	212000	131687			IDISPVLLQK	+
ACTN1	Alpha-actinin-1 OS=Homo sapiens OX=9606 GN=ACTN1 PE=1 SV=2 - [ACTN1_HUMAN]	INPYMSSPCHIEMILTEK	3.74	High	332000	138630			INPYMSSPCHIEMILTEK	+
ACTN1	Alpha-actinin-1 OS=Homo sapiens OX=9606 GN=ACTN1 PE=1 SV=2 - [ACTN1_HUMAN]	LATYGITVAELTGDHQLCK	4.55	High	312000	136183		LATYGITVAELTGDHQLCK		+
ACTN1	Alpha-actinin-1 OS=Homo sapiens OX=9606 GN=ACTN1 PE=1 SV=2 - [ACTN1_HUMAN]	MELQEIQLK	2.21	High	258000	115005			MELQEIQLK	+
ACTN1	Alpha-actinin-1 OS=Homo sapiens OX=9606 GN=ACTN1 PE=1 SV=2 - [ACTN1_HUMAN]	RGDIVFVDR	2.4	High	179000	66398		RGDIVFVDR		+
ACTN1	Alpha-actinin-1 OS=Homo sapiens OX=9606 GN=ACTN1 PE=1 SV=2 - [ACTN1_HUMAN]	VCENIPIVLCGNK	2.65	High	1040000	118844			VCENIPIVLCGNK
ACTN1	Alpha-actinin-1 OS=Homo sapiens OX=9606 GN=ACTN1 PE=1 SV=2 - [ACTN1_HUMAN]	YFDHALTLR	2.46	High	546000	92152			YFDHALTLR	+
ACTN1	Alpha-actinin-1 OS=Homo sapiens OX=9606 GN=ACTN1 PE=1 SV=2 - [ACTN1_HUMAN]	YQTLSLK	3.22	High	221000	67595			YQTLSLK	+
ACTN4	Alpha-actinin-4 OS=Homo sapiens OX=9606 GN=ACTN4 PE=1 SV=2 - [ACTN4_HUMAN]|Alpha-actinin-1 OS=Homo sapiens OX=9606 GN=ACTN1 PE=1 SV=2 - [ACTN1_HUMAN]	APWVEQEGPEYWDR	3.82	High	109000	135514			APWVEQEGPEYWDR	+
ACTN4	Alpha-actinin-4 OS=Homo sapiens OX=9606 GN=ACTN4 PE=1 SV=2 - [ACTN4_HUMAN]|Alpha-actinin-1 OS=Homo sapiens OX=9606 GN=ACTN1 PE=1 SV=2 - [ACTN1_HUMAN]	AQQELEEQTR	2.97	High	310000	25438			AQQELEEQTR	+
ACTN4	Alpha-actinin-4 OS=Homo sapiens OX=9606 GN=ACTN4 PE=1 SV=2 - [ACTN4_HUMAN]|Alpha-actinin-1 OS=Homo sapiens OX=9606 GN=ACTN1 PE=1 SV=2 - [ACTN1_HUMAN]	ASLQETHFDSTQTK	5.35	High	842000	46239			ASLQETHFDSTQTK	+
ACTN4	Alpha-actinin-4 OS=Homo sapiens OX=9606 GN=ACTN4 PE=1 SV=2 - [ACTN4_HUMAN]|Alpha-actinin-1 OS=Homo sapiens OX=9606 GN=ACTN1 PE=1 SV=2 - [ACTN1_HUMAN]	DNPLDPVLAK	3.11	High	325000	116169			DNPLDPVLAK	+
ACTN4	Alpha-actinin-4 OS=Homo sapiens OX=9606 GN=ACTN4 PE=1 SV=2 - [ACTN4_HUMAN]	DPLVIELGQK	5.15	High	624000	127201			DPLVIELGQK	+
ACTN4	Alpha-actinin-4 OS=Homo sapiens OX=9606 GN=ACTN4 PE=1 SV=2 - [ACTN4_HUMAN]	DSDLSHVQNK	3.47	High	615000	15232			DSDLSHVQNK	+
ACTN4	Alpha-actinin-4 OS=Homo sapiens OX=9606 GN=ACTN4 PE=1 SV=2 - [ACTN4_HUMAN]	EAHQLFLEPEVLDPESVELK	2.32	High	82500	148319			EAHQLFLEPEVLDPESVELK	+
ACTN4	Alpha-actinin-4 OS=Homo sapiens OX=9606 GN=ACTN4 PE=1 SV=2 - [ACTN4_HUMAN]|Spectrin beta chain, non-erythrocytic 4 OS=Homo sapiens OX=9606 GN=SPTBN4 PE=1 SV=2 - [SPTN4_HUMAN]	ELAESDFASTFR	2.87	High	222000	128476			ELAESDFASTFR	+
ACTN4	Alpha-actinin-4 OS=Homo sapiens OX=9606 GN=ACTN4 PE=1 SV=2 - [ACTN4_HUMAN]	EYVDPNNIFGNR	4.46	High	299000	130698			EYVDPNNIFGNR	+
ACTN4	Alpha-actinin-4 OS=Homo sapiens OX=9606 GN=ACTN4 PE=1 SV=2 - [ACTN4_HUMAN]|Alpha-actinin-1 OS=Homo sapiens OX=9606 GN=ACTN1 PE=1 SV=2 - [ACTN1_HUMAN]	GAGTDDHTLIR	4.67	High	327000	31677			GAGTDDHTLIR	+
ACTN4	Alpha-actinin-4 OS=Homo sapiens OX=9606 GN=ACTN4 PE=1 SV=2 - [ACTN4_HUMAN]	GMAAAGNYAWVNR	4.41	High	340000	103996			GMAAAGNYAWVNR	+
ACTN4	Alpha-actinin-4 OS=Homo sapiens OX=9606 GN=ACTN4 PE=1 SV=2 - [ACTN4_HUMAN]|Alpha-actinin-1 OS=Homo sapiens OX=9606 GN=ACTN1 PE=1 SV=2 - [ACTN1_HUMAN]	HEMLPEFYK	1.98	High	517000	95003			HEMLPEFYK	+
ACTN4	Alpha-actinin-4 OS=Homo sapiens OX=9606 GN=ACTN4 PE=1 SV=2 - [ACTN4_HUMAN]	IATGHGQQGVTQVVLK	4.19	High	746000	59391			IATGHGQQGVTQVVLK	+
ACTN4	Alpha-actinin-4 OS=Homo sapiens OX=9606 GN=ACTN4 PE=1 SV=2 - [ACTN4_HUMAN]|Alpha-actinin-1 OS=Homo sapiens OX=9606 GN=ACTN1 PE=1 SV=2 - [ACTN1_HUMAN]	LDHLAEK	2.56	High	742000	5941			LDHLAEK	+
ACTN4	Alpha-actinin-4 OS=Homo sapiens OX=9606 GN=ACTN4 PE=1 SV=2 - [ACTN4_HUMAN]	QQVAPTDDETGK	1.9	High	528000	23256			QQVAPTDDETGK
ACTN4	Alpha-actinin-4 OS=Homo sapiens OX=9606 GN=ACTN4 PE=1 SV=2 - [ACTN4_HUMAN]	RIEQHYFEDR	1.94	High	325000	40189		RIEQHYFEDR		+
ACTN4	Alpha-actinin-4 OS=Homo sapiens OX=9606 GN=ACTN4 PE=1 SV=2 - [ACTN4_HUMAN]|Alpha-actinin-1 OS=Homo sapiens OX=9606 GN=ACTN1 PE=1 SV=2 - [ACTN1_HUMAN]	SLCNLEESITSAGR	3.42	High	519000	128137			SLCNLEESITSAGR	+
ACTN4	Alpha-actinin-4 OS=Homo sapiens OX=9606 GN=ACTN4 PE=1 SV=2 - [ACTN4_HUMAN]	SLLASLHTSR	3.11	High	595000	67029			SLLASLHTSR	+
ACTN4	Alpha-actinin-4 OS=Homo sapiens OX=9606 GN=ACTN4 PE=1 SV=2 - [ACTN4_HUMAN]	TAAAVAAQSGILDR	2.49	High	599000	49872			TAAAVAAQSGILDR	+
ACTN4	Alpha-actinin-4 OS=Homo sapiens OX=9606 GN=ACTN4 PE=1 SV=2 - [ACTN4_HUMAN]	TCLLIVFSK	2.56	High	119000	139626			TCLLIVFSK	+
ACTN4	Alpha-actinin-4 OS=Homo sapiens OX=9606 GN=ACTN4 PE=1 SV=2 - [ACTN4_HUMAN]|Alpha-actinin-1 OS=Homo sapiens OX=9606 GN=ACTN1 PE=1 SV=2 - [ACTN1_HUMAN]	TELGLDLGLEPK	2.23	High	124000	140008		TELGLDLGLEPK		+
ACTN4	Alpha-actinin-4 OS=Homo sapiens OX=9606 GN=ACTN4 PE=1 SV=2 - [ACTN4_HUMAN]	TFAPEEISAMVLTK	2.81	High	129000	136320			TFAPEEISAMVLTK	+
ACTN4	Alpha-actinin-4 OS=Homo sapiens OX=9606 GN=ACTN4 PE=1 SV=2 - [ACTN4_HUMAN]	VDEIFGQLR	3.28	High	449000	120794			VDEIFGQLR	+
ACTN4	Alpha-actinin-4 OS=Homo sapiens OX=9606 GN=ACTN4 PE=1 SV=2 - [ACTN4_HUMAN]	VDIEGPDVNIEGPEGK	2.05	High	395000	120570			VDIEGPDVNIEGPEGK	+
ACTN4	Alpha-actinin-4 OS=Homo sapiens OX=9606 GN=ACTN4 PE=1 SV=2 - [ACTN4_HUMAN]	WDLSAQQIEER	3.3	High	194000	120507			WDLSAQQIEER	+
ACTN4	Alpha-actinin-4 OS=Homo sapiens OX=9606 GN=ACTN4 PE=1 SV=2 - [ACTN4_HUMAN]	YLAEFATGNDRK	2.94	High	457000	11627			YLAEFATGNDRK	+
ACTR1B	Beta-centractin OS=Homo sapiens OX=9606 GN=ACTR1B PE=1 SV=1 - [ACTY_HUMAN]	LVEIAQVPK	2.07	High	377000	86295			LVEIAQVPK	+
ACTR1B	Beta-centractin OS=Homo sapiens OX=9606 GN=ACTR1B PE=1 SV=1 - [ACTY_HUMAN]	NAAPCAVSYLLFDQNDK	3.12	High	116000	146276			NAAPCAVSYLLFDQNDK	+
ACTR1B	Beta-centractin OS=Homo sapiens OX=9606 GN=ACTR1B PE=1 SV=1 - [ACTY_HUMAN]	TPSGEFLER	1.96	High	0	71775			TPSGEFLER	+
ACTR2	Actin-related protein 2 OS=Homo sapiens OX=9606 GN=ACTR2 PE=1 SV=1 - [ARP2_HUMAN]	DALDGPAAEAEPEHSFDGLR	3.36	High	702000	101265			DALDGPAAEAEPEHSFDGLR	+
ACTR2	Actin-related protein 2 OS=Homo sapiens OX=9606 GN=ACTR2 PE=1 SV=1 - [ARP2_HUMAN]	EQLEGLLER	2.55	High	388000	112323		EQLEGLLER		+
ACTR2	Actin-related protein 2 OS=Homo sapiens OX=9606 GN=ACTR2 PE=1 SV=1 - [ARP2_HUMAN]	ESESAPGDFSLSVK	4.15	High	407000	110392			ESESAPGDFSLSVK	+
ACTR2	Actin-related protein 2 OS=Homo sapiens OX=9606 GN=ACTR2 PE=1 SV=1 - [ARP2_HUMAN]	LAFNSLLEK	2.8	High	252000	91810			LAFNSLLEK	+
ACTR2	Actin-related protein 2 OS=Homo sapiens OX=9606 GN=ACTR2 PE=1 SV=1 - [ARP2_HUMAN]	NLNNSNLFSPVNR	3.28	High	581000	109575			NLNNSNLFSPVNR	+
ACTR2	Actin-related protein 2 OS=Homo sapiens OX=9606 GN=ACTR2 PE=1 SV=1 - [ARP2_HUMAN]	NTAELQPESGK	2.12	High	326000	26410			NTAELQPESGK
ACTR2	Actin-related protein 2 OS=Homo sapiens OX=9606 GN=ACTR2 PE=1 SV=1 - [ARP2_HUMAN]	VSGAQEMVSSAK	2.02	High	1540000	45952			VSGAQEMVSSAK	+
ACTR3	Actin-related protein 3 OS=Homo sapiens OX=9606 GN=ACTR3 PE=1 SV=3 - [ARP3_HUMAN]	AALVDYLDGK	1.97	High	455000	28751		AALVDYLDGK		+
ACTR3	Actin-related protein 3 OS=Homo sapiens OX=9606 GN=ACTR3 PE=1 SV=3 - [ARP3_HUMAN]	DNNQFASASLDR	2	High	330000	85744			DNNQFASASLDR
ACTR3	Actin-related protein 3 OS=Homo sapiens OX=9606 GN=ACTR3 PE=1 SV=3 - [ARP3_HUMAN]	DPMLLSGTHVMEGSGR	2.49	High	1000000	108838			DPMLLSGTHVMEGSGR	+
ACTR3	Actin-related protein 3 OS=Homo sapiens OX=9606 GN=ACTR3 PE=1 SV=3 - [ARP3_HUMAN]	GLDVDSLVIEHIQVNK	3.23	High	128000	142377			GLDVDSLVIEHIQVNK	+
ACTR3	Actin-related protein 3 OS=Homo sapiens OX=9606 GN=ACTR3 PE=1 SV=3 - [ARP3_HUMAN]	GSELEITLTR	2.66	High	292000	108957			GSELEITLTR	+
ACTR3	Actin-related protein 3 OS=Homo sapiens OX=9606 GN=ACTR3 PE=1 SV=3 - [ARP3_HUMAN]	INPSSMFDVQVK	2.32	High	160000	131618			INPSSMFDVQVK
ACTR3	Actin-related protein 3 OS=Homo sapiens OX=9606 GN=ACTR3 PE=1 SV=3 - [ARP3_HUMAN]	LAGDPSAGDGAAPR	2.19	High	135000	39516			LAGDPSAGDGAAPR	+
ACTR3	Actin-related protein 3 OS=Homo sapiens OX=9606 GN=ACTR3 PE=1 SV=3 - [ARP3_HUMAN]	LDELQASDVSVK	4.45	High	550000	90781			LDELQASDVSVK	+
ACTR3	Actin-related protein 3 OS=Homo sapiens OX=9606 GN=ACTR3 PE=1 SV=3 - [ARP3_HUMAN]	LENEIQTYR	2.62	High	1120000	65688			LENEIQTYR	+
ACTR3	Actin-related protein 3 OS=Homo sapiens OX=9606 GN=ACTR3 PE=1 SV=3 - [ARP3_HUMAN]	VDIDAPDVDVHGPDWHLK	2.39	High	259000	124824			VDIDAPDVDVHGPDWHLK	+
ACYP1	Acylphosphatase-1 OS=Homo sapiens OX=9606 GN=ACYP1 PE=1 SV=2 - [ACYP1_HUMAN]	EQAELTGLR	3	High	338000	65097			EQAELTGLR	+
ACYP1	Acylphosphatase-1 OS=Homo sapiens OX=9606 GN=ACYP1 PE=1 SV=2 - [ACYP1_HUMAN]	ESLAESAAAYTK	2.05	High	350000	93956			ESLAESAAAYTK	+
ACYP1	Acylphosphatase-1 OS=Homo sapiens OX=9606 GN=ACYP1 PE=1 SV=2 - [ACYP1_HUMAN]	VAGALAEAGVGLEEIAK	2.62	High	563000	141696			VAGALAEAGVGLEEIAK
ACYP2	Acylphosphatase-2 OS=Homo sapiens OX=9606 GN=ACYP2 PE=1 SV=2 - [ACYP2_HUMAN]	DVALLQGR	2.7	High	200000	35490			DVALLQGR	+
ADAM10	Disintegrin and metalloproteinase domain-containing protein 10 OS=Homo sapiens OX=9606 GN=ADAM10 PE=1 SV=1 - [ADA10_HUMAN]	NEVWWTIDGK	2.58	High	92000	139852			NEVWWTIDGK	+
ADAM9	Disintegrin and metalloproteinase domain-containing protein 9 OS=Homo sapiens OX=9606 GN=ADAM9 PE=1 SV=1 - [ADAM9_HUMAN]	GPTEADELMK	3.12	High	166000	70002			GPTEADELMK	+
ADAM9	Disintegrin and metalloproteinase domain-containing protein 9 OS=Homo sapiens OX=9606 GN=ADAM9 PE=1 SV=1 - [ADAM9_HUMAN]	HQEGEIFDTEK	3.04	High	186000	48991			HQEGEIFDTEK	+
ADAM9	Disintegrin and metalloproteinase domain-containing protein 9 OS=Homo sapiens OX=9606 GN=ADAM9 PE=1 SV=1 - [ADAM9_HUMAN]	VSQPIEGHAASFAQFK	1.98	High	286000	92316			VSQPIEGHAASFAQFK	+
ADAR	Double-stranded RNA-specific adenosine deaminase OS=Homo sapiens OX=9606 GN=ADAR PE=1 SV=4 - [DSRAD_HUMAN]	EHVGTDQFGNK	2.65	High	0	26683			EHVGTDQFGNK	+
ADAR	Double-stranded RNA-specific adenosine deaminase OS=Homo sapiens OX=9606 GN=ADAR PE=1 SV=4 - [DSRAD_HUMAN]	FQSIVIGCALEDQK	2.8	High	186000	130721			FQSIVIGCALEDQK
ADAR	Double-stranded RNA-specific adenosine deaminase OS=Homo sapiens OX=9606 GN=ADAR PE=1 SV=4 - [DSRAD_HUMAN]	SEESSHYSTEK	2.43	High	112000	3573			SEESSHYSTEK	+
ADAR	Double-stranded RNA-specific adenosine deaminase OS=Homo sapiens OX=9606 GN=ADAR PE=1 SV=4 - [DSRAD_HUMAN]	SLTPDDDVFQYLAHTYASR	2.03	High	117000	138576			SLTPDDDVFQYLAHTYASR
ADAR	Double-stranded RNA-specific adenosine deaminase OS=Homo sapiens OX=9606 GN=ADAR PE=1 SV=4 - [DSRAD_HUMAN]	YALYDASFETK	4.07	High	202000	119737			YALYDASFETK	+
ADCYAP1	Pituitary adenylate cyclase-activating polypeptide OS=Homo sapiens OX=9606 GN=ADCYAP1 PE=1 SV=3 - [PACA_HUMAN]	TGTGTLSVFGMQAR	1.96	High	0	125272			TGTGTLSVFGMQAR
ADD1	Alpha-adducin OS=Homo sapiens OX=9606 GN=ADD1 PE=1 SV=2 - [ADDA_HUMAN]	DGIVLGADTR	2.23	High	341000	86702			DGIVLGADTR	+
ADD3	Gamma-adducin OS=Homo sapiens OX=9606 GN=ADD3 PE=1 SV=1 - [ADDG_HUMAN]	VHACGVNPVETYIR	1.96	High	184000	88611			VHACGVNPVETYIR	+
ADGRE2	Adhesion G protein-coupled receptor E2 OS=Homo sapiens OX=9606 GN=ADGRE2 PE=1 SV=2 - [AGRE2_HUMAN]	GPILMELQTYR	3.11	High	156000	136370			GPILMELQTYR	+
ADH5	Alcohol dehydrogenase class-3 OS=Homo sapiens OX=9606 GN=ADH5 PE=1 SV=4 - [ADHX_HUMAN]	LLDLELTSR	2.11	High	691000	127734			LLDLELTSR	+
ADH5	Alcohol dehydrogenase class-3 OS=Homo sapiens OX=9606 GN=ADH5 PE=1 SV=4 - [ADHX_HUMAN]	MAGTAFDFENMK	3.93	High	220000	130020			MAGTAFDFENMK	+
ADH5	Alcohol dehydrogenase class-3 OS=Homo sapiens OX=9606 GN=ADH5 PE=1 SV=4 - [ADHX_HUMAN]	STVLTPMFVETQASQGTLQTR	2.55	High	142000	142612			STVLTPMFVETQASQGTLQTR	+
ADH5	Alcohol dehydrogenase class-3 OS=Homo sapiens OX=9606 GN=ADH5 PE=1 SV=4 - [ADHX_HUMAN]	YCFQITSFDGK	3.54	High	142000	134885			YCFQITSFDGK	+
ADI1	1,2-dihydroxy-3-keto-5-methylthiopentene dioxygenase OS=Homo sapiens OX=9606 GN=ADI1 PE=1 SV=1 - [MTND_HUMAN]	DGTYAVTYIPDK	2.64	High	313000	113790			DGTYAVTYIPDK	+
ADI1	1,2-dihydroxy-3-keto-5-methylthiopentene dioxygenase OS=Homo sapiens OX=9606 GN=ADI1 PE=1 SV=1 - [MTND_HUMAN]	GNAAWQEQLK	3.59	High	741000	73008			GNAAWQEQLK	+
ADK	Adenosine kinase OS=Homo sapiens OX=9606 GN=ADK PE=1 SV=2 - [ADK_HUMAN]	EAALSTALSEK	2.38	High	508000	75416			EAALSTALSEK	+
ADK	Adenosine kinase OS=Homo sapiens OX=9606 GN=ADK PE=1 SV=2 - [ADK_HUMAN]	EGEEATAEAEEK	3.76	High	1220000	25155			EGEEATAEAEEK	+
ADK	Adenosine kinase OS=Homo sapiens OX=9606 GN=ADK PE=1 SV=2 - [ADK_HUMAN]	HPDASVNFSEFSK	2	High	347000	90405			HPDASVNFSEFSK	+
ADK	Adenosine kinase OS=Homo sapiens OX=9606 GN=ADK PE=1 SV=2 - [ADK_HUMAN]	LLELFPVNR	2.06	High	135000	141462			LLELFPVNR	+
ADK	Adenosine kinase OS=Homo sapiens OX=9606 GN=ADK PE=1 SV=2 - [ADK_HUMAN]	SPDSDVAATLK	2.79	High	677000	67149			SPDSDVAATLK	+
ADPGK	ADP-dependent glucokinase OS=Homo sapiens OX=9606 GN=ADPGK PE=1 SV=1 - [ADPGK_HUMAN]	RLTLLAQQK	3.6	High	114000	45148			RLTLLAQQK	+
ADPRHL2	Poly(ADP-ribose) glycohydrolase ARH3 OS=Homo sapiens OX=9606 GN=ADPRHL2 PE=1 SV=1 - [ARHL2_HUMAN]	EIIDPVLDR	2.31	High	337000	113467			EIIDPVLDR	+
ADPRHL2	Poly(ADP-ribose) glycohydrolase ARH3 OS=Homo sapiens OX=9606 GN=ADPRHL2 PE=1 SV=1 - [ARHL2_HUMAN]	FTQDTQPHYIYSPR	2.77	High	399000	78307			FTQDTQPHYIYSPR	+
ADPRHL2	Poly(ADP-ribose) glycohydrolase ARH3 OS=Homo sapiens OX=9606 GN=ADPRHL2 PE=1 SV=1 - [ARHL2_HUMAN]	KDVIELTDDSFDK	2.95	High	138000	108833			KDVIELTDDSFDK	+
ADRM1	Proteasomal ubiquitin receptor ADRM1 OS=Homo sapiens OX=9606 GN=ADRM1 PE=1 SV=2 - [ADRM1_HUMAN]	AMQNNAKPEQK	2.54	High	123000	1267			AMQNNAKPEQK	+
ADRM1	Proteasomal ubiquitin receptor ADRM1 OS=Homo sapiens OX=9606 GN=ADRM1 PE=1 SV=2 - [ADRM1_HUMAN]	YQEALAK	2.67	High	195000	25099			YQEALAK	+
ADSL	Adenylosuccinate lyase OS=Homo sapiens OX=9606 GN=ADSL PE=1 SV=2 - [PUR8_HUMAN]	FGFAIGSQTTK	2.42	High	293000	106787			FGFAIGSQTTK	+
ADSL	Adenylosuccinate lyase OS=Homo sapiens OX=9606 GN=ADSL PE=1 SV=2 - [PUR8_HUMAN]	FGQVYTEAK	2.17	High	312000	55396			FGQVYTEAK	+
ADSS	Adenylosuccinate synthetase isozyme 2 OS=Homo sapiens OX=9606 GN=ADSS PE=1 SV=3 - [PURA2_HUMAN]	ALHSVLQAVPLNELR	2.27	High	0	127672			ALHSVLQAVPLNELR
ADSS	Adenylosuccinate synthetase isozyme 2 OS=Homo sapiens OX=9606 GN=ADSS PE=1 SV=3 - [PURA2_HUMAN]	APNISMPDVDLNLK	3.43	High	172000	142181			APNISMPDVDLNLK	+
ADSS	Adenylosuccinate synthetase isozyme 2 OS=Homo sapiens OX=9606 GN=ADSS PE=1 SV=3 - [PURA2_HUMAN]	AVFVDLEPTVIDEIR	2.21	High	40400	150819			AVFVDLEPTVIDEIR	+
ADSS	Adenylosuccinate synthetase isozyme 2 OS=Homo sapiens OX=9606 GN=ADSS PE=1 SV=3 - [PURA2_HUMAN]	GYKPPDEGPSEYQTIPLNK	2.02	High	541000	99096			GYKPPDEGPSEYQTIPLNK	+
ADSSL1	Adenylosuccinate synthetase isozyme 1 OS=Homo sapiens OX=9606 GN=ADSSL1 PE=1 SV=1 - [PURA1_HUMAN]	VPFLEVNDPGEPSGLETLK	2.92	High	108000	147571		VPFLEVNDPGEPSGLETLK		+
AFG3L2	AFG3-like protein 2 OS=Homo sapiens OX=9606 GN=AFG3L2 PE=1 SV=2 - [AFG32_HUMAN]	DDDFPSLQAIAR	3.09	High	81800	144195		DDDFPSLQAIAR
AFG3L2	AFG3-like protein 2 OS=Homo sapiens OX=9606 GN=AFG3L2 PE=1 SV=2 - [AFG32_HUMAN]	GTDTQTPAVLSPSK	2.15	High	405000	52428			GTDTQTPAVLSPSK	+
AFG3L2	AFG3-like protein 2 OS=Homo sapiens OX=9606 GN=AFG3L2 PE=1 SV=2 - [AFG32_HUMAN]	IGEEQSPEDAEDGPPELLFIHGGHTAK	2.42	High	267000	104022			IGEEQSPEDAEDGPPELLFIHGGHTAK	+
AFG3L2	AFG3-like protein 2 OS=Homo sapiens OX=9606 GN=AFG3L2 PE=1 SV=2 - [AFG32_HUMAN]	LLLGAGAVAYGVR	2.89	High	562000	128492			LLLGAGAVAYGVR	+
AFG3L2	AFG3-like protein 2 OS=Homo sapiens OX=9606 GN=AFG3L2 PE=1 SV=2 - [AFG32_HUMAN]	MAAADSVQQR	2.45	High	244000	24445			MAAADSVQQR	+
AFG3L2	AFG3-like protein 2 OS=Homo sapiens OX=9606 GN=AFG3L2 PE=1 SV=2 - [AFG32_HUMAN]	SFEVVFNDPEK	2.55	High	247000	124640			SFEVVFNDPEK	+
AGA	N(4)-(beta-N-acetylglucosaminyl)-L-asparaginase OS=Homo sapiens OX=9606 GN=AGA PE=1 SV=2 - [ASPG_HUMAN]	GGSGSHNWGTVK	2.54	High	116000	17280			GGSGSHNWGTVK	+
AGA	N(4)-(beta-N-acetylglucosaminyl)-L-asparaginase OS=Homo sapiens OX=9606 GN=AGA PE=1 SV=2 - [ASPG_HUMAN]	ICDQWDNLGALTQK	2.21	High	0	137159			ICDQWDNLGALTQK
AGFG1	Arf-GAP domain and FG repeat-containing protein 1 OS=Homo sapiens OX=9606 GN=AGFG1 PE=1 SV=2 - [AGFG1_HUMAN]	QLEVEPEEPEAENK	2.81	High	0	75675			QLEVEPEEPEAENK	+
AGFG1	Arf-GAP domain and FG repeat-containing protein 1 OS=Homo sapiens OX=9606 GN=AGFG1 PE=1 SV=2 - [AGFG1_HUMAN]	VTAPPEAEYSGLVR	2.49	High	332000	108117			VTAPPEAEYSGLVR	+
AGL	Glycogen debranching enzyme OS=Homo sapiens OX=9606 GN=AGL PE=1 SV=3 - [GDE_HUMAN]	AGLTEPVLIR	2.06	High	137000	109116			AGLTEPVLIR	+
AGL	Glycogen debranching enzyme OS=Homo sapiens OX=9606 GN=AGL PE=1 SV=3 - [GDE_HUMAN]	GTVTGQVQGPEDK	2.18	High	221000	35338			GTVTGQVQGPEDK	+
AGL	Glycogen debranching enzyme OS=Homo sapiens OX=9606 GN=AGL PE=1 SV=3 - [GDE_HUMAN]	LEAVSHTSDMHR	2.28	High	135000	20090			LEAVSHTSDMHR	+
AGL	Glycogen debranching enzyme OS=Homo sapiens OX=9606 GN=AGL PE=1 SV=3 - [GDE_HUMAN]	RIPADTFAALK	2.47	High	306000	89026			RIPADTFAALK	+
AGL	Glycogen debranching enzyme OS=Homo sapiens OX=9606 GN=AGL PE=1 SV=3 - [GDE_HUMAN]	SNLISGSVMYIEEK	2.28	High	110000	137786			SNLISGSVMYIEEK	+
AGL	Glycogen debranching enzyme OS=Homo sapiens OX=9606 GN=AGL PE=1 SV=3 - [GDE_HUMAN]	VAAETQSPSLFGSTK	2.7	High	229000	91865			VAAETQSPSLFGSTK	+
AGMAT	Agmatinase, mitochondrial OS=Homo sapiens OX=9606 GN=AGMAT PE=1 SV=2 - [SPEB_HUMAN]	NADLNAQTVVK	2.39	High	421000	58664			NADLNAQTVVK
AGO1	Protein argonaute-1 OS=Homo sapiens OX=9606 GN=AGO1 PE=1 SV=3 - [AGO1_HUMAN]	VTGTLDANR	1.89	High	307000	24614			VTGTLDANR
AGPAT2	1-acyl-sn-glycerol-3-phosphate acyltransferase beta OS=Homo sapiens OX=9606 GN=AGPAT2 PE=1 SV=1 - [PLCB_HUMAN]	DTMLQALR	1.91	High	347000	107686			DTMLQALR
AGPS	Alkyldihydroxyacetonephosphate synthase, peroxisomal OS=Homo sapiens OX=9606 GN=AGPS PE=1 SV=1 - [ADAS_HUMAN]	EGPYSISVLYGDEEVPR	2.42	High	38500	144490			EGPYSISVLYGDEEVPR	+
AGPS	Alkyldihydroxyacetonephosphate synthase, peroxisomal OS=Homo sapiens OX=9606 GN=AGPS PE=1 SV=1 - [ADAS_HUMAN]	HLADHGQLSGIQR	2.21	High	142000	34074			HLADHGQLSGIQR	+
AGPS	Alkyldihydroxyacetonephosphate synthase, peroxisomal OS=Homo sapiens OX=9606 GN=AGPS PE=1 SV=1 - [ADAS_HUMAN]	IIVLGLLPR	2.33	High	42100	145162			IIVLGLLPR	+
AGPS	Alkyldihydroxyacetonephosphate synthase, peroxisomal OS=Homo sapiens OX=9606 GN=AGPS PE=1 SV=1 - [ADAS_HUMAN]	REDLVVAPAGITLK	3.24	High	283000	84114			REDLVVAPAGITLK	+
AGPS	Alkyldihydroxyacetonephosphate synthase, peroxisomal OS=Homo sapiens OX=9606 GN=AGPS PE=1 SV=1 - [ADAS_HUMAN]	VESLDVDSEAK	2.1	High	160000	61383			VESLDVDSEAK	+
AGPS	Alkyldihydroxyacetonephosphate synthase, peroxisomal OS=Homo sapiens OX=9606 GN=AGPS PE=1 SV=1 - [ADAS_HUMAN]	VILDEGHAIR	3.48	High	457000	57323			VILDEGHAIR
AGPS	Alkyldihydroxyacetonephosphate synthase, peroxisomal OS=Homo sapiens OX=9606 GN=AGPS PE=1 SV=1 - [ADAS_HUMAN]	WNTTLYEGTWR	2.66	High	159000	131832		WNTTLYEGTWR		+
AGRN	Agrin OS=Homo sapiens OX=9606 GN=AGRN PE=1 SV=5 - [AGRIN_HUMAN]	IEEACEIYAR	2.22	High	325000	77132		IEEACEIYAR		+
AGRN	Agrin OS=Homo sapiens OX=9606 GN=AGRN PE=1 SV=5 - [AGRIN_HUMAN]	SDTSFMFQR	2.22	High	220000	106195			SDTSFMFQR
AGTRAP	Type-1 angiotensin II receptor-associated protein OS=Homo sapiens OX=9606 GN=AGTRAP PE=1 SV=1 - [ATRAP_HUMAN]	AHGQDLGTAGSCLR	1.94	High	555000	40572			AHGQDLGTAGSCLR	+
AGTRAP	Type-1 angiotensin II receptor-associated protein OS=Homo sapiens OX=9606 GN=AGTRAP PE=1 SV=1 - [ATRAP_HUMAN]	QIFHPEQLITGK	3.33	High	417000	113477		QIFHPEQLITGK		+
AGTRAP	Type-1 angiotensin II receptor-associated protein OS=Homo sapiens OX=9606 GN=AGTRAP PE=1 SV=1 - [ATRAP_HUMAN]	TVSLLDENNVSSYLSK	2.67	High	84200	142566			TVSLLDENNVSSYLSK	+
AHCY	Adenosylhomocysteinase OS=Homo sapiens OX=9606 GN=AHCY PE=1 SV=4 - [SAHH_HUMAN]	AEAEAWYQTK	2.56	High	954000	73695			AEAEAWYQTK	+
AHCY	Adenosylhomocysteinase OS=Homo sapiens OX=9606 GN=AHCY PE=1 SV=4 - [SAHH_HUMAN]	AQVEQELTTLR	2.34	High	5460000	97860			AQVEQELTTLR	+
AHCY	Adenosylhomocysteinase OS=Homo sapiens OX=9606 GN=AHCY PE=1 SV=4 - [SAHH_HUMAN]	DIVENYFMR	2.49	High	144000	142599			DIVENYFMR	+
AHCY	Adenosylhomocysteinase OS=Homo sapiens OX=9606 GN=AHCY PE=1 SV=4 - [SAHH_HUMAN]	ILQEYITQEGHK	2.16	High	1190000	72595			ILQEYITQEGHK	+
AHCY	Adenosylhomocysteinase OS=Homo sapiens OX=9606 GN=AHCY PE=1 SV=4 - [SAHH_HUMAN]	KTEVLMENFR	4.05	High	361000	76782			KTEVLMENFR	+
AHCY	Adenosylhomocysteinase OS=Homo sapiens OX=9606 GN=AHCY PE=1 SV=4 - [SAHH_HUMAN]	MDFQHRPGGK	4.62	High	778000	27212			MDFQHRPGGK	+
AHCY	Adenosylhomocysteinase OS=Homo sapiens OX=9606 GN=AHCY PE=1 SV=4 - [SAHH_HUMAN]	QPAPTTIGGLNK	2.97	High	550000	64665			QPAPTTIGGLNK
AHCY	Adenosylhomocysteinase OS=Homo sapiens OX=9606 GN=AHCY PE=1 SV=4 - [SAHH_HUMAN]	SSPEVSSINQEALVLTAK	3.19	High	1450000	106859			SSPEVSSINQEALVLTAK	+
AHCY	Adenosylhomocysteinase OS=Homo sapiens OX=9606 GN=AHCY PE=1 SV=4 - [SAHH_HUMAN]	SVIEQGGIQTVDQLIK	3.92	High	327000	142599			SVIEQGGIQTVDQLIK	+
AHCY	Adenosylhomocysteinase OS=Homo sapiens OX=9606 GN=AHCY PE=1 SV=4 - [SAHH_HUMAN]	SYQALALWK	2.25	High	471000	129283			SYQALALWK	+
AHCY	Adenosylhomocysteinase OS=Homo sapiens OX=9606 GN=AHCY PE=1 SV=4 - [SAHH_HUMAN]	TLLADQGEIR	2.94	High	462000	81913			TLLADQGEIR	+
AHCY	Adenosylhomocysteinase OS=Homo sapiens OX=9606 GN=AHCY PE=1 SV=4 - [SAHH_HUMAN]	TTVLAMDQVPR	3.95	High	226000	102457			TTVLAMDQVPR	+
AHCY	Adenosylhomocysteinase OS=Homo sapiens OX=9606 GN=AHCY PE=1 SV=4 - [SAHH_HUMAN]	VAVAGCCHGELDK	2.57	High	178000	31646			VAVAGCCHGELDK	+
AHCY	Adenosylhomocysteinase OS=Homo sapiens OX=9606 GN=AHCY PE=1 SV=4 - [SAHH_HUMAN]	VCEVCSAYLGLHDNDR	2.72	High	411000	95805			VCEVCSAYLGLHDNDR	+
AHCYL1	S-adenosylhomocysteine hydrolase-like protein 1 OS=Homo sapiens OX=9606 GN=AHCYL1 PE=1 SV=2 - [SAHH2_HUMAN]	EIEDPEDRKPEDWDERPK	3.08	High	636000	64758		EIEDPEDRKPEDWDERPK		+
AHCYL1	S-adenosylhomocysteine hydrolase-like protein 1 OS=Homo sapiens OX=9606 GN=AHCYL1 PE=1 SV=2 - [SAHH2_HUMAN]	GFQALGDAADIR	2.26	High	213000	113842			GFQALGDAADIR	+
AHCYL1	S-adenosylhomocysteine hydrolase-like protein 1 OS=Homo sapiens OX=9606 GN=AHCYL1 PE=1 SV=2 - [SAHH2_HUMAN]|Adenosylhomocysteinase OS=Homo sapiens OX=9606 GN=AHCY PE=1 SV=4 - [SAHH_HUMAN]	IPWSALK	2.05	High	1500000	22582		IPWSALK
AHCYL1	S-adenosylhomocysteine hydrolase-like protein 1 OS=Homo sapiens OX=9606 GN=AHCYL1 PE=1 SV=2 - [SAHH2_HUMAN]	LKPNLGNGADLPNYR	2.86	High	362000	87782		LKPNLGNGADLPNYR		+
AHCYL1	S-adenosylhomocysteine hydrolase-like protein 1 OS=Homo sapiens OX=9606 GN=AHCYL1 PE=1 SV=2 - [SAHH2_HUMAN]	RKGDEVDGVDEVAK	1.91	High	334000	8789		RKGDEVDGVDEVAK		+
AHNAK	Neuroblast differentiation-associated protein AHNAK OS=Homo sapiens OX=9606 GN=AHNAK PE=1 SV=2 - [AHNK_HUMAN]	AEEDTQFNYHR	5.21	High	1250000	46433			AEEDTQFNYHR	+
AHNAK	Neuroblast differentiation-associated protein AHNAK OS=Homo sapiens OX=9606 GN=AHNAK PE=1 SV=2 - [AHNK_HUMAN]	AELRDDPIISTHLAK	2.51	High	517000	78589			AELRDDPIISTHLAK	+
AHNAK	Neuroblast differentiation-associated protein AHNAK OS=Homo sapiens OX=9606 GN=AHNAK PE=1 SV=2 - [AHNK_HUMAN]	AHTMTDDVTFWK	2.39	High	262000	31762			AHTMTDDVTFWK	+
AHNAK	Neuroblast differentiation-associated protein AHNAK OS=Homo sapiens OX=9606 GN=AHNAK PE=1 SV=2 - [AHNK_HUMAN]	AIAAAHTFLLK	4.67	High	1350000	84977			AIAAAHTFLLK
AHNAK	Neuroblast differentiation-associated protein AHNAK OS=Homo sapiens OX=9606 GN=AHNAK PE=1 SV=2 - [AHNK_HUMAN]	AVGASFPLYEPAK	4.34	High	433000	120841			AVGASFPLYEPAK
AHNAK	Neuroblast differentiation-associated protein AHNAK OS=Homo sapiens OX=9606 GN=AHNAK PE=1 SV=2 - [AHNK_HUMAN]	CLIEILASR	2.99	High	449000	99077			CLIEILASR	+
AHNAK	Neuroblast differentiation-associated protein AHNAK OS=Homo sapiens OX=9606 GN=AHNAK PE=1 SV=2 - [AHNK_HUMAN]	CNEIINWLDK	3.41	High	443000	142073			CNEIINWLDK	+
AHNAK	Neuroblast differentiation-associated protein AHNAK OS=Homo sapiens OX=9606 GN=AHNAK PE=1 SV=2 - [AHNK_HUMAN]	CPLSGACYSPEFK	2.63	High	1290000	103889			CPLSGACYSPEFK	+
AHNAK	Neuroblast differentiation-associated protein AHNAK OS=Homo sapiens OX=9606 GN=AHNAK PE=1 SV=2 - [AHNK_HUMAN]	CYLFGGLANDSEDPK	3.51	High	365000	132885			CYLFGGLANDSEDPK	+
AHNAK	Neuroblast differentiation-associated protein AHNAK OS=Homo sapiens OX=9606 GN=AHNAK PE=1 SV=2 - [AHNK_HUMAN]	DLSTVEALQNLK	3.97	High	194000	138721			DLSTVEALQNLK	+
AHNAK	Neuroblast differentiation-associated protein AHNAK OS=Homo sapiens OX=9606 GN=AHNAK PE=1 SV=2 - [AHNK_HUMAN]	DLTDGHFENILADNSVNDQTK	3.83	High	183000	141119			DLTDGHFENILADNSVNDQTK	+
AHNAK	Neuroblast differentiation-associated protein AHNAK OS=Homo sapiens OX=9606 GN=AHNAK PE=1 SV=2 - [AHNK_HUMAN]	DQAAEGINLIK	1.92	High	261000	64157			DQAAEGINLIK	+
AHNAK	Neuroblast differentiation-associated protein AHNAK OS=Homo sapiens OX=9606 GN=AHNAK PE=1 SV=2 - [AHNK_HUMAN]	DVDDFFEHER	2.75	High	109000	115129			DVDDFFEHER
AHNAK	Neuroblast differentiation-associated protein AHNAK OS=Homo sapiens OX=9606 GN=AHNAK PE=1 SV=2 - [AHNK_HUMAN]	DVEGSTSPQIGDK	3.96	High	1130000	54208			DVEGSTSPQIGDK	+
AHNAK	Neuroblast differentiation-associated protein AHNAK OS=Homo sapiens OX=9606 GN=AHNAK PE=1 SV=2 - [AHNK_HUMAN]	DVRPYIVGAVVR	3.62	High	0	111001			DVRPYIVGAVVR	+
AHNAK	Neuroblast differentiation-associated protein AHNAK OS=Homo sapiens OX=9606 GN=AHNAK PE=1 SV=2 - [AHNK_HUMAN]	EALGDAQQSVR	2.23	High	341000	10166			EALGDAQQSVR	+
AHNAK	Neuroblast differentiation-associated protein AHNAK OS=Homo sapiens OX=9606 GN=AHNAK PE=1 SV=2 - [AHNK_HUMAN]	EDPDMASAVAAIR	2.48	High	202000	91991			EDPDMASAVAAIR	+
AHNAK	Neuroblast differentiation-associated protein AHNAK OS=Homo sapiens OX=9606 GN=AHNAK PE=1 SV=2 - [AHNK_HUMAN]	EEEGTGVVHQAPYFGAEDYR	2.71	High	247000	108491			EEEGTGVVHQAPYFGAEDYR	+
AHNAK	Neuroblast differentiation-associated protein AHNAK OS=Homo sapiens OX=9606 GN=AHNAK PE=1 SV=2 - [AHNK_HUMAN]	EEEHDCFLEEIMTK	3.38	High	75400	140212			EEEHDCFLEEIMTK	+
AHNAK	Neuroblast differentiation-associated protein AHNAK OS=Homo sapiens OX=9606 GN=AHNAK PE=1 SV=2 - [AHNK_HUMAN]	EGMNIVEAMER	2.2	High	1560000	19666			EGMNIVEAMER	+
AHNAK	Neuroblast differentiation-associated protein AHNAK OS=Homo sapiens OX=9606 GN=AHNAK PE=1 SV=2 - [AHNK_HUMAN]	EIVEVKEENIEDATEK	3.9	High	517000	88196			EIVEVKEENIEDATEK	+
AHNAK	Neuroblast differentiation-associated protein AHNAK OS=Homo sapiens OX=9606 GN=AHNAK PE=1 SV=2 - [AHNK_HUMAN]	EIVPVLVSTR	2.8	High	262000	116557			EIVPVLVSTR	+
AHNAK	Neuroblast differentiation-associated protein AHNAK OS=Homo sapiens OX=9606 GN=AHNAK PE=1 SV=2 - [AHNK_HUMAN]	ELGLPEELVSR	2.18	High	107000	134855			ELGLPEELVSR	+
AHNAK	Neuroblast differentiation-associated protein AHNAK OS=Homo sapiens OX=9606 GN=AHNAK PE=1 SV=2 - [AHNK_HUMAN]	ELLHSQNTWLNTELK	4.47	High	202000	122230			ELLHSQNTWLNTELK	+
AHNAK	Neuroblast differentiation-associated protein AHNAK OS=Homo sapiens OX=9606 GN=AHNAK PE=1 SV=2 - [AHNK_HUMAN]	EQLTQELQEAR	2.56	High	796000	38972			EQLTQELQEAR
AHNAK	Neuroblast differentiation-associated protein AHNAK OS=Homo sapiens OX=9606 GN=AHNAK PE=1 SV=2 - [AHNK_HUMAN]	EQVLDVLTK	3.88	High	277000	116208		EQVLDVLTK		+
AHNAK	Neuroblast differentiation-associated protein AHNAK OS=Homo sapiens OX=9606 GN=AHNAK PE=1 SV=2 - [AHNK_HUMAN]	ESILDGLK	2.31	High	1630000	81433		ESILDGLK		+
AHNAK	Neuroblast differentiation-associated protein AHNAK OS=Homo sapiens OX=9606 GN=AHNAK PE=1 SV=2 - [AHNK_HUMAN]	FSLVPHNYGLVLYENK	3.15	High	520000	139913			FSLVPHNYGLVLYENK	+
AHNAK	Neuroblast differentiation-associated protein AHNAK OS=Homo sapiens OX=9606 GN=AHNAK PE=1 SV=2 - [AHNK_HUMAN]	FYHEELNAPIR	2.23	High	2630000	80969			FYHEELNAPIR	+
AHNAK	Neuroblast differentiation-associated protein AHNAK OS=Homo sapiens OX=9606 GN=AHNAK PE=1 SV=2 - [AHNK_HUMAN]	GDRSEDFGVNEDLADSDAR	2.74	High	372000	98664			GDRSEDFGVNEDLADSDAR	+
AHNAK	Neuroblast differentiation-associated protein AHNAK OS=Homo sapiens OX=9606 GN=AHNAK PE=1 SV=2 - [AHNK_HUMAN]	GFAFISFHR	2.15	High	751000	121811			GFAFISFHR	+
AHNAK	Neuroblast differentiation-associated protein AHNAK OS=Homo sapiens OX=9606 GN=AHNAK PE=1 SV=2 - [AHNK_HUMAN]	GSIVWQEVFDDK	3.29	High	105000	145671			GSIVWQEVFDDK	+
AHNAK	Neuroblast differentiation-associated protein AHNAK OS=Homo sapiens OX=9606 GN=AHNAK PE=1 SV=2 - [AHNK_HUMAN]	GSSASLVLK	2.24	High	301000	2731			GSSASLVLK	+
AHNAK	Neuroblast differentiation-associated protein AHNAK OS=Homo sapiens OX=9606 GN=AHNAK PE=1 SV=2 - [AHNK_HUMAN]	GTRPFVISR	2.3	High	2510000	46360			GTRPFVISR	+
AHNAK	Neuroblast differentiation-associated protein AHNAK OS=Homo sapiens OX=9606 GN=AHNAK PE=1 SV=2 - [AHNK_HUMAN]	GYDVDFPR	1.89	High	540000	64635			GYDVDFPR	+
AHNAK	Neuroblast differentiation-associated protein AHNAK OS=Homo sapiens OX=9606 GN=AHNAK PE=1 SV=2 - [AHNK_HUMAN]	HIEIFTDLSSR	2.79	High	701000	78040			HIEIFTDLSSR	+
AHNAK	Neuroblast differentiation-associated protein AHNAK OS=Homo sapiens OX=9606 GN=AHNAK PE=1 SV=2 - [AHNK_HUMAN]	HQAQIDHYLGLANK	2.4	High	373000	74333			HQAQIDHYLGLANK	+
AHNAK	Neuroblast differentiation-associated protein AHNAK OS=Homo sapiens OX=9606 GN=AHNAK PE=1 SV=2 - [AHNK_HUMAN]	HYVYGPLPQSFDK	2.8	High	527000	101301			HYVYGPLPQSFDK	+
AHNAK	Neuroblast differentiation-associated protein AHNAK OS=Homo sapiens OX=9606 GN=AHNAK PE=1 SV=2 - [AHNK_HUMAN]	IDVSVAAGHTDR	2.56	High	305000	49438			IDVSVAAGHTDR	+
AHNAK	Neuroblast differentiation-associated protein AHNAK OS=Homo sapiens OX=9606 GN=AHNAK PE=1 SV=2 - [AHNK_HUMAN]	IESPEEISLLPK	1.92	High	277000	82893			IESPEEISLLPK	+
AHNAK	Neuroblast differentiation-associated protein AHNAK OS=Homo sapiens OX=9606 GN=AHNAK PE=1 SV=2 - [AHNK_HUMAN]	IGFFNQQYAEQLR	4.35	High	119000	138082			IGFFNQQYAEQLR	+
AHNAK	Neuroblast differentiation-associated protein AHNAK OS=Homo sapiens OX=9606 GN=AHNAK PE=1 SV=2 - [AHNK_HUMAN]	IILDLISESPIK	2.59	High	96300	149373			IILDLISESPIK	+
AHNAK	Neuroblast differentiation-associated protein AHNAK OS=Homo sapiens OX=9606 GN=AHNAK PE=1 SV=2 - [AHNK_HUMAN]	IILLFDAHK	3.72	High	145000	113031			IILLFDAHK	+
AHNAK	Neuroblast differentiation-associated protein AHNAK OS=Homo sapiens OX=9606 GN=AHNAK PE=1 SV=2 - [AHNK_HUMAN]	ILFIGGITAPTVR	2.83	High	115000	41615			ILFIGGITAPTVR
AHNAK	Neuroblast differentiation-associated protein AHNAK OS=Homo sapiens OX=9606 GN=AHNAK PE=1 SV=2 - [AHNK_HUMAN]	ILTGHTQSVTCLR	2.26	High	334000	57274			ILTGHTQSVTCLR
AHNAK	Neuroblast differentiation-associated protein AHNAK OS=Homo sapiens OX=9606 GN=AHNAK PE=1 SV=2 - [AHNK_HUMAN]	INQLYEQAK	1.89	High	647000	14560			INQLYEQAK
AHNAK	Neuroblast differentiation-associated protein AHNAK OS=Homo sapiens OX=9606 GN=AHNAK PE=1 SV=2 - [AHNK_HUMAN]	INVYYNESSSQK	2.34	High	1190000	63175			INVYYNESSSQK	+
AHNAK	Neuroblast differentiation-associated protein AHNAK OS=Homo sapiens OX=9606 GN=AHNAK PE=1 SV=2 - [AHNK_HUMAN]	IQSIAPSLQVITSK	2.19	High	613000	80866			IQSIAPSLQVITSK	+
AHNAK	Neuroblast differentiation-associated protein AHNAK OS=Homo sapiens OX=9606 GN=AHNAK PE=1 SV=2 - [AHNK_HUMAN]	ISDEGIAYLVK	3.02	High	362000	125287			ISDEGIAYLVK	+
AHNAK	Neuroblast differentiation-associated protein AHNAK OS=Homo sapiens OX=9606 GN=AHNAK PE=1 SV=2 - [AHNK_HUMAN]	ISMPDVDLHVK	3.6	High	246000	110871			ISMPDVDLHVK	+
AHNAK	Neuroblast differentiation-associated protein AHNAK OS=Homo sapiens OX=9606 GN=AHNAK PE=1 SV=2 - [AHNK_HUMAN]	ITDIIGK	1.94	High	465000	50854			ITDIIGK	+
AHNAK	Neuroblast differentiation-associated protein AHNAK OS=Homo sapiens OX=9606 GN=AHNAK PE=1 SV=2 - [AHNK_HUMAN]	IYGISFPDPK	2	High	152000	72220			IYGISFPDPK	+
AHNAK	Neuroblast differentiation-associated protein AHNAK OS=Homo sapiens OX=9606 GN=AHNAK PE=1 SV=2 - [AHNK_HUMAN]	IYWSDLSQR	2.53	High	580000	115633			IYWSDLSQR	+
AHNAK	Neuroblast differentiation-associated protein AHNAK OS=Homo sapiens OX=9606 GN=AHNAK PE=1 SV=2 - [AHNK_HUMAN]	KQEDFMTTMDANEEK	2.44	High	126000	48494			KQEDFMTTMDANEEK	+
AHNAK	Neuroblast differentiation-associated protein AHNAK OS=Homo sapiens OX=9606 GN=AHNAK PE=1 SV=2 - [AHNK_HUMAN]	KQELEEICHDLEAR	2.18	High	362000	68710			KQELEEICHDLEAR	+
AHNAK	Neuroblast differentiation-associated protein AHNAK OS=Homo sapiens OX=9606 GN=AHNAK PE=1 SV=2 - [AHNK_HUMAN]	KYEEIDNAPEER	2.1	High	1240000	14725			KYEEIDNAPEER
AHNAK	Neuroblast differentiation-associated protein AHNAK OS=Homo sapiens OX=9606 GN=AHNAK PE=1 SV=2 - [AHNK_HUMAN]	LEEDAEMK	2.17	High	466000	4259			LEEDAEMK	+
AHNAK	Neuroblast differentiation-associated protein AHNAK OS=Homo sapiens OX=9606 GN=AHNAK PE=1 SV=2 - [AHNK_HUMAN]	LFGALTPLEPR	4.49	High	347000	138482			LFGALTPLEPR	+
AHNAK	Neuroblast differentiation-associated protein AHNAK OS=Homo sapiens OX=9606 GN=AHNAK PE=1 SV=2 - [AHNK_HUMAN]	LFLVQLQEK	3.61	High	397000	130042		LFLVQLQEK		+
AHNAK	Neuroblast differentiation-associated protein AHNAK OS=Homo sapiens OX=9606 GN=AHNAK PE=1 SV=2 - [AHNK_HUMAN]	LGAAAADAVTGR	2.09	High	1250000	59931			LGAAAADAVTGR	+
AHNAK	Neuroblast differentiation-associated protein AHNAK OS=Homo sapiens OX=9606 GN=AHNAK PE=1 SV=2 - [AHNK_HUMAN]	LGHGEEELETEK	1.92	High	1160000	33727			LGHGEEELETEK
AHNAK	Neuroblast differentiation-associated protein AHNAK OS=Homo sapiens OX=9606 GN=AHNAK PE=1 SV=2 - [AHNK_HUMAN]	LGVQDLFNSSK	3.5	High	213000	136853			LGVQDLFNSSK	+
AHNAK	Neuroblast differentiation-associated protein AHNAK OS=Homo sapiens OX=9606 GN=AHNAK PE=1 SV=2 - [AHNK_HUMAN]	LHNMIVDLDNVVK	3.33	High	249000	128180			LHNMIVDLDNVVK	+
AHNAK	Neuroblast differentiation-associated protein AHNAK OS=Homo sapiens OX=9606 GN=AHNAK PE=1 SV=2 - [AHNK_HUMAN]	LINLVGESLR	3.87	High	280000	124831			LINLVGESLR	+
AHNAK	Neuroblast differentiation-associated protein AHNAK OS=Homo sapiens OX=9606 GN=AHNAK PE=1 SV=2 - [AHNK_HUMAN]	LLASANLEEVTMK	2.54	High	92900	121903			LLASANLEEVTMK	+
AHNAK	Neuroblast differentiation-associated protein AHNAK OS=Homo sapiens OX=9606 GN=AHNAK PE=1 SV=2 - [AHNK_HUMAN]	LLDMDGIIVEK	3.74	High	120000	141176			LLDMDGIIVEK	+
AHNAK	Neuroblast differentiation-associated protein AHNAK OS=Homo sapiens OX=9606 GN=AHNAK PE=1 SV=2 - [AHNK_HUMAN]	LLDQIVEK	3.43	High	374000	35566			LLDQIVEK	+
AHNAK	Neuroblast differentiation-associated protein AHNAK OS=Homo sapiens OX=9606 GN=AHNAK PE=1 SV=2 - [AHNK_HUMAN]	LLQDFFNGK	2.24	High	94500	132998			LLQDFFNGK
AHNAK	Neuroblast differentiation-associated protein AHNAK OS=Homo sapiens OX=9606 GN=AHNAK PE=1 SV=2 - [AHNK_HUMAN]	LLSEGADVNAK	3.57	High	719000	50368			LLSEGADVNAK	+
AHNAK	Neuroblast differentiation-associated protein AHNAK OS=Homo sapiens OX=9606 GN=AHNAK PE=1 SV=2 - [AHNK_HUMAN]	LSMWDRPDDLIGR	2.51	High	238000	133380			LSMWDRPDDLIGR	+
AHNAK	Neuroblast differentiation-associated protein AHNAK OS=Homo sapiens OX=9606 GN=AHNAK PE=1 SV=2 - [AHNK_HUMAN]	LSNTQGVVSAFSTMMSVHR	2.6	High	64100	143829			LSNTQGVVSAFSTMMSVHR	+
AHNAK	Neuroblast differentiation-associated protein AHNAK OS=Homo sapiens OX=9606 GN=AHNAK PE=1 SV=2 - [AHNK_HUMAN]	LVINGNPITIFQERDPSK	3.09	High	137000	139911			LVINGNPITIFQERDPSK	+
AHNAK	Neuroblast differentiation-associated protein AHNAK OS=Homo sapiens OX=9606 GN=AHNAK PE=1 SV=2 - [AHNK_HUMAN]	LVNLQHLDLLNNK	2.86	High	241000	125536			LVNLQHLDLLNNK	+
AHNAK	Neuroblast differentiation-associated protein AHNAK OS=Homo sapiens OX=9606 GN=AHNAK PE=1 SV=2 - [AHNK_HUMAN]	LVSNHSLHETSSVFVDSLTK	2.77	High	404000	105353			LVSNHSLHETSSVFVDSLTK	+
AHNAK	Neuroblast differentiation-associated protein AHNAK OS=Homo sapiens OX=9606 GN=AHNAK PE=1 SV=2 - [AHNK_HUMAN]	MNFESFVK	3.65	High	363000	124014			MNFESFVK	+
AHNAK	Neuroblast differentiation-associated protein AHNAK OS=Homo sapiens OX=9606 GN=AHNAK PE=1 SV=2 - [AHNK_HUMAN]	NALNVLQR	2.82	High	453000	78873			NALNVLQR	+
AHNAK	Neuroblast differentiation-associated protein AHNAK OS=Homo sapiens OX=9606 GN=AHNAK PE=1 SV=2 - [AHNK_HUMAN]	NEMGHTPLDYAR	1.98	High	379000	72622			NEMGHTPLDYAR
AHNAK	Neuroblast differentiation-associated protein AHNAK OS=Homo sapiens OX=9606 GN=AHNAK PE=1 SV=2 - [AHNK_HUMAN]	NETGGGEGIEVLK	2.32	High	292000	29153			NETGGGEGIEVLK
AHNAK	Neuroblast differentiation-associated protein AHNAK OS=Homo sapiens OX=9606 GN=AHNAK PE=1 SV=2 - [AHNK_HUMAN]	NIEIDSPYEISR	2.09	High	175000	41615			NIEIDSPYEISR	+
AHNAK	Neuroblast differentiation-associated protein AHNAK OS=Homo sapiens OX=9606 GN=AHNAK PE=1 SV=2 - [AHNK_HUMAN]	NLLALIHR	4.85	High	1150000	111992			NLLALIHR	+
AHNAK	Neuroblast differentiation-associated protein AHNAK OS=Homo sapiens OX=9606 GN=AHNAK PE=1 SV=2 - [AHNK_HUMAN]	NQSPVLEPVGR	2.09	High	479000	41395			NQSPVLEPVGR
AHNAK	Neuroblast differentiation-associated protein AHNAK OS=Homo sapiens OX=9606 GN=AHNAK PE=1 SV=2 - [AHNK_HUMAN]	NVVLQTLEGHLR	3.57	High	201000	122732		NVVLQTLEGHLR		+
AHNAK	Neuroblast differentiation-associated protein AHNAK OS=Homo sapiens OX=9606 GN=AHNAK PE=1 SV=2 - [AHNK_HUMAN]	QAHLTNQYMQR	2.1	High	1090000	37330			QAHLTNQYMQR	+
AHNAK	Neuroblast differentiation-associated protein AHNAK OS=Homo sapiens OX=9606 GN=AHNAK PE=1 SV=2 - [AHNK_HUMAN]	QIQPFQVLTTR	3.45	High	281000	130023			QIQPFQVLTTR	+
AHNAK	Neuroblast differentiation-associated protein AHNAK OS=Homo sapiens OX=9606 GN=AHNAK PE=1 SV=2 - [AHNK_HUMAN]	QRIDEFESM	2.31	High	408000	102662			QRIDEFESM	+
AHNAK	Neuroblast differentiation-associated protein AHNAK OS=Homo sapiens OX=9606 GN=AHNAK PE=1 SV=2 - [AHNK_HUMAN]	QTFEAAILTQLHPR	3.44	High	184000	138030			QTFEAAILTQLHPR	+
AHNAK	Neuroblast differentiation-associated protein AHNAK OS=Homo sapiens OX=9606 GN=AHNAK PE=1 SV=2 - [AHNK_HUMAN]	RAESMLQQADK	2.13	High	1080000	28847			RAESMLQQADK	+
AHNAK	Neuroblast differentiation-associated protein AHNAK OS=Homo sapiens OX=9606 GN=AHNAK PE=1 SV=2 - [AHNK_HUMAN]	RLGSLVDEFK	2.31	High	539000	80764			RLGSLVDEFK	+
AHNAK	Neuroblast differentiation-associated protein AHNAK OS=Homo sapiens OX=9606 GN=AHNAK PE=1 SV=2 - [AHNK_HUMAN]	RPLFLAPDFDR	3.54	High	104000	122274			RPLFLAPDFDR	+
AHNAK	Neuroblast differentiation-associated protein AHNAK OS=Homo sapiens OX=9606 GN=AHNAK PE=1 SV=2 - [AHNK_HUMAN]	RSAEEEAADLPTKPTK	2.14	High	288000	42439			RSAEEEAADLPTKPTK	+
AHNAK	Neuroblast differentiation-associated protein AHNAK OS=Homo sapiens OX=9606 GN=AHNAK PE=1 SV=2 - [AHNK_HUMAN]	RVGGVQSLGGTGALR	2.34	High	5220000	60179			RVGGVQSLGGTGALR	+
AHNAK	Neuroblast differentiation-associated protein AHNAK OS=Homo sapiens OX=9606 GN=AHNAK PE=1 SV=2 - [AHNK_HUMAN]	SALCNADSPK	3.6	High	1930000	21944			SALCNADSPK	+
AHNAK	Neuroblast differentiation-associated protein AHNAK OS=Homo sapiens OX=9606 GN=AHNAK PE=1 SV=2 - [AHNK_HUMAN]	SFRPGDIVLAK	3.7	High	610000	92592			SFRPGDIVLAK	+
AHNAK	Neuroblast differentiation-associated protein AHNAK OS=Homo sapiens OX=9606 GN=AHNAK PE=1 SV=2 - [AHNK_HUMAN]	SGGGGDIHQGFQSLLTEVNK	3.17	High	159000	132032			SGGGGDIHQGFQSLLTEVNK
AHNAK	Neuroblast differentiation-associated protein AHNAK OS=Homo sapiens OX=9606 GN=AHNAK PE=1 SV=2 - [AHNK_HUMAN]	SGQVYSFGCNDEGALGR	6.03	High	236000	111982			SGQVYSFGCNDEGALGR	+
AHNAK	Neuroblast differentiation-associated protein AHNAK OS=Homo sapiens OX=9606 GN=AHNAK PE=1 SV=2 - [AHNK_HUMAN]	SLAEEYGLDTINK	4.58	High	471000	61453			SLAEEYGLDTINK	+
AHNAK	Neuroblast differentiation-associated protein AHNAK OS=Homo sapiens OX=9606 GN=AHNAK PE=1 SV=2 - [AHNK_HUMAN]	SLLQALNEVK	3.17	High	163000	121152			SLLQALNEVK	+
AHNAK	Neuroblast differentiation-associated protein AHNAK OS=Homo sapiens OX=9606 GN=AHNAK PE=1 SV=2 - [AHNK_HUMAN]	SLSPFAITYLDR	2.75	High	122000	147210			SLSPFAITYLDR	+
AHNAK	Neuroblast differentiation-associated protein AHNAK OS=Homo sapiens OX=9606 GN=AHNAK PE=1 SV=2 - [AHNK_HUMAN]	SLVDLTAVDVPTR	2.4	High	109000	27763			SLVDLTAVDVPTR	+
AHNAK	Neuroblast differentiation-associated protein AHNAK OS=Homo sapiens OX=9606 GN=AHNAK PE=1 SV=2 - [AHNK_HUMAN]	SNFGYNIPLK	1.92	High	2230000	62064			SNFGYNIPLK	+
AHNAK	Neuroblast differentiation-associated protein AHNAK OS=Homo sapiens OX=9606 GN=AHNAK PE=1 SV=2 - [AHNK_HUMAN]	SPTLYGISHDDLK	2.8	High	694000	91991			SPTLYGISHDDLK	+
AHNAK	Neuroblast differentiation-associated protein AHNAK OS=Homo sapiens OX=9606 GN=AHNAK PE=1 SV=2 - [AHNK_HUMAN]	SSFYVNGLTLGGQK	3.17	High	213000	22878			SSFYVNGLTLGGQK
AHNAK	Neuroblast differentiation-associated protein AHNAK OS=Homo sapiens OX=9606 GN=AHNAK PE=1 SV=2 - [AHNK_HUMAN]	SSTSEGLLLK	1.92	High	542000	74528			SSTSEGLLLK	+
AHNAK	Neuroblast differentiation-associated protein AHNAK OS=Homo sapiens OX=9606 GN=AHNAK PE=1 SV=2 - [AHNK_HUMAN]	TDMDNQIVVSDYAQMDR	4.77	High	521000	132856			TDMDNQIVVSDYAQMDR
AHNAK	Neuroblast differentiation-associated protein AHNAK OS=Homo sapiens OX=9606 GN=AHNAK PE=1 SV=2 - [AHNK_HUMAN]	TFVLEVMGR	3	High	123000	133975			TFVLEVMGR	+
AHNAK	Neuroblast differentiation-associated protein AHNAK OS=Homo sapiens OX=9606 GN=AHNAK PE=1 SV=2 - [AHNK_HUMAN]	TLSFGSDLNYATR	4.82	High	224000	125831			TLSFGSDLNYATR	+
AHNAK	Neuroblast differentiation-associated protein AHNAK OS=Homo sapiens OX=9606 GN=AHNAK PE=1 SV=2 - [AHNK_HUMAN]	TVAAVMACR	2.24	High	552000	53079			TVAAVMACR
AHNAK	Neuroblast differentiation-associated protein AHNAK OS=Homo sapiens OX=9606 GN=AHNAK PE=1 SV=2 - [AHNK_HUMAN]	VAPPGLTQIPQIQK	3.72	High	106000	122148			VAPPGLTQIPQIQK	+
AHNAK	Neuroblast differentiation-associated protein AHNAK OS=Homo sapiens OX=9606 GN=AHNAK PE=1 SV=2 - [AHNK_HUMAN]	VFNLYPR	2.54	High	710000	104060			VFNLYPR	+
AHNAK	Neuroblast differentiation-associated protein AHNAK OS=Homo sapiens OX=9606 GN=AHNAK PE=1 SV=2 - [AHNK_HUMAN]	VGEVIVTK	2.19	High	406000	45465			VGEVIVTK	+
AHNAK	Neuroblast differentiation-associated protein AHNAK OS=Homo sapiens OX=9606 GN=AHNAK PE=1 SV=2 - [AHNK_HUMAN]	VLEGSELELAK	2.63	High	377000	99315		VLEGSELELAK		+
AHNAK	Neuroblast differentiation-associated protein AHNAK OS=Homo sapiens OX=9606 GN=AHNAK PE=1 SV=2 - [AHNK_HUMAN]	VPINDVLAEDK	2.67	High	446000	99791		VPINDVLAEDK		+
AHNAK	Neuroblast differentiation-associated protein AHNAK OS=Homo sapiens OX=9606 GN=AHNAK PE=1 SV=2 - [AHNK_HUMAN]	VQAINVSSR	2.25	High	1850000	40587		VQAINVSSR		+
AHNAK	Neuroblast differentiation-associated protein AHNAK OS=Homo sapiens OX=9606 GN=AHNAK PE=1 SV=2 - [AHNK_HUMAN]	VSAPEVSVGHK	2.03	High	243000	56			VSAPEVSVGHK	+
AHNAK	Neuroblast differentiation-associated protein AHNAK OS=Homo sapiens OX=9606 GN=AHNAK PE=1 SV=2 - [AHNK_HUMAN]	VVALEQSR	2.55	High	261000	27626		VVALEQSR		+
AHNAK	Neuroblast differentiation-associated protein AHNAK OS=Homo sapiens OX=9606 GN=AHNAK PE=1 SV=2 - [AHNK_HUMAN]	VVETDPSPYCIVAPDTVIHCEGEPIK	3.62	High	112000	137440			VVETDPSPYCIVAPDTVIHCEGEPIK	+
AHNAK	Neuroblast differentiation-associated protein AHNAK OS=Homo sapiens OX=9606 GN=AHNAK PE=1 SV=2 - [AHNK_HUMAN]	VVVYLQK	2.54	High	829000	16946			VVVYLQK	+
AHNAK	Neuroblast differentiation-associated protein AHNAK OS=Homo sapiens OX=9606 GN=AHNAK PE=1 SV=2 - [AHNK_HUMAN]	WGKVINFLK	3	High	1210000	52447		WGKVINFLK		+
AHNAK	Neuroblast differentiation-associated protein AHNAK OS=Homo sapiens OX=9606 GN=AHNAK PE=1 SV=2 - [AHNK_HUMAN]	WVPEITHHCPK	2.5	High	7070000	46361			WVPEITHHCPK	+
AHNAK	Neuroblast differentiation-associated protein AHNAK OS=Homo sapiens OX=9606 GN=AHNAK PE=1 SV=2 - [AHNK_HUMAN]	YAEIVHLTLPDGTK	3.78	High	219000	121519			YAEIVHLTLPDGTK	+
AHNAK	Neuroblast differentiation-associated protein AHNAK OS=Homo sapiens OX=9606 GN=AHNAK PE=1 SV=2 - [AHNK_HUMAN]	YAHQSGFHVDR	3.67	High	202000	23653			YAHQSGFHVDR	+
AHNAK	Neuroblast differentiation-associated protein AHNAK OS=Homo sapiens OX=9606 GN=AHNAK PE=1 SV=2 - [AHNK_HUMAN]	YGGQPVPNFPSK	2.12	High	720000	8598			YGGQPVPNFPSK
AHNAK	Neuroblast differentiation-associated protein AHNAK OS=Homo sapiens OX=9606 GN=AHNAK PE=1 SV=2 - [AHNK_HUMAN]	YSSLNLFDTYK	2.25	High	120000	132757			YSSLNLFDTYK	+
AHNAK2	Protein AHNAK2 OS=Homo sapiens OX=9606 GN=AHNAK2 PE=1 SV=2 - [AHNK2_HUMAN]	ALESGDVNTVWK	2.17	High	134000	103393			ALESGDVNTVWK
AHNAK2	Protein AHNAK2 OS=Homo sapiens OX=9606 GN=AHNAK2 PE=1 SV=2 - [AHNK2_HUMAN]	AVDTLAYLSDGDAR	2.63	High	126000	70698			AVDTLAYLSDGDAR	+
AHNAK2	Protein AHNAK2 OS=Homo sapiens OX=9606 GN=AHNAK2 PE=1 SV=2 - [AHNK2_HUMAN]	CTEDMTEDELR	2.07	High	344000	72642			CTEDMTEDELR	+
AHNAK2	Protein AHNAK2 OS=Homo sapiens OX=9606 GN=AHNAK2 PE=1 SV=2 - [AHNK2_HUMAN]	CVSIQYLEAVR	2.47	High	241000	127286			CVSIQYLEAVR	+
AHNAK2	Protein AHNAK2 OS=Homo sapiens OX=9606 GN=AHNAK2 PE=1 SV=2 - [AHNK2_HUMAN]	DLGLAQDSATSTK	2.74	High	246000	73624			DLGLAQDSATSTK	+
AHNAK2	Protein AHNAK2 OS=Homo sapiens OX=9606 GN=AHNAK2 PE=1 SV=2 - [AHNK2_HUMAN]	HTVDDGLDIR	3.83	High	464000	59058			HTVDDGLDIR	+
AHNAK2	Protein AHNAK2 OS=Homo sapiens OX=9606 GN=AHNAK2 PE=1 SV=2 - [AHNK2_HUMAN]	LHNELQSGSLR	1.9	High	293000	38440			LHNELQSGSLR	+
AHNAK2	Protein AHNAK2 OS=Homo sapiens OX=9606 GN=AHNAK2 PE=1 SV=2 - [AHNK2_HUMAN]	LLVLDPAQR	2.91	High	307000	94981			LLVLDPAQR	+
AHNAK2	Protein AHNAK2 OS=Homo sapiens OX=9606 GN=AHNAK2 PE=1 SV=2 - [AHNK2_HUMAN]	NNVVINYK	2	High	273000	55287			NNVVINYK	+
AHNAK2	Protein AHNAK2 OS=Homo sapiens OX=9606 GN=AHNAK2 PE=1 SV=2 - [AHNK2_HUMAN]	SSAIPDFRDPQK	2.55	High	105000	75200			SSAIPDFRDPQK	+
AHNAK2	Protein AHNAK2 OS=Homo sapiens OX=9606 GN=AHNAK2 PE=1 SV=2 - [AHNK2_HUMAN]	TDYNASVSVPDSSGPER	3.07	High	1330000	87086			TDYNASVSVPDSSGPER	+
AHNAK2	Protein AHNAK2 OS=Homo sapiens OX=9606 GN=AHNAK2 PE=1 SV=2 - [AHNK2_HUMAN]	TLLEALEQR	3.68	High	359000	127903			TLLEALEQR	+
AHNAK2	Protein AHNAK2 OS=Homo sapiens OX=9606 GN=AHNAK2 PE=1 SV=2 - [AHNK2_HUMAN]	VTAQGPGLEPSGNIANK	3.95	High	228000	73585			VTAQGPGLEPSGNIANK	+
AHNAK2	Protein AHNAK2 OS=Homo sapiens OX=9606 GN=AHNAK2 PE=1 SV=2 - [AHNK2_HUMAN]	YTVYCSLIK	2.64	High	276000	108960			YTVYCSLIK	+
AHSA1	Activator of 90 kDa heat shock protein ATPase homolog 1 OS=Homo sapiens OX=9606 GN=AHSA1 PE=1 SV=1 - [AHSA1_HUMAN]	DQSSWQNSDASQEVGGHQER	3	High	388000	63382			DQSSWQNSDASQEVGGHQER	+
AHSA1	Activator of 90 kDa heat shock protein ATPase homolog 1 OS=Homo sapiens OX=9606 GN=AHSA1 PE=1 SV=1 - [AHSA1_HUMAN]	ENLGQGWMTQK	4.19	High	1060000	99539		ENLGQGWMTQK		+
AHSA1	Activator of 90 kDa heat shock protein ATPase homolog 1 OS=Homo sapiens OX=9606 GN=AHSA1 PE=1 SV=1 - [AHSA1_HUMAN]	IRDEMVATEQER	2.23	High	377000	41176			IRDEMVATEQER	+
AHSA1	Activator of 90 kDa heat shock protein ATPase homolog 1 OS=Homo sapiens OX=9606 GN=AHSA1 PE=1 SV=1 - [AHSA1_HUMAN]	LQEIGLGAFER	2.52	High	108000	130930		LQEIGLGAFER		+
AHSA1	Activator of 90 kDa heat shock protein ATPase homolog 1 OS=Homo sapiens OX=9606 GN=AHSA1 PE=1 SV=1 - [AHSA1_HUMAN]	RNQDLAPNSAEQASILSLVTK	2.75	High	246000	137981			RNQDLAPNSAEQASILSLVTK	+
AHSG	Alpha-2-HS-glycoprotein OS=Bos taurus GN=AHSG PE=1 SV=2 - [FETUA_BOVIN]	ADGGTQVIDTK	3.1	High	315000	33637			ADGGTQVIDTK	+
AHSG	Alpha-2-HS-glycoprotein OS=Bos taurus GN=AHSG PE=1 SV=2 - [FETUA_BOVIN]	AGVAAPATQVAQVTLQSVQR	3.02	High	443000	119846			AGVAAPATQVAQVTLQSVQR	+
AHSG	Alpha-2-HS-glycoprotein OS=Bos taurus GN=AHSG PE=1 SV=2 - [FETUA_BOVIN]	ECVPNSNER	2.78	High	131000	16272			ECVPNSNER	+
AHSG	Alpha-2-HS-glycoprotein OS=Bos taurus GN=AHSG PE=1 SV=2 - [FETUA_BOVIN]	ESADPLGAWLQDAR	2.5	High	20200	149423			ESADPLGAWLQDAR	+
AHSG	Alpha-2-HS-glycoprotein OS=Bos taurus GN=AHSG PE=1 SV=2 - [FETUA_BOVIN]	FGAVEGAVAK	4.84	High	374000	54061			FGAVEGAVAK	+
AHSG	Alpha-2-HS-glycoprotein OS=Bos taurus GN=AHSG PE=1 SV=2 - [FETUA_BOVIN]	FGDRFPAMSDAYDR	2.93	High	203000	108830			FGDRFPAMSDAYDR	+
AIFM1	Apoptosis-inducing factor 1, mitochondrial OS=Homo sapiens OX=9606 GN=AIFM1 PE=1 SV=1 - [AIFM1_HUMAN]	DELGEQVLGLK	4.19	High	112000	134527			DELGEQVLGLK	+
AIFM1	Apoptosis-inducing factor 1, mitochondrial OS=Homo sapiens OX=9606 GN=AIFM1 PE=1 SV=1 - [AIFM1_HUMAN]	FEEYGPVIECDIVK	2.1	High	250000	137173			FEEYGPVIECDIVK	+
AIFM1	Apoptosis-inducing factor 1, mitochondrial OS=Homo sapiens OX=9606 GN=AIFM1 PE=1 SV=1 - [AIFM1_HUMAN]	GDECQLVGPAQPSHWK	2.88	High	595000	85011			GDECQLVGPAQPSHWK	+
AIFM1	Apoptosis-inducing factor 1, mitochondrial OS=Homo sapiens OX=9606 GN=AIFM1 PE=1 SV=1 - [AIFM1_HUMAN]	HFNSMSGPATLR	3.2	High	909000	55927			HFNSMSGPATLR	+
AIFM1	Apoptosis-inducing factor 1, mitochondrial OS=Homo sapiens OX=9606 GN=AIFM1 PE=1 SV=1 - [AIFM1_HUMAN]	HYLLAAVNR	3.49	High	330000	62117			HYLLAAVNR	+
AIFM1	Apoptosis-inducing factor 1, mitochondrial OS=Homo sapiens OX=9606 GN=AIFM1 PE=1 SV=1 - [AIFM1_HUMAN]	NDVNWSQPGEK	1.93	High	2290000	50353			NDVNWSQPGEK	+
AIFM1	Apoptosis-inducing factor 1, mitochondrial OS=Homo sapiens OX=9606 GN=AIFM1 PE=1 SV=1 - [AIFM1_HUMAN]	NSLDELR	2.11	High	719000	58402			NSLDELR
AIFM1	Apoptosis-inducing factor 1, mitochondrial OS=Homo sapiens OX=9606 GN=AIFM1 PE=1 SV=1 - [AIFM1_HUMAN]	RIQEIIEQLDVTTSEYEK	2.35	High	44400	144554			RIQEIIEQLDVTTSEYEK	+
AIFM1	Apoptosis-inducing factor 1, mitochondrial OS=Homo sapiens OX=9606 GN=AIFM1 PE=1 SV=1 - [AIFM1_HUMAN]	SQAADQITK	2.19	High	215000	14657			SQAADQITK	+
AIFM1	Apoptosis-inducing factor 1, mitochondrial OS=Homo sapiens OX=9606 GN=AIFM1 PE=1 SV=1 - [AIFM1_HUMAN]	VEHHDHAVVSGR	2.26	High	156000	1482			VEHHDHAVVSGR	+
AIFM1	Apoptosis-inducing factor 1, mitochondrial OS=Homo sapiens OX=9606 GN=AIFM1 PE=1 SV=1 - [AIFM1_HUMAN]	VLDDGELLVQQTK	3.7	High	283000	114493		VLDDGELLVQQTK		+
AIFM1	Apoptosis-inducing factor 1, mitochondrial OS=Homo sapiens OX=9606 GN=AIFM1 PE=1 SV=1 - [AIFM1_HUMAN]	VLEAAAQAAR	4.03	High	501000	40658			VLEAAAQAAR	+
AIFM1	Apoptosis-inducing factor 1, mitochondrial OS=Homo sapiens OX=9606 GN=AIFM1 PE=1 SV=1 - [AIFM1_HUMAN]	YYFNNPEDGFFK	2.63	High	206000	144133			YYFNNPEDGFFK
AIMP1	Aminoacyl tRNA synthase complex-interacting multifunctional protein 1 OS=Homo sapiens OX=9606 GN=AIMP1 PE=1 SV=2 - [AIMP1_HUMAN]	ADVQSIIGLQR	3.08	High	235000	122064			ADVQSIIGLQR	+
AIMP1	Aminoacyl tRNA synthase complex-interacting multifunctional protein 1 OS=Homo sapiens OX=9606 GN=AIMP1 PE=1 SV=2 - [AIMP1_HUMAN]	AYAQQLADWAR	2.32	High	273000	120740			AYAQQLADWAR
AIMP1	Aminoacyl tRNA synthase complex-interacting multifunctional protein 1 OS=Homo sapiens OX=9606 GN=AIMP1 PE=1 SV=2 - [AIMP1_HUMAN]	DEPSVAAMVYPFTGDHK	2.84	High	178000	143582			DEPSVAAMVYPFTGDHK	+
AIMP1	Aminoacyl tRNA synthase complex-interacting multifunctional protein 1 OS=Homo sapiens OX=9606 GN=AIMP1 PE=1 SV=2 - [AIMP1_HUMAN]	EDITQSAQHALR	2.18	High	477000	66908			EDITQSAQHALR	+
AIMP1	Aminoacyl tRNA synthase complex-interacting multifunctional protein 1 OS=Homo sapiens OX=9606 GN=AIMP1 PE=1 SV=2 - [AIMP1_HUMAN]	IENLCAMGFDR	3.66	High	237000	121609			IENLCAMGFDR	+
AIMP1	Aminoacyl tRNA synthase complex-interacting multifunctional protein 1 OS=Homo sapiens OX=9606 GN=AIMP1 PE=1 SV=2 - [AIMP1_HUMAN]	LRVENAK	1.89	High	459000	3985		LRVENAK
AIMP2	Aminoacyl tRNA synthase complex-interacting multifunctional protein 2 OS=Homo sapiens OX=9606 GN=AIMP2 PE=1 SV=2 - [AIMP2_HUMAN]	SLFFPDEAINK	2.87	High	115000	138104			SLFFPDEAINK	+
AIMP2	Aminoacyl tRNA synthase complex-interacting multifunctional protein 2 OS=Homo sapiens OX=9606 GN=AIMP2 PE=1 SV=2 - [AIMP2_HUMAN]	VLSTVHTHSSVK	3.36	High	216000	8189			VLSTVHTHSSVK	+
AIP	AH receptor-interacting protein OS=Homo sapiens OX=9606 GN=AIP PE=1 SV=2 - [AIP_HUMAN]	AIAYLFPSGLFEK	2.34	High	61900	151109			AIAYLFPSGLFEK	+
AIP	AH receptor-interacting protein OS=Homo sapiens OX=9606 GN=AIP PE=1 SV=2 - [AIP_HUMAN]	EMDEAATAEER	2.12	High	203000	38351			EMDEAATAEER	+
AIP	AH receptor-interacting protein OS=Homo sapiens OX=9606 GN=AIP PE=1 SV=2 - [AIP_HUMAN]	EYQDLLNVK	2.42	High	392000	110732			EYQDLLNVK	+
AIP	AH receptor-interacting protein OS=Homo sapiens OX=9606 GN=AIP PE=1 SV=2 - [AIP_HUMAN]	HGLTEADVGITK	3.78	High	763000	58913			HGLTEADVGITK	+
AIP	AH receptor-interacting protein OS=Homo sapiens OX=9606 GN=AIP PE=1 SV=2 - [AIP_HUMAN]	LAGTQPLEVLEAVQR	3.29	High	426000	144607			LAGTQPLEVLEAVQR	+
AIP	AH receptor-interacting protein OS=Homo sapiens OX=9606 GN=AIP PE=1 SV=2 - [AIP_HUMAN]	RLDYITAEIK	3.09	High	331000	90561			RLDYITAEIK	+
AIP	AH receptor-interacting protein OS=Homo sapiens OX=9606 GN=AIP PE=1 SV=2 - [AIP_HUMAN]	YDEMVESMK	2.15	High	477000	43899			YDEMVESMK	+
AK1	Adenylate kinase isoenzyme 1 OS=Homo sapiens OX=9606 GN=AK1 PE=1 SV=3 - [KAD1_HUMAN]	IDPLAPLDK	1.9	High	568000	89266			IDPLAPLDK	+
AK1	Adenylate kinase isoenzyme 1 OS=Homo sapiens OX=9606 GN=AK1 PE=1 SV=3 - [KAD1_HUMAN]	IFCLDGVK	2.96	High	214000	108583			IFCLDGVK	+
AK1	Adenylate kinase isoenzyme 1 OS=Homo sapiens OX=9606 GN=AK1 PE=1 SV=3 - [KAD1_HUMAN]	NFEDVAFDEK	2.57	High	306000	112703			NFEDVAFDEK	+
AK1	Adenylate kinase isoenzyme 1 OS=Homo sapiens OX=9606 GN=AK1 PE=1 SV=3 - [KAD1_HUMAN]	WEQIEGNSK	2.46	High	269000	38900			WEQIEGNSK	+
AK2	Adenylate kinase 2, mitochondrial OS=Homo sapiens OX=9606 GN=AK2 PE=1 SV=2 - [KAD2_HUMAN]	APQEFMTSHSEAGSR	2.17	High	905000	44247			APQEFMTSHSEAGSR	+
AK2	Adenylate kinase 2, mitochondrial OS=Homo sapiens OX=9606 GN=AK2 PE=1 SV=2 - [KAD2_HUMAN]	CGNQAAIMELDDTLK	4.08	High	92300	132617			CGNQAAIMELDDTLK	+
AK2	Adenylate kinase 2, mitochondrial OS=Homo sapiens OX=9606 GN=AK2 PE=1 SV=2 - [KAD2_HUMAN]	DENAIYFLGNSLGLQPK	2.33	High	79900	151603			DENAIYFLGNSLGLQPK	+
AK2	Adenylate kinase 2, mitochondrial OS=Homo sapiens OX=9606 GN=AK2 PE=1 SV=2 - [KAD2_HUMAN]	IFTSIGEDYDER	4.76	High	1140000	112502			IFTSIGEDYDER	+
AK2	Adenylate kinase 2, mitochondrial OS=Homo sapiens OX=9606 GN=AK2 PE=1 SV=2 - [KAD2_HUMAN]	LDSSAVLDTGK	2.5	High	605000	77441			LDSSAVLDTGK	+
AK3	GTP:AMP phosphotransferase AK3, mitochondrial OS=Homo sapiens OX=9606 GN=AK3 PE=1 SV=4 - [KAD3_HUMAN]	YDHLDPTEMEK	1.91	High	480000	73166			YDHLDPTEMEK	+
AK4	Adenylate kinase 4, mitochondrial OS=Homo sapiens OX=9606 GN=AK4 PE=1 SV=1 - [KAD4_HUMAN]	QAITQVVVSR	2.26	High	196000	70229			QAITQVVVSR	+
AK4	Adenylate kinase 4, mitochondrial OS=Homo sapiens OX=9606 GN=AK4 PE=1 SV=1 - [KAD4_HUMAN]	RDGSDVIYPAR	2.44	High	0	45400			RDGSDVIYPAR
AK4	Adenylate kinase 4, mitochondrial OS=Homo sapiens OX=9606 GN=AK4 PE=1 SV=1 - [KAD4_HUMAN]	VQIEHISSLIK	2.24	High	350000	97143			VQIEHISSLIK	+
AK4	Adenylate kinase 4, mitochondrial OS=Homo sapiens OX=9606 GN=AK4 PE=1 SV=1 - [KAD4_HUMAN]	YGDGGSSFQSTTGHCVHMR	2.46	High	477000	52926			YGDGGSSFQSTTGHCVHMR	+
AKAP1	A-kinase anchor protein 1, mitochondrial OS=Homo sapiens OX=9606 GN=AKAP1 PE=1 SV=1 - [AKAP1_HUMAN]	TTHFVEGGDAGNR	2.54	High	138000	22527			TTHFVEGGDAGNR	+
AKAP12	A-kinase anchor protein 12 OS=Homo sapiens OX=9606 GN=AKAP12 PE=1 SV=4 - [AKA12_HUMAN]	ASFASASAEVGK	2.37	High	303000	60295			ASFASASAEVGK	+
AKAP12	A-kinase anchor protein 12 OS=Homo sapiens OX=9606 GN=AKAP12 PE=1 SV=4 - [AKA12_HUMAN]	DMNQFGEGEQAK	2.94	High	273000	66098			DMNQFGEGEQAK	+
AKAP12	A-kinase anchor protein 12 OS=Homo sapiens OX=9606 GN=AKAP12 PE=1 SV=4 - [AKA12_HUMAN]	ESLKEEDESDDDNM	4.49	High	414000	57823			ESLKEEDESDDDNM	+
AKAP12	A-kinase anchor protein 12 OS=Homo sapiens OX=9606 GN=AKAP12 PE=1 SV=4 - [AKA12_HUMAN]	SAVTTVVNPK	2.35	High	218000	42990			SAVTTVVNPK	+
AKAP12	A-kinase anchor protein 12 OS=Homo sapiens OX=9606 GN=AKAP12 PE=1 SV=4 - [AKA12_HUMAN]	TEAEPTHVNEEK	2.78	High	147000	10501			TEAEPTHVNEEK	+
AKAP12	A-kinase anchor protein 12 OS=Homo sapiens OX=9606 GN=AKAP12 PE=1 SV=4 - [AKA12_HUMAN]	VALSHHLVAR	2.94	High	278000	24812			VALSHHLVAR	+
AKAP12	A-kinase anchor protein 12 OS=Homo sapiens OX=9606 GN=AKAP12 PE=1 SV=4 - [AKA12_HUMAN]	VDNLTYR	2.81	High	150000	45133			VDNLTYR	+
AKAP12	A-kinase anchor protein 12 OS=Homo sapiens OX=9606 GN=AKAP12 PE=1 SV=4 - [AKA12_HUMAN]	VEAMLNDR	3.4	High	351000	47162			VEAMLNDR	+
AKAP12	A-kinase anchor protein 12 OS=Homo sapiens OX=9606 GN=AKAP12 PE=1 SV=4 - [AKA12_HUMAN]	VQLQEAER	3.24	High	177000	32974			VQLQEAER	+
AKAP12	A-kinase anchor protein 12 OS=Homo sapiens OX=9606 GN=AKAP12 PE=1 SV=4 - [AKA12_HUMAN]	YEELQSLAGK	2.77	High	0	86363			YEELQSLAGK	+
AKAP8	A-kinase anchor protein 8 OS=Homo sapiens OX=9606 GN=AKAP8 PE=1 SV=1 - [AKAP8_HUMAN]	LSEHATAPTR	2.84	High	90100	12406			LSEHATAPTR	+
AKAP8	A-kinase anchor protein 8 OS=Homo sapiens OX=9606 GN=AKAP8 PE=1 SV=1 - [AKAP8_HUMAN]	TIGGGDDSFNTFFSETGAGK	2.23	High	55500	146652			TIGGGDDSFNTFFSETGAGK
AKAP8L	A-kinase anchor protein 8-like OS=Homo sapiens OX=9606 GN=AKAP8L PE=1 SV=3 - [AKP8L_HUMAN]	EACGVIVELIK	2.89	High	207000	136151			EACGVIVELIK	+
AKAP8L	A-kinase anchor protein 8-like OS=Homo sapiens OX=9606 GN=AKAP8L PE=1 SV=3 - [AKP8L_HUMAN]	HLCELLAQQF	3.26	High	140000	135429			HLCELLAQQF	+
AKR1A1	Alcohol dehydrogenase [NADP(+)] OS=Homo sapiens OX=9606 GN=AKR1A1 PE=1 SV=3 - [AK1A1_HUMAN]	EPQPEVAAAEEEK	3.86	High	301000	57968			EPQPEVAAAEEEK	+
AKR1A1	Alcohol dehydrogenase [NADP(+)] OS=Homo sapiens OX=9606 GN=AKR1A1 PE=1 SV=3 - [AK1A1_HUMAN]	LLPEYPGVLSDVQEEK	2.69	High	79100	140368			LLPEYPGVLSDVQEEK	+
AKR1A1	Alcohol dehydrogenase [NADP(+)] OS=Homo sapiens OX=9606 GN=AKR1A1 PE=1 SV=3 - [AK1A1_HUMAN]	LQLTLYQYK	5.31	High	239000	124552			LQLTLYQYK	+
AKR1A1	Alcohol dehydrogenase [NADP(+)] OS=Homo sapiens OX=9606 GN=AKR1A1 PE=1 SV=3 - [AK1A1_HUMAN]	LYGPSSVSFADDFVR	2.64	High	86600	145457			LYGPSSVSFADDFVR	+
AKR1A1	Alcohol dehydrogenase [NADP(+)] OS=Homo sapiens OX=9606 GN=AKR1A1 PE=1 SV=3 - [AK1A1_HUMAN]	QEYDEAGPSIVHR	2.01	High	1620000	77693		QEYDEAGPSIVHR
AKR1A1	Alcohol dehydrogenase [NADP(+)] OS=Homo sapiens OX=9606 GN=AKR1A1 PE=1 SV=3 - [AK1A1_HUMAN]	SNLGSVVLQLK	3.79	High	627000	125602			SNLGSVVLQLK	+
AKR1A1	Alcohol dehydrogenase [NADP(+)] OS=Homo sapiens OX=9606 GN=AKR1A1 PE=1 SV=3 - [AK1A1_HUMAN]	TAAALAPASLTSAR	2.26	High	396000	88327			TAAALAPASLTSAR	+
AKR1A1	Alcohol dehydrogenase [NADP(+)] OS=Homo sapiens OX=9606 GN=AKR1A1 PE=1 SV=3 - [AK1A1_HUMAN]	TDSDSDLQLYK	2.16	High	1490000	88089			TDSDSDLQLYK	+
AKR1A1	Alcohol dehydrogenase [NADP(+)] OS=Homo sapiens OX=9606 GN=AKR1A1 PE=1 SV=3 - [AK1A1_HUMAN]	TSLDWWITDK	2	High	178000	87405			TSLDWWITDK
AKR1A1	Alcohol dehydrogenase [NADP(+)] OS=Homo sapiens OX=9606 GN=AKR1A1 PE=1 SV=3 - [AK1A1_HUMAN]	VHAIPLR	1.92	High	325000	30869			VHAIPLR	+
AKR1B1	Aldose reductase OS=Homo sapiens OX=9606 GN=AKR1B1 PE=1 SV=3 - [ALDR_HUMAN]	DLQHPNEFIR	2.13	High	109000	86008			DLQHPNEFIR
AKR1B1	Aldose reductase OS=Homo sapiens OX=9606 GN=AKR1B1 PE=1 SV=3 - [ALDR_HUMAN]	ENAEQGEVDMESHR	2.17	High	428000	39470			ENAEQGEVDMESHR	+
AKR1B1	Aldose reductase OS=Homo sapiens OX=9606 GN=AKR1B1 PE=1 SV=3 - [ALDR_HUMAN]	ENCPVPGKPGEAVAAR	3.27	High	710000	44736			ENCPVPGKPGEAVAAR	+
AKR1B1	Aldose reductase OS=Homo sapiens OX=9606 GN=AKR1B1 PE=1 SV=3 - [ALDR_HUMAN]	ISVLQNNYEK	2.41	High	442000	77408			ISVLQNNYEK
AKR1C3	Aldo-keto reductase family 1 member C3 OS=Homo sapiens OX=9606 GN=AKR1C3 PE=1 SV=4 - [AK1C3_HUMAN]	IISGHIDLDNR	2.75	High	756000	69115		IISGHIDLDNR		+
AKR1C3	Aldo-keto reductase family 1 member C3 OS=Homo sapiens OX=9606 GN=AKR1C3 PE=1 SV=4 - [AK1C3_HUMAN]	LASDLLEWIR	3.53	High	56500	150823			LASDLLEWIR	+
AKR1C3	Aldo-keto reductase family 1 member C3 OS=Homo sapiens OX=9606 GN=AKR1C3 PE=1 SV=4 - [AK1C3_HUMAN]	LFEQNVQR	2.36	High	401000	55170			LFEQNVQR	+
AKR1C3	Aldo-keto reductase family 1 member C3 OS=Homo sapiens OX=9606 GN=AKR1C3 PE=1 SV=4 - [AK1C3_HUMAN]	QVVESAYEVIK	2.03	High	368000	100746			QVVESAYEVIK	+
AKR1C3	Aldo-keto reductase family 1 member C3 OS=Homo sapiens OX=9606 GN=AKR1C3 PE=1 SV=4 - [AK1C3_HUMAN]	VYFQSPPGAAGEGPGGADDEGPVRR	1.97	High	296000	96423			VYFQSPPGAAGEGPGGADDEGPVRR	+
AKR7A2	Aflatoxin B1 aldehyde reductase member 2 OS=Homo sapiens OX=9606 GN=AKR7A2 PE=1 SV=3 - [ARK72_HUMAN]	EAFLQNSSVLDR	3.76	High	167000	114163		EAFLQNSSVLDR		+
AKR7A2	Aflatoxin B1 aldehyde reductase member 2 OS=Homo sapiens OX=9606 GN=AKR7A2 PE=1 SV=3 - [ARK72_HUMAN]	GTIEINPR	2.48	High	493000	52234			GTIEINPR
AKR7A2	Aflatoxin B1 aldehyde reductase member 2 OS=Homo sapiens OX=9606 GN=AKR7A2 PE=1 SV=3 - [ARK72_HUMAN]	KFPFCDGAHTK	1.99	High	442000	28002			KFPFCDGAHTK
AKR7A2	Aflatoxin B1 aldehyde reductase member 2 OS=Homo sapiens OX=9606 GN=AKR7A2 PE=1 SV=3 - [ARK72_HUMAN]	MMEIMTR	3.64	High	394000	81565			MMEIMTR	+
AKR7A2	Aflatoxin B1 aldehyde reductase member 2 OS=Homo sapiens OX=9606 GN=AKR7A2 PE=1 SV=3 - [ARK72_HUMAN]	VMVLDFVTPTPLGTR	2.49	High	176000	150676			VMVLDFVTPTPLGTR	+
AKR7A2	Aflatoxin B1 aldehyde reductase member 2 OS=Homo sapiens OX=9606 GN=AKR7A2 PE=1 SV=3 - [ARK72_HUMAN]	YECVATNSAGTR	2.52	High	280000	33643			YECVATNSAGTR	+
ALB	Serum albumin OS=Bos taurus GN=ALB PE=1 SV=4 - [ALBU_BOVIN]	AQQLAEVEVK	2.39	High	325000	61740			AQQLAEVEVK	+
ALB	Serum albumin OS=Bos taurus GN=ALB PE=1 SV=4 - [ALBU_BOVIN]	CCTKPESER	2.14	High	167000	835			CCTKPESER	+
ALB	Serum albumin OS=Bos taurus GN=ALB PE=1 SV=4 - [ALBU_BOVIN]	DDIENMVK	2.21	High	193000	88796			DDIENMVK	+
ALB	Serum albumin OS=Bos taurus GN=ALB PE=1 SV=4 - [ALBU_BOVIN]	DFVEDDTTHG	3.47	High	467000	68120			DFVEDDTTHG	+
ALB	Serum albumin OS=Bos taurus GN=ALB PE=1 SV=4 - [ALBU_BOVIN]	DGGFCEVCK	3.13	High	384000	71898			DGGFCEVCK	+
ALB	Serum albumin OS=Bos taurus GN=ALB PE=1 SV=4 - [ALBU_BOVIN]	EDVSLHGYK	1.99	High	207000	42036			EDVSLHGYK	+
ALB	Serum albumin OS=Bos taurus GN=ALB PE=1 SV=4 - [ALBU_BOVIN]	ELADESQTLK	2.9	High	805000	54056			ELADESQTLK	+
ALB	Serum albumin OS=Bos taurus GN=ALB PE=1 SV=4 - [ALBU_BOVIN]	FEEHVQSVDIAAFNK	3.43	High	558000	112243			FEEHVQSVDIAAFNK
ALB	Serum albumin OS=Bos taurus GN=ALB PE=1 SV=4 - [ALBU_BOVIN]	FFEHFIEGGR	2.86	High	684000	112452			FFEHFIEGGR	+
ALB	Serum albumin OS=Bos taurus GN=ALB PE=1 SV=4 - [ALBU_BOVIN]	FYQTSVESTDFANAPEESR	2.97	High	180000	116748			FYQTSVESTDFANAPEESR	+
ALB	Serum albumin OS=Bos taurus GN=ALB PE=1 SV=4 - [ALBU_BOVIN]	GLGDRPAPK	3.14	High	179000	11690		GLGDRPAPK		+
ALB	Serum albumin OS=Bos taurus GN=ALB PE=1 SV=4 - [ALBU_BOVIN]	ICEPGYSPTYK	2.06	High	421000	71518			ICEPGYSPTYK	+
ALB	Serum albumin OS=Bos taurus GN=ALB PE=1 SV=4 - [ALBU_BOVIN]	IMQQETSVPTLK	4.61	High	327000	86479			IMQQETSVPTLK	+
ALB	Serum albumin OS=Bos taurus GN=ALB PE=1 SV=4 - [ALBU_BOVIN]	LEGNSPQGSNQGVK	2.63	High	178000	17715			LEGNSPQGSNQGVK	+
ALB	Serum albumin OS=Bos taurus GN=ALB PE=1 SV=4 - [ALBU_BOVIN]	RNCFASVFEK	3.53	High	230000	80071			RNCFASVFEK	+
ALB	Serum albumin OS=Bos taurus GN=ALB PE=1 SV=4 - [ALBU_BOVIN]	SGVGNIFIK	2.79	High	498000	101391			SGVGNIFIK	+
ALB	Serum albumin OS=Bos taurus GN=ALB PE=1 SV=4 - [ALBU_BOVIN]	SSNSLVFQTLPR	2.5	High	0	119631			SSNSLVFQTLPR	+
ALB	Serum albumin OS=Bos taurus GN=ALB PE=1 SV=4 - [ALBU_BOVIN]	TCDFLPDFK	2.43	High	89700	135026			TCDFLPDFK	+
ALB	Serum albumin OS=Bos taurus GN=ALB PE=1 SV=4 - [ALBU_BOVIN]	VLNVPLCK	4.14	High	2250000	82523			VLNVPLCK	+
ALB	Serum albumin OS=Bos taurus GN=ALB PE=1 SV=4 - [ALBU_BOVIN]	VVLVLAGR	2.03	High	757000	92440			VVLVLAGR
ALB	Serum albumin OS=Bos taurus GN=ALB PE=1 SV=4 - [ALBU_BOVIN]	YFDEISQDTGK	3.16	High	447000	90778			YFDEISQDTGK	+
ALCAM	CD166 antigen OS=Homo sapiens OX=9606 GN=ALCAM PE=1 SV=2 - [CD166_HUMAN]	EASFVLHTIGK	2.45	High	402000	87003			EASFVLHTIGK	+
ALCAM	CD166 antigen OS=Homo sapiens OX=9606 GN=ALCAM PE=1 SV=2 - [CD166_HUMAN]	NLTLDQMIR	2.29	High	401000	101813			NLTLDQMIR	+
ALCAM	CD166 antigen OS=Homo sapiens OX=9606 GN=ALCAM PE=1 SV=2 - [CD166_HUMAN]	VIFPAAEDK	2.87	High	557000	78596			VIFPAAEDK	+
ALDH16A1	Aldehyde dehydrogenase family 16 member A1 OS=Homo sapiens OX=9606 GN=ALDH16A1 PE=1 SV=2 - [A16A1_HUMAN]	EQVPSGAELER	3.47	High	344000	65143			EQVPSGAELER	+
ALDH16A1	Aldehyde dehydrogenase family 16 member A1 OS=Homo sapiens OX=9606 GN=ALDH16A1 PE=1 SV=2 - [A16A1_HUMAN]	EVPEYLNHVSK	2.4	High	326000	64510		EVPEYLNHVSK		+
ALDH16A1	Aldehyde dehydrogenase family 16 member A1 OS=Homo sapiens OX=9606 GN=ALDH16A1 PE=1 SV=2 - [A16A1_HUMAN]	GTDYQLSK	1.91	High	204000	33724		GTDYQLSK		+
ALDH16A1	Aldehyde dehydrogenase family 16 member A1 OS=Homo sapiens OX=9606 GN=ALDH16A1 PE=1 SV=2 - [A16A1_HUMAN]	LLVVDPETDEHFK	2.61	High	120000	106123			LLVVDPETDEHFK
ALDH16A1	Aldehyde dehydrogenase family 16 member A1 OS=Homo sapiens OX=9606 GN=ALDH16A1 PE=1 SV=2 - [A16A1_HUMAN]	TNVVTMPTAHPR	3.01	High	428000	50119			TNVVTMPTAHPR	+
ALDH16A1	Aldehyde dehydrogenase family 16 member A1 OS=Homo sapiens OX=9606 GN=ALDH16A1 PE=1 SV=2 - [A16A1_HUMAN]	VANLCGINQK	3.27	High	0	51868			VANLCGINQK	+
ALDH18A1	Delta-1-pyrroline-5-carboxylate synthase OS=Homo sapiens OX=9606 GN=ALDH18A1 PE=1 SV=2 - [P5CS_HUMAN]	DDTIYEDEDVK	2.15	High	393000	84499			DDTIYEDEDVK	+
ALDH18A1	Delta-1-pyrroline-5-carboxylate synthase OS=Homo sapiens OX=9606 GN=ALDH18A1 PE=1 SV=2 - [P5CS_HUMAN]	DHASIQMNVAEVDK	1.97	High	472000	30812			DHASIQMNVAEVDK
ALDH18A1	Delta-1-pyrroline-5-carboxylate synthase OS=Homo sapiens OX=9606 GN=ALDH18A1 PE=1 SV=2 - [P5CS_HUMAN]	DTQEVPLEK	2.55	High	373000	56450			DTQEVPLEK	+
ALDH18A1	Delta-1-pyrroline-5-carboxylate synthase OS=Homo sapiens OX=9606 GN=ALDH18A1 PE=1 SV=2 - [P5CS_HUMAN]	EMSSDSEYDSDDDRTK	2.55	High	446000	3084			EMSSDSEYDSDDDRTK	+
ALDH18A1	Delta-1-pyrroline-5-carboxylate synthase OS=Homo sapiens OX=9606 GN=ALDH18A1 PE=1 SV=2 - [P5CS_HUMAN]	GSVDSNWIVGATLEK	2.75	High	178000	138834		GSVDSNWIVGATLEK
ALDH18A1	Delta-1-pyrroline-5-carboxylate synthase OS=Homo sapiens OX=9606 GN=ALDH18A1 PE=1 SV=2 - [P5CS_HUMAN]	IETIEVMEDR	2.29	High	532000	105061			IETIEVMEDR	+
ALDH18A1	Delta-1-pyrroline-5-carboxylate synthase OS=Homo sapiens OX=9606 GN=ALDH18A1 PE=1 SV=2 - [P5CS_HUMAN]	QGQIINPSEDPHLPK	2.4	High	365000	83121			QGQIINPSEDPHLPK	+
ALDH18A1	Delta-1-pyrroline-5-carboxylate synthase OS=Homo sapiens OX=9606 GN=ALDH18A1 PE=1 SV=2 - [P5CS_HUMAN]	QHLLGTSPER	2.89	High	315000	28794			QHLLGTSPER	+
ALDH18A1	Delta-1-pyrroline-5-carboxylate synthase OS=Homo sapiens OX=9606 GN=ALDH18A1 PE=1 SV=2 - [P5CS_HUMAN]	YAQAGFEGFK	3.11	High	327000	93727			YAQAGFEGFK	+
ALDH1B1	Aldehyde dehydrogenase X, mitochondrial OS=Homo sapiens OX=9606 GN=ALDH1B1 PE=1 SV=3 - [AL1B1_HUMAN]	ELGEYFLFDPK	2.14	High	59800	149762			ELGEYFLFDPK	+
ALDH1B1	Aldehyde dehydrogenase X, mitochondrial OS=Homo sapiens OX=9606 GN=ALDH1B1 PE=1 SV=3 - [AL1B1_HUMAN]	IAESIPYLK	2.37	High	225000	111558			IAESIPYLK	+
ALDH1B1	Aldehyde dehydrogenase X, mitochondrial OS=Homo sapiens OX=9606 GN=ALDH1B1 PE=1 SV=3 - [AL1B1_HUMAN]	QEQALLEEIER	2.56	High	192000	122310			QEQALLEEIER	+
ALDH1B1	Aldehyde dehydrogenase X, mitochondrial OS=Homo sapiens OX=9606 GN=ALDH1B1 PE=1 SV=3 - [AL1B1_HUMAN]	QVEVELLSR	3.11	High	605000	102795			QVEVELLSR	+
ALDH1B1	Aldehyde dehydrogenase X, mitochondrial OS=Homo sapiens OX=9606 GN=ALDH1B1 PE=1 SV=3 - [AL1B1_HUMAN]	VIEEEWQQVDR	4.08	High	348000	102474			VIEEEWQQVDR	+
ALDH1B1	Aldehyde dehydrogenase X, mitochondrial OS=Homo sapiens OX=9606 GN=ALDH1B1 PE=1 SV=3 - [AL1B1_HUMAN]	WLQDNLTLR	4.2	High	181000	125940			WLQDNLTLR	+
ALDH3A2	Fatty aldehyde dehydrogenase OS=Homo sapiens OX=9606 GN=ALDH3A2 PE=1 SV=1 - [AL3A2_HUMAN]	DLTEYLSR	2.28	High	247000	127380			DLTEYLSR	+
ALDH3A2	Fatty aldehyde dehydrogenase OS=Homo sapiens OX=9606 GN=ALDH3A2 PE=1 SV=1 - [AL3A2_HUMAN]	HIYLLPSGR	3.08	High	480000	74271			HIYLLPSGR	+
ALDH3A2	Fatty aldehyde dehydrogenase OS=Homo sapiens OX=9606 GN=ALDH3A2 PE=1 SV=1 - [AL3A2_HUMAN]	LGQALTEVYAK	2.71	High	335000	91609			LGQALTEVYAK	+
ALDH3A2	Fatty aldehyde dehydrogenase OS=Homo sapiens OX=9606 GN=ALDH3A2 PE=1 SV=1 - [AL3A2_HUMAN]	LYQYPNFAGPHAALANK	1.92	High	205000	106355			LYQYPNFAGPHAALANK	+
ALDH3A2	Fatty aldehyde dehydrogenase OS=Homo sapiens OX=9606 GN=ALDH3A2 PE=1 SV=1 - [AL3A2_HUMAN]	SIYYITGESK	2.21	High	412000	79368			SIYYITGESK	+
ALDH5A1	Succinate-semialdehyde dehydrogenase, mitochondrial OS=Homo sapiens OX=9606 GN=ALDH5A1 PE=1 SV=2 - [SSDH_HUMAN]	VLEAMTER	2.4	High	407000	57685		VLEAMTER		+
ALDH5A1	Succinate-semialdehyde dehydrogenase, mitochondrial OS=Homo sapiens OX=9606 GN=ALDH5A1 PE=1 SV=2 - [SSDH_HUMAN]	VYWNDGLDQYR	1.94	High	185000	126382			VYWNDGLDQYR	+
ALDH6A1	Methylmalonate-semialdehyde dehydrogenase [acylating], mitochondrial OS=Homo sapiens OX=9606 GN=ALDH6A1 PE=1 SV=2 - [MMSA_HUMAN]	ANLLNNEAHAITMQVTK	2.54	High	199000	108886			ANLLNNEAHAITMQVTK	+
ALDH6A1	Methylmalonate-semialdehyde dehydrogenase [acylating], mitochondrial OS=Homo sapiens OX=9606 GN=ALDH6A1 PE=1 SV=2 - [MMSA_HUMAN]	IPLLVVGNK	2.49	High	401000	112395			IPLLVVGNK	+
ALDH6A1	Methylmalonate-semialdehyde dehydrogenase [acylating], mitochondrial OS=Homo sapiens OX=9606 GN=ALDH6A1 PE=1 SV=2 - [MMSA_HUMAN]	LTQDEIISK	2.88	High	458000	61398		LTQDEIISK		+
ALDH6A1	Methylmalonate-semialdehyde dehydrogenase [acylating], mitochondrial OS=Homo sapiens OX=9606 GN=ALDH6A1 PE=1 SV=2 - [MMSA_HUMAN]	RVIISAPSADAPMFVMGVNHEK	2.72	High	440000	98627			RVIISAPSADAPMFVMGVNHEK
ALDH6A1	Methylmalonate-semialdehyde dehydrogenase [acylating], mitochondrial OS=Homo sapiens OX=9606 GN=ALDH6A1 PE=1 SV=2 - [MMSA_HUMAN]	VHIEIGPDGR	2.74	High	350000	58468			VHIEIGPDGR	+
ALDH7A1	Alpha-aminoadipic semialdehyde dehydrogenase OS=Homo sapiens OX=9606 GN=ALDH7A1 PE=1 SV=5 - [AL7A1_HUMAN]	AIEPNDYTGK	1.96	High	1050000	50523			AIEPNDYTGK	+
ALDH7A1	Alpha-aminoadipic semialdehyde dehydrogenase OS=Homo sapiens OX=9606 GN=ALDH7A1 PE=1 SV=5 - [AL7A1_HUMAN]	DGTTHQTSLELFMYLNEVAGK	2.18	High	52900	151280			DGTTHQTSLELFMYLNEVAGK	+
ALDH7A1	Alpha-aminoadipic semialdehyde dehydrogenase OS=Homo sapiens OX=9606 GN=ALDH7A1 PE=1 SV=5 - [AL7A1_HUMAN]	FSIQTMCPIEGEGNIAR	3.15	High	319000	136672			FSIQTMCPIEGEGNIAR	+
ALDH7A1	Alpha-aminoadipic semialdehyde dehydrogenase OS=Homo sapiens OX=9606 GN=ALDH7A1 PE=1 SV=5 - [AL7A1_HUMAN]	IDDVAALDK	2.27	High	685000	10731			IDDVAALDK	+
ALDH7A1	Alpha-aminoadipic semialdehyde dehydrogenase OS=Homo sapiens OX=9606 GN=ALDH7A1 PE=1 SV=5 - [AL7A1_HUMAN]	LLYEALVDCK	2.7	High	101000	129043			LLYEALVDCK	+
ALDH7A1	Alpha-aminoadipic semialdehyde dehydrogenase OS=Homo sapiens OX=9606 GN=ALDH7A1 PE=1 SV=5 - [AL7A1_HUMAN]	RVYATILNAGTNTDGFK	4.21	High	148000	104591			RVYATILNAGTNTDGFK	+
ALDH7A1	Alpha-aminoadipic semialdehyde dehydrogenase OS=Homo sapiens OX=9606 GN=ALDH7A1 PE=1 SV=5 - [AL7A1_HUMAN]	TLQNILEVEK	3.17	High	307000	115879		TLQNILEVEK		+
ALDH7A1	Alpha-aminoadipic semialdehyde dehydrogenase OS=Homo sapiens OX=9606 GN=ALDH7A1 PE=1 SV=5 - [AL7A1_HUMAN]	TVFDEAIR	2.94	High	1040000	96525			TVFDEAIR	+
ALDH7A1	Alpha-aminoadipic semialdehyde dehydrogenase OS=Homo sapiens OX=9606 GN=ALDH7A1 PE=1 SV=5 - [AL7A1_HUMAN]	VVRPDSELGERPPEDNQSFQYDHEAFLGK	2.1	High	801000	112789			VVRPDSELGERPPEDNQSFQYDHEAFLGK	+
ALDH9A1	4-trimethylaminobutyraldehyde dehydrogenase OS=Homo sapiens OX=9606 GN=ALDH9A1 PE=1 SV=3 - [AL9A1_HUMAN]	ACIDSNEDGDLSK	2.54	High	564000	50996			ACIDSNEDGDLSK	+
ALDH9A1	4-trimethylaminobutyraldehyde dehydrogenase OS=Homo sapiens OX=9606 GN=ALDH9A1 PE=1 SV=3 - [AL9A1_HUMAN]	GAVEAAHQAFPGWAGQSPGAR	2.98	High	436000	105202		GAVEAAHQAFPGWAGQSPGAR		+
ALDH9A1	4-trimethylaminobutyraldehyde dehydrogenase OS=Homo sapiens OX=9606 GN=ALDH9A1 PE=1 SV=3 - [AL9A1_HUMAN]	GIGLAIVR	2.46	High	446000	42945			GIGLAIVR	+
ALDH9A1	4-trimethylaminobutyraldehyde dehydrogenase OS=Homo sapiens OX=9606 GN=ALDH9A1 PE=1 SV=3 - [AL9A1_HUMAN]	IQQILTSTGFSDK	2.7	High	391000	109561			IQQILTSTGFSDK	+
ALDH9A1	4-trimethylaminobutyraldehyde dehydrogenase OS=Homo sapiens OX=9606 GN=ALDH9A1 PE=1 SV=3 - [AL9A1_HUMAN]	SESVPPVTDWAWYK	3.69	High	97100	146643			SESVPPVTDWAWYK	+
ALDH9A1	4-trimethylaminobutyraldehyde dehydrogenase OS=Homo sapiens OX=9606 GN=ALDH9A1 PE=1 SV=3 - [AL9A1_HUMAN]	TSEFTAAFVGR	3.64	High	1410000	114039			TSEFTAAFVGR	+
ALDOA	Fructose-bisphosphate aldolase A OS=Homo sapiens OX=9606 GN=ALDOA PE=1 SV=2 - [ALDOA_HUMAN]|Fructose-bisphosphate aldolase C OS=Homo sapiens OX=9606 GN=ALDOC PE=1 SV=2 - [ALDOC_HUMAN]	ADGAAPGVASR	1.89	High	243000	16904			ADGAAPGVASR	+
ALDOA	Fructose-bisphosphate aldolase A OS=Homo sapiens OX=9606 GN=ALDOA PE=1 SV=2 - [ALDOA_HUMAN]|Fructose-bisphosphate aldolase C OS=Homo sapiens OX=9606 GN=ALDOC PE=1 SV=2 - [ALDOC_HUMAN]	AVAHHTDCTFIR	1.92	High	2580000	26802			AVAHHTDCTFIR	+
ALDOA	Fructose-bisphosphate aldolase A OS=Homo sapiens OX=9606 GN=ALDOA PE=1 SV=2 - [ALDOA_HUMAN]	DLAYCVSQLPLTER	4.73	High	302000	116723			DLAYCVSQLPLTER	+
ALDOA	Fructose-bisphosphate aldolase A OS=Homo sapiens OX=9606 GN=ALDOA PE=1 SV=2 - [ALDOA_HUMAN]	DPVQVAAPSDHGVGIEPVFPENTENSEK	4.45	High	116000	132683			DPVQVAAPSDHGVGIEPVFPENTENSEK	+
ALDOA	Fructose-bisphosphate aldolase A OS=Homo sapiens OX=9606 GN=ALDOA PE=1 SV=2 - [ALDOA_HUMAN]	GADINAPDK	3.92	High	26500000	21997			GADINAPDK	+
ALDOA	Fructose-bisphosphate aldolase A OS=Homo sapiens OX=9606 GN=ALDOA PE=1 SV=2 - [ALDOA_HUMAN]	GAVGALLVYDIAK	4.4	High	166000	143758			GAVGALLVYDIAK	+
ALDOA	Fructose-bisphosphate aldolase A OS=Homo sapiens OX=9606 GN=ALDOA PE=1 SV=2 - [ALDOA_HUMAN]	GLAYVCHQR	3.81	High	0	27765			GLAYVCHQR	+
ALDOA	Fructose-bisphosphate aldolase A OS=Homo sapiens OX=9606 GN=ALDOA PE=1 SV=2 - [ALDOA_HUMAN]	IDPSKPESILK	2.88	High	3020000	81675			IDPSKPESILK	+
ALDOA	Fructose-bisphosphate aldolase A OS=Homo sapiens OX=9606 GN=ALDOA PE=1 SV=2 - [ALDOA_HUMAN]	ILALDCGLK	4.03	High	312000	107360			ILALDCGLK	+
ALDOA	Fructose-bisphosphate aldolase A OS=Homo sapiens OX=9606 GN=ALDOA PE=1 SV=2 - [ALDOA_HUMAN]	LNVLEK	3.34	High	814000	46869		LNVLEK		+
ALDOA	Fructose-bisphosphate aldolase A OS=Homo sapiens OX=9606 GN=ALDOA PE=1 SV=2 - [ALDOA_HUMAN]	LWQTVVGK	3.38	High	697000	86593			LWQTVVGK	+
ALDOA	Fructose-bisphosphate aldolase A OS=Homo sapiens OX=9606 GN=ALDOA PE=1 SV=2 - [ALDOA_HUMAN]|Fructose-bisphosphate aldolase C OS=Homo sapiens OX=9606 GN=ALDOC PE=1 SV=2 - [ALDOC_HUMAN]	RCQYVTEK	2.32	High	165000	7402			RCQYVTEK	+
ALDOA	Fructose-bisphosphate aldolase A OS=Homo sapiens OX=9606 GN=ALDOA PE=1 SV=2 - [ALDOA_HUMAN]	SLELNPNNSTAMLR	5.06	High	222000	116723			SLELNPNNSTAMLR	+
ALDOA	Fructose-bisphosphate aldolase A OS=Homo sapiens OX=9606 GN=ALDOA PE=1 SV=2 - [ALDOA_HUMAN]	SSGAASSAPGGGDGAEYK	2.01	High	202000	31573			SSGAASSAPGGGDGAEYK
ALDOA	Fructose-bisphosphate aldolase A OS=Homo sapiens OX=9606 GN=ALDOA PE=1 SV=2 - [ALDOA_HUMAN]	VAMHILNNGR	3.12	High	21600000	46955			VAMHILNNGR	+
ALDOA	Fructose-bisphosphate aldolase A OS=Homo sapiens OX=9606 GN=ALDOA PE=1 SV=2 - [ALDOA_HUMAN]	VGEATETALTCLVEK	3.65	High	166000	131534			VGEATETALTCLVEK	+
ALDOA	Fructose-bisphosphate aldolase A OS=Homo sapiens OX=9606 GN=ALDOA PE=1 SV=2 - [ALDOA_HUMAN]	VLIIGGGDGGVLR	4.02	High	189000	107360			VLIIGGGDGGVLR	+
ALDOA	Fructose-bisphosphate aldolase A OS=Homo sapiens OX=9606 GN=ALDOA PE=1 SV=2 - [ALDOA_HUMAN]	YAELSEEDLK	2.39	High	7580000	87796			YAELSEEDLK	+
ALDOC	Fructose-bisphosphate aldolase C OS=Homo sapiens OX=9606 GN=ALDOC PE=1 SV=2 - [ALDOC_HUMAN]	AAATPESQEPQAK	3.08	High	253000	18991			AAATPESQEPQAK	+
ALDOC	Fructose-bisphosphate aldolase C OS=Homo sapiens OX=9606 GN=ALDOC PE=1 SV=2 - [ALDOC_HUMAN]	DAQGQPGLER	4.84	High	667000	33093			DAQGQPGLER	+
ALDOC	Fructose-bisphosphate aldolase C OS=Homo sapiens OX=9606 GN=ALDOC PE=1 SV=2 - [ALDOC_HUMAN]	EFLDSLASK	2.55	High	432000	113495		EFLDSLASK		+
ALDOC	Fructose-bisphosphate aldolase C OS=Homo sapiens OX=9606 GN=ALDOC PE=1 SV=2 - [ALDOC_HUMAN]	ELSPVLTSEVHSVR	2.02	High	1360000	63425			ELSPVLTSEVHSVR	+
ALDOC	Fructose-bisphosphate aldolase C OS=Homo sapiens OX=9606 GN=ALDOC PE=1 SV=2 - [ALDOC_HUMAN]	LPFIVVMNK	4.39	High	299000	137033			LPFIVVMNK	+
ALDOC	Fructose-bisphosphate aldolase C OS=Homo sapiens OX=9606 GN=ALDOC PE=1 SV=2 - [ALDOC_HUMAN]	NSETFPTILEEAK	3.45	High	87300	131668			NSETFPTILEEAK
ALDOC	Fructose-bisphosphate aldolase C OS=Homo sapiens OX=9606 GN=ALDOC PE=1 SV=2 - [ALDOC_HUMAN]	RVGFQYEGTYK	2.93	High	287000	63138			RVGFQYEGTYK	+
ALDOC	Fructose-bisphosphate aldolase C OS=Homo sapiens OX=9606 GN=ALDOC PE=1 SV=2 - [ALDOC_HUMAN]	VAAMGALQGLR	2.71	High	353000	103846			VAAMGALQGLR	+
ALG1	Chitobiosyldiphosphodolichol beta-mannosyltransferase OS=Homo sapiens OX=9606 GN=ALG1 PE=1 SV=2 - [ALG1_HUMAN]	VNIVPVIAK	2.81	High	311000	102465			VNIVPVIAK	+
ALG3	Dol-P-Man:Man(5)GlcNAc(2)-PP-Dol alpha-1,3-mannosyltransferase OS=Homo sapiens OX=9606 GN=ALG3 PE=1 SV=1 - [ALG3_HUMAN]	SIQFVDWCPTGFK	2.05	High	101000	147115			SIQFVDWCPTGFK
ALG5	Dolichyl-phosphate beta-glucosyltransferase OS=Homo sapiens OX=9606 GN=ALG5 PE=1 SV=1 - [ALG5_HUMAN]	ADLLLSTQPGREEGSPLELER	2.28	High	155000	131697			ADLLLSTQPGREEGSPLELER
ALG6	Dolichyl pyrophosphate Man9GlcNAc2 alpha-1,3-glucosyltransferase OS=Homo sapiens OX=9606 GN=ALG6 PE=1 SV=2 - [ALG6_HUMAN]	DDVVTFIDAK	2.23	High	94800	130189			DDVVTFIDAK	+
ALKBH5	RNA demethylase ALKBH5 OS=Homo sapiens OX=9606 GN=ALKBH5 PE=1 SV=2 - [ALKB5_HUMAN]	LAETVFNFQEK	2.32	High	341000	124919			LAETVFNFQEK
ALYREF	THO complex subunit 4 OS=Homo sapiens OX=9606 GN=ALYREF PE=1 SV=3 - [THOC4_HUMAN]	APEDVIQALEEK	3.88	High	158000	138490		APEDVIQALEEK		+
ALYREF	THO complex subunit 4 OS=Homo sapiens OX=9606 GN=ALYREF PE=1 SV=3 - [THOC4_HUMAN]	ILDAAGANLK	2.76	High	421000	18172			ILDAAGANLK	+
AMPD2	AMP deaminase 2 OS=Homo sapiens OX=9606 GN=AMPD2 PE=1 SV=2 - [AMPD2_HUMAN]	EDLMGLAIGTHGSNIQQAR	2.41	High	259000	92930			EDLMGLAIGTHGSNIQQAR	+
AMPD2	AMP deaminase 2 OS=Homo sapiens OX=9606 GN=AMPD2 PE=1 SV=2 - [AMPD2_HUMAN]	HSSLITPLQAVAQR	1.99	High	270000	101804			HSSLITPLQAVAQR	+
AMPD2	AMP deaminase 2 OS=Homo sapiens OX=9606 GN=AMPD2 PE=1 SV=2 - [AMPD2_HUMAN]	ILDWHVANTDK	3.13	High	293000	88680			ILDWHVANTDK	+
AMPD2	AMP deaminase 2 OS=Homo sapiens OX=9606 GN=AMPD2 PE=1 SV=2 - [AMPD2_HUMAN]	LIVAPDADAR	2.04	High	285000	32362			LIVAPDADAR
AMPD2	AMP deaminase 2 OS=Homo sapiens OX=9606 GN=AMPD2 PE=1 SV=2 - [AMPD2_HUMAN]	YYDDTYPSVK	2.3	High	245000	79446			YYDDTYPSVK
ANAPC7	Anaphase-promoting complex subunit 7 OS=Homo sapiens OX=9606 GN=ANAPC7 PE=1 SV=4 - [APC7_HUMAN]	DSLIFLVDASK	2.43	High	74200	148516			DSLIFLVDASK	+
ANAPC7	Anaphase-promoting complex subunit 7 OS=Homo sapiens OX=9606 GN=ANAPC7 PE=1 SV=4 - [APC7_HUMAN]	LSVNSHFMK	3.19	High	286000	57519			LSVNSHFMK	+
ANAPC7	Anaphase-promoting complex subunit 7 OS=Homo sapiens OX=9606 GN=ANAPC7 PE=1 SV=4 - [APC7_HUMAN]	NITLDDASAPR	2	High	274000	76891			NITLDDASAPR
ANKFY1	Rabankyrin-5 OS=Homo sapiens OX=9606 GN=ANKFY1 PE=1 SV=2 - [ANFY1_HUMAN]	RESGAAEQVDNK	1.94	High	110000	3414			RESGAAEQVDNK	+
ANKHD1	Ankyrin repeat and KH domain-containing protein 1 OS=Homo sapiens OX=9606 GN=ANKHD1 PE=1 SV=1 - [ANKH1_HUMAN]	QSTDEEVTSLAK	3.4	High	90400	69868			QSTDEEVTSLAK	+
ANKRD17	Ankyrin repeat domain-containing protein 17 OS=Homo sapiens OX=9606 GN=ANKRD17 PE=1 SV=3 - [ANR17_HUMAN]|Ankyrin repeat and KH domain-containing protein 1 OS=Homo sapiens OX=9606 GN=ANKHD1 PE=1 SV=1 - [ANKH1_HUMAN]	AMINLHIQK	2.53	High	365000	72607			AMINLHIQK	+
ANKRD17	Ankyrin repeat domain-containing protein 17 OS=Homo sapiens OX=9606 GN=ANKRD17 PE=1 SV=3 - [ANR17_HUMAN]	DVIINQEGEYIK	2.36	High	173000	113820			DVIINQEGEYIK
ANKRD17	Ankyrin repeat domain-containing protein 17 OS=Homo sapiens OX=9606 GN=ANKRD17 PE=1 SV=3 - [ANR17_HUMAN]|Ankyrin repeat and KH domain-containing protein 1 OS=Homo sapiens OX=9606 GN=ANKHD1 PE=1 SV=1 - [ANKH1_HUMAN]	EELFVTSK	2.26	High	352000	67371		EELFVTSK		+
ANKRD17	Ankyrin repeat domain-containing protein 17 OS=Homo sapiens OX=9606 GN=ANKRD17 PE=1 SV=3 - [ANR17_HUMAN]|Ankyrin repeat and KH domain-containing protein 1 OS=Homo sapiens OX=9606 GN=ANKHD1 PE=1 SV=1 - [ANKH1_HUMAN]	LAASIAPEIYGHEDVK	2.38	High	132000	100894			LAASIAPEIYGHEDVK	+
ANKRD45	Ankyrin repeat domain-containing protein 45 OS=Homo sapiens OX=9606 GN=ANKRD45 PE=1 SV=1 - [ANR45_HUMAN]	GAVIVVSHDAR	1.94	High	315000	32228			GAVIVVSHDAR
ANKZF1	Ankyrin repeat and zinc finger domain-containing protein 1 OS=Homo sapiens OX=9606 GN=ANKZF1 PE=1 SV=1 - [ANKZ1_HUMAN]	EPAFEDITLESER	2.21	High	158000	131648			EPAFEDITLESER	+
ANKZF1	Ankyrin repeat and zinc finger domain-containing protein 1 OS=Homo sapiens OX=9606 GN=ANKZF1 PE=1 SV=1 - [ANKZ1_HUMAN]	EQGPYETYEGSPVSK	1.93	High	0	82273			EQGPYETYEGSPVSK
ANKZF1	Ankyrin repeat and zinc finger domain-containing protein 1 OS=Homo sapiens OX=9606 GN=ANKZF1 PE=1 SV=1 - [ANKZ1_HUMAN]	FNCEENQHSDSCYK	2.68	High	240000	26818			FNCEENQHSDSCYK
ANKZF1	Ankyrin repeat and zinc finger domain-containing protein 1 OS=Homo sapiens OX=9606 GN=ANKZF1 PE=1 SV=1 - [ANKZ1_HUMAN]	GGPSHSAGANLR	2.89	High	180000	7597			GGPSHSAGANLR	+
ANKZF1	Ankyrin repeat and zinc finger domain-containing protein 1 OS=Homo sapiens OX=9606 GN=ANKZF1 PE=1 SV=1 - [ANKZ1_HUMAN]	VSVHVIEGDHR	2.42	High	195000	29955			VSVHVIEGDHR	+
ANKZF1	Ankyrin repeat and zinc finger domain-containing protein 1 OS=Homo sapiens OX=9606 GN=ANKZF1 PE=1 SV=1 - [ANKZ1_HUMAN]	YCQYAFDLK	3.34	High	212000	112038		YCQYAFDLK		+
ANLN	Anillin OS=Homo sapiens OX=9606 GN=ANLN PE=1 SV=2 - [ANLN_HUMAN]	ATHDGAPELGAGGTR	2.05	High	0	29141			ATHDGAPELGAGGTR	+
ANLN	Anillin OS=Homo sapiens OX=9606 GN=ANLN PE=1 SV=2 - [ANLN_HUMAN]	DGNVLLHEMQIQHPTASLIAK	2.08	High	106000	5608			DGNVLLHEMQIQHPTASLIAK
ANLN	Anillin OS=Homo sapiens OX=9606 GN=ANLN PE=1 SV=2 - [ANLN_HUMAN]	GMGTVEGGDQSNPK	2.12	High	375000	28396			GMGTVEGGDQSNPK	+
ANLN	Anillin OS=Homo sapiens OX=9606 GN=ANLN PE=1 SV=2 - [ANLN_HUMAN]	NQAAIQGRPPYAASAEEVAK	2.23	High	374000	73117		NQAAIQGRPPYAASAEEVAK		+
ANP32A	Acidic leucine-rich nuclear phosphoprotein 32 family member A OS=Homo sapiens OX=9606 GN=ANP32A PE=1 SV=1 - [AN32A_HUMAN]	FTEYETQVK	1.92	High	778000	59067			FTEYETQVK
ANP32A	Acidic leucine-rich nuclear phosphoprotein 32 family member A OS=Homo sapiens OX=9606 GN=ANP32A PE=1 SV=1 - [AN32A_HUMAN]	GGSMHMYAK	3.08	High	418000	14846			GGSMHMYAK	+
ANP32A	Acidic leucine-rich nuclear phosphoprotein 32 family member A OS=Homo sapiens OX=9606 GN=ANP32A PE=1 SV=1 - [AN32A_HUMAN]	HESQMDSVVK	2.53	High	601000	22456			HESQMDSVVK	+
ANP32A	Acidic leucine-rich nuclear phosphoprotein 32 family member A OS=Homo sapiens OX=9606 GN=ANP32A PE=1 SV=1 - [AN32A_HUMAN]	HWPFQVINDGDKPK	3.12	High	832000	63314			HWPFQVINDGDKPK	+
ANP32A	Acidic leucine-rich nuclear phosphoprotein 32 family member A OS=Homo sapiens OX=9606 GN=ANP32A PE=1 SV=1 - [AN32A_HUMAN]	IDFSSIAVPGTSSPR	4.63	High	324000	139349			IDFSSIAVPGTSSPR	+
ANP32A	Acidic leucine-rich nuclear phosphoprotein 32 family member A OS=Homo sapiens OX=9606 GN=ANP32A PE=1 SV=1 - [AN32A_HUMAN]	SDTLPLATR	4.57	High	556000	72546			SDTLPLATR	+
ANP32B	Acidic leucine-rich nuclear phosphoprotein 32 family member B OS=Homo sapiens OX=9606 GN=ANP32B PE=1 SV=1 - [AN32B_HUMAN]|Acidic leucine-rich nuclear phosphoprotein 32 family member A OS=Homo sapiens OX=9606 GN=ANP32A PE=1 SV=1 - [AN32A_HUMAN]	ISMPDVDLHMK	2.04	High	10300000	115571			ISMPDVDLHMK
ANP32B	Acidic leucine-rich nuclear phosphoprotein 32 family member B OS=Homo sapiens OX=9606 GN=ANP32B PE=1 SV=1 - [AN32B_HUMAN]	LEEVMQELR	4.92	High	2780000	102435			LEEVMQELR	+
ANP32B	Acidic leucine-rich nuclear phosphoprotein 32 family member B OS=Homo sapiens OX=9606 GN=ANP32B PE=1 SV=1 - [AN32B_HUMAN]	LSGQDVER	2.17	High	327000	13774			LSGQDVER	+
ANP32B	Acidic leucine-rich nuclear phosphoprotein 32 family member B OS=Homo sapiens OX=9606 GN=ANP32B PE=1 SV=1 - [AN32B_HUMAN]|Acidic leucine-rich nuclear phosphoprotein 32 family member A OS=Homo sapiens OX=9606 GN=ANP32A PE=1 SV=1 - [AN32A_HUMAN]	TLATDILMGVLK	2.93	High	39800	151227			TLATDILMGVLK	+
ANP32B	Acidic leucine-rich nuclear phosphoprotein 32 family member B OS=Homo sapiens OX=9606 GN=ANP32B PE=1 SV=1 - [AN32B_HUMAN]	YSALFLGVAYGATR	2.36	High	780000	119901			YSALFLGVAYGATR	+
ANP32E	Acidic leucine-rich nuclear phosphoprotein 32 family member E OS=Homo sapiens OX=9606 GN=ANP32E PE=1 SV=1 - [AN32E_HUMAN]	LLNFPTIVER	2.14	High	74400	140291			LLNFPTIVER	+
ANP32E	Acidic leucine-rich nuclear phosphoprotein 32 family member E OS=Homo sapiens OX=9606 GN=ANP32E PE=1 SV=1 - [AN32E_HUMAN]	QPAIMPGQSYGLEDGSCSYK	3.68	High	224000	120941			QPAIMPGQSYGLEDGSCSYK	+
ANXA1	Annexin A1 OS=Homo sapiens OX=9606 GN=ANXA1 PE=1 SV=2 - [ANXA1_HUMAN]	DGLILTSR	2.1	High	668000	91824			DGLILTSR	+
ANXA1	Annexin A1 OS=Homo sapiens OX=9606 GN=ANXA1 PE=1 SV=2 - [ANXA1_HUMAN]	EPACDDPDTEQAALAAVDYINK	3.43	High	63000	147490			EPACDDPDTEQAALAAVDYINK	+
ANXA1	Annexin A1 OS=Homo sapiens OX=9606 GN=ANXA1 PE=1 SV=2 - [ANXA1_HUMAN]	GAVDAAVPTNIIAAK	4.58	High	7440000	116379			GAVDAAVPTNIIAAK	+
ANXA1	Annexin A1 OS=Homo sapiens OX=9606 GN=ANXA1 PE=1 SV=2 - [ANXA1_HUMAN]	IMNTFSVVPSPK	2.59	High	2740000	103676			IMNTFSVVPSPK	+
ANXA1	Annexin A1 OS=Homo sapiens OX=9606 GN=ANXA1 PE=1 SV=2 - [ANXA1_HUMAN]	LIPLLLQLTSR	2.39	High	69800	151161		LIPLLLQLTSR		+
ANXA1	Annexin A1 OS=Homo sapiens OX=9606 GN=ANXA1 PE=1 SV=2 - [ANXA1_HUMAN]	LNFGLAR	3.58	High	269000	95502			LNFGLAR	+
ANXA1	Annexin A1 OS=Homo sapiens OX=9606 GN=ANXA1 PE=1 SV=2 - [ANXA1_HUMAN]	LYVELHR	2.12	High	659000	59097			LYVELHR	+
ANXA1	Annexin A1 OS=Homo sapiens OX=9606 GN=ANXA1 PE=1 SV=2 - [ANXA1_HUMAN]	MNVLADALK	3.53	High	665000	95431			MNVLADALK	+
ANXA1	Annexin A1 OS=Homo sapiens OX=9606 GN=ANXA1 PE=1 SV=2 - [ANXA1_HUMAN]	QREEEIEAQEK	2.51	High	1130000	16587			QREEEIEAQEK	+
ANXA1	Annexin A1 OS=Homo sapiens OX=9606 GN=ANXA1 PE=1 SV=2 - [ANXA1_HUMAN]	YLQEEVNINR	2.06	High	784000	43075			YLQEEVNINR	+
ANXA1	Annexin A1 OS=Homo sapiens OX=9606 GN=ANXA1 PE=1 SV=2 - [ANXA1_HUMAN]	YQNYIMEGVK	5.24	High	1570000	99425			YQNYIMEGVK	+
ANXA11	Annexin A11 OS=Homo sapiens OX=9606 GN=ANXA11 PE=1 SV=1 - [ANX11_HUMAN]	AGGSASAMLQPLLDNQVGFK	1.99	High	87400	149026			AGGSASAMLQPLLDNQVGFK	+
ANXA11	Annexin A11 OS=Homo sapiens OX=9606 GN=ANXA11 PE=1 SV=1 - [ANX11_HUMAN]	APQLHLEYR	2.45	High	472000	59043			APQLHLEYR	+
ANXA11	Annexin A11 OS=Homo sapiens OX=9606 GN=ANXA11 PE=1 SV=1 - [ANX11_HUMAN]	AVALSSSVMCPDAR	3.48	High	378000	97975			AVALSSSVMCPDAR	+
ANXA11	Annexin A11 OS=Homo sapiens OX=9606 GN=ANXA11 PE=1 SV=1 - [ANX11_HUMAN]	DGVMFQIDQATK	3.17	High	604000	130049			DGVMFQIDQATK	+
ANXA11	Annexin A11 OS=Homo sapiens OX=9606 GN=ANXA11 PE=1 SV=1 - [ANX11_HUMAN]	DINSVAIAPNDK	3.62	High	324000	84789			DINSVAIAPNDK	+
ANXA11	Annexin A11 OS=Homo sapiens OX=9606 GN=ANXA11 PE=1 SV=1 - [ANX11_HUMAN]	FGEVVDCTIK	2.6	High	483000	94081		FGEVVDCTIK		+
ANXA11	Annexin A11 OS=Homo sapiens OX=9606 GN=ANXA11 PE=1 SV=1 - [ANX11_HUMAN]	FTDEEVDELYR	2.7	High	576000	121084			FTDEEVDELYR	+
ANXA11	Annexin A11 OS=Homo sapiens OX=9606 GN=ANXA11 PE=1 SV=1 - [ANX11_HUMAN]	INELTGIK	4.8	High	385000	63653			INELTGIK	+
ANXA11	Annexin A11 OS=Homo sapiens OX=9606 GN=ANXA11 PE=1 SV=1 - [ANX11_HUMAN]	LAQAWFNTHR	3.57	High	465000	77819			LAQAWFNTHR	+
ANXA11	Annexin A11 OS=Homo sapiens OX=9606 GN=ANXA11 PE=1 SV=1 - [ANX11_HUMAN]	LASALAPSIYEHEDIK	2.64	High	587000	104673			LASALAPSIYEHEDIK	+
ANXA11	Annexin A11 OS=Homo sapiens OX=9606 GN=ANXA11 PE=1 SV=1 - [ANX11_HUMAN]	LECSEELGDLVK	2.27	High	220000	118556			LECSEELGDLVK	+
ANXA11	Annexin A11 OS=Homo sapiens OX=9606 GN=ANXA11 PE=1 SV=1 - [ANX11_HUMAN]	NQVGDENWR	1.94	High	825000	53153			NQVGDENWR	+
ANXA11	Annexin A11 OS=Homo sapiens OX=9606 GN=ANXA11 PE=1 SV=1 - [ANX11_HUMAN]	NTGIICTIGPASR	2.03	High	646000	92237			NTGIICTIGPASR	+
ANXA11	Annexin A11 OS=Homo sapiens OX=9606 GN=ANXA11 PE=1 SV=1 - [ANX11_HUMAN]	VQQACEMVMDILR	2.82	High	56000	148572			VQQACEMVMDILR	+
ANXA11	Annexin A11 OS=Homo sapiens OX=9606 GN=ANXA11 PE=1 SV=1 - [ANX11_HUMAN]	YTLNVLEDLGDGQK	2.1	High	123000	146118			YTLNVLEDLGDGQK
ANXA2	Annexin A2 OS=Homo sapiens OX=9606 GN=ANXA2 PE=1 SV=2 - [ANXA2_HUMAN]	AIEVLSDEHAR	3.33	High	634000	53230		AIEVLSDEHAR		+
ANXA2	Annexin A2 OS=Homo sapiens OX=9606 GN=ANXA2 PE=1 SV=2 - [ANXA2_HUMAN]	FEHCNFNDVTTR	1.95	High	529000	62377			FEHCNFNDVTTR	+
ANXA2	Annexin A2 OS=Homo sapiens OX=9606 GN=ANXA2 PE=1 SV=2 - [ANXA2_HUMAN]	GDGEVLEEIVTK	2.35	High	283000	127936			GDGEVLEEIVTK	+
ANXA2	Annexin A2 OS=Homo sapiens OX=9606 GN=ANXA2 PE=1 SV=2 - [ANXA2_HUMAN]	GDGPWYYYETIDK	3.98	High	87500	142856		GDGPWYYYETIDK		+
ANXA2	Annexin A2 OS=Homo sapiens OX=9606 GN=ANXA2 PE=1 SV=2 - [ANXA2_HUMAN]	LIEVTETICK	2.58	High	301000	98065			LIEVTETICK	+
ANXA2	Annexin A2 OS=Homo sapiens OX=9606 GN=ANXA2 PE=1 SV=2 - [ANXA2_HUMAN]	LIHPDEDISLEER	2.81	High	346000	94008			LIHPDEDISLEER	+
ANXA2	Annexin A2 OS=Homo sapiens OX=9606 GN=ANXA2 PE=1 SV=2 - [ANXA2_HUMAN]	LQEEMLQR	3.84	High	488000	62867			LQEEMLQR	+
ANXA2	Annexin A2 OS=Homo sapiens OX=9606 GN=ANXA2 PE=1 SV=2 - [ANXA2_HUMAN]	MSATFIGNSTAIQELFK	2.69	High	450000	127936			MSATFIGNSTAIQELFK	+
ANXA2	Annexin A2 OS=Homo sapiens OX=9606 GN=ANXA2 PE=1 SV=2 - [ANXA2_HUMAN]	TATPQQAQEVHEKLR	2.17	High	465000	56773		TATPQQAQEVHEKLR		+
ANXA2	Annexin A2 OS=Homo sapiens OX=9606 GN=ANXA2 PE=1 SV=2 - [ANXA2_HUMAN]	TFNTSTGGLLLPSDTK	5.58	High	1340000	126633			TFNTSTGGLLLPSDTK	+
ANXA2	Annexin A2 OS=Homo sapiens OX=9606 GN=ANXA2 PE=1 SV=2 - [ANXA2_HUMAN]	TLMAQSIYGGR	1.94	High	1050000	95670			TLMAQSIYGGR	+
ANXA2	Annexin A2 OS=Homo sapiens OX=9606 GN=ANXA2 PE=1 SV=2 - [ANXA2_HUMAN]	VLPPPAGYVPIR	2.91	High	11300000	119365			VLPPPAGYVPIR	+
ANXA2	Annexin A2 OS=Homo sapiens OX=9606 GN=ANXA2 PE=1 SV=2 - [ANXA2_HUMAN]	VNGRPLEMIEPR	5.61	High	368000	83345			VNGRPLEMIEPR	+
ANXA2	Annexin A2 OS=Homo sapiens OX=9606 GN=ANXA2 PE=1 SV=2 - [ANXA2_HUMAN]	VTWDSSFCAVNPR	2.45	High	485000	126181			VTWDSSFCAVNPR	+
ANXA3	Annexin A3 OS=Homo sapiens OX=9606 GN=ANXA3 PE=1 SV=3 - [ANXA3_HUMAN]	AHTLLSPPSANNATFAR	2.75	High	281000	91627		AHTLLSPPSANNATFAR		+
ANXA3	Annexin A3 OS=Homo sapiens OX=9606 GN=ANXA3 PE=1 SV=3 - [ANXA3_HUMAN]	IAQSDYIPTQQDVLR	4.14	High	1320000	121501			IAQSDYIPTQQDVLR	+
ANXA3	Annexin A3 OS=Homo sapiens OX=9606 GN=ANXA3 PE=1 SV=3 - [ANXA3_HUMAN]	LLLSGTADGADLR	2.96	High	2970000	113005		LLLSGTADGADLR		+
ANXA3	Annexin A3 OS=Homo sapiens OX=9606 GN=ANXA3 PE=1 SV=3 - [ANXA3_HUMAN]	LLQQEEEIK	2.24	High	340000	59821			LLQQEEEIK	+
ANXA3	Annexin A3 OS=Homo sapiens OX=9606 GN=ANXA3 PE=1 SV=3 - [ANXA3_HUMAN]	QMLDDFGPHR	2.13	High	3430000	83699			QMLDDFGPHR	+
ANXA3	Annexin A3 OS=Homo sapiens OX=9606 GN=ANXA3 PE=1 SV=3 - [ANXA3_HUMAN]	SPGMLEPLGSSR	4.13	High	297000	96872			SPGMLEPLGSSR	+
ANXA3	Annexin A3 OS=Homo sapiens OX=9606 GN=ANXA3 PE=1 SV=3 - [ANXA3_HUMAN]	TLPFQLSSVEK	2.06	High	172000	111337			TLPFQLSSVEK	+
ANXA3	Annexin A3 OS=Homo sapiens OX=9606 GN=ANXA3 PE=1 SV=3 - [ANXA3_HUMAN]	TTLLPGLLK	3.43	High	370000	131624			TTLLPGLLK	+
ANXA4	Annexin A4 OS=Homo sapiens OX=9606 GN=ANXA4 PE=1 SV=4 - [ANXA4_HUMAN]	DAFQNAYLELGGLGER	3.57	High	76400	151025		DAFQNAYLELGGLGER		+
ANXA4	Annexin A4 OS=Homo sapiens OX=9606 GN=ANXA4 PE=1 SV=4 - [ANXA4_HUMAN]	EGDIVTLINK	4.74	High	349000	112966			EGDIVTLINK	+
ANXA4	Annexin A4 OS=Homo sapiens OX=9606 GN=ANXA4 PE=1 SV=4 - [ANXA4_HUMAN]	ITDFGEFMR	2.01	High	368000	132626			ITDFGEFMR	+
ANXA4	Annexin A4 OS=Homo sapiens OX=9606 GN=ANXA4 PE=1 SV=4 - [ANXA4_HUMAN]	LCSLEEAQR	3.38	High	761000	47378			LCSLEEAQR	+
ANXA4	Annexin A4 OS=Homo sapiens OX=9606 GN=ANXA4 PE=1 SV=4 - [ANXA4_HUMAN]	LSELEAALQR	2.28	High	803000	107749			LSELEAALQR	+
ANXA4	Annexin A4 OS=Homo sapiens OX=9606 GN=ANXA4 PE=1 SV=4 - [ANXA4_HUMAN]	LYGSAGPPPTGEEDTAEKDEL	1.99	High	425000	94359			LYGSAGPPPTGEEDTAEKDEL	+
ANXA4	Annexin A4 OS=Homo sapiens OX=9606 GN=ANXA4 PE=1 SV=4 - [ANXA4_HUMAN]	TIVTDVFQGSMR	3.07	High	129000	137095			TIVTDVFQGSMR	+
ANXA5	Annexin A5 OS=Homo sapiens OX=9606 GN=ANXA5 PE=1 SV=2 - [ANXA5_HUMAN]	ADAETLRK	1.88	High	89100	5194		ADAETLRK
ANXA5	Annexin A5 OS=Homo sapiens OX=9606 GN=ANXA5 PE=1 SV=2 - [ANXA5_HUMAN]	ADLINNLGTIAK	2.34	High	433000	125828			ADLINNLGTIAK	+
ANXA5	Annexin A5 OS=Homo sapiens OX=9606 GN=ANXA5 PE=1 SV=2 - [ANXA5_HUMAN]	GSAITGPVAK	3.61	High	1040000	22505			GSAITGPVAK	+
ANXA5	Annexin A5 OS=Homo sapiens OX=9606 GN=ANXA5 PE=1 SV=2 - [ANXA5_HUMAN]	LLEEEIQAPTSSK	1.97	High	692000	52625			LLEEEIQAPTSSK	+
ANXA5	Annexin A5 OS=Homo sapiens OX=9606 GN=ANXA5 PE=1 SV=2 - [ANXA5_HUMAN]	NITGTDDQVQQAMNSLK	2.32	High	111000	131175		NITGTDDQVQQAMNSLK		+
ANXA5	Annexin A5 OS=Homo sapiens OX=9606 GN=ANXA5 PE=1 SV=2 - [ANXA5_HUMAN]	VLEILGK	2.62	High	788000	95898			VLEILGK	+
ANXA5	Annexin A5 OS=Homo sapiens OX=9606 GN=ANXA5 PE=1 SV=2 - [ANXA5_HUMAN]	VSEEAESQQQWDTSK	2.14	High	1590000	61035			VSEEAESQQQWDTSK	+
ANXA6	Annexin A6 OS=Homo sapiens OX=9606 GN=ANXA6 PE=1 SV=3 - [ANXA6_HUMAN]	AANDAGYFNDEMAPIEVK	2.21	High	237000	15279			AANDAGYFNDEMAPIEVK	+
ANXA6	Annexin A6 OS=Homo sapiens OX=9606 GN=ANXA6 PE=1 SV=3 - [ANXA6_HUMAN]	ASVITQVFHVPLEER	2.37	High	559000	137427			ASVITQVFHVPLEER	+
ANXA6	Annexin A6 OS=Homo sapiens OX=9606 GN=ANXA6 PE=1 SV=3 - [ANXA6_HUMAN]	ATAPVPTVGEGYGYGHESELSQASAAAR	3.85	High	1130000	109869			ATAPVPTVGEGYGYGHESELSQASAAAR	+
ANXA6	Annexin A6 OS=Homo sapiens OX=9606 GN=ANXA6 PE=1 SV=3 - [ANXA6_HUMAN]	EWDLSEYSYK	2.53	High	150000	133992			EWDLSEYSYK	+
ANXA6	Annexin A6 OS=Homo sapiens OX=9606 GN=ANXA6 PE=1 SV=3 - [ANXA6_HUMAN]	ITLPVDFVTADK	2.24	High	51600	141262			ITLPVDFVTADK	+
ANXA6	Annexin A6 OS=Homo sapiens OX=9606 GN=ANXA6 PE=1 SV=3 - [ANXA6_HUMAN]	MSVIWDK	2.08	High	136000	99840		MSVIWDK		+
ANXA6	Annexin A6 OS=Homo sapiens OX=9606 GN=ANXA6 PE=1 SV=3 - [ANXA6_HUMAN]	RCEFVMEVTNK	2	High	565000	73931			RCEFVMEVTNK	+
ANXA6	Annexin A6 OS=Homo sapiens OX=9606 GN=ANXA6 PE=1 SV=3 - [ANXA6_HUMAN]	SDLLLSGR	2.35	High	292000	80294			SDLLLSGR	+
ANXA6	Annexin A6 OS=Homo sapiens OX=9606 GN=ANXA6 PE=1 SV=3 - [ANXA6_HUMAN]	SPDNPMNQR	2.76	High	624000	31196			SPDNPMNQR	+
ANXA6	Annexin A6 OS=Homo sapiens OX=9606 GN=ANXA6 PE=1 SV=3 - [ANXA6_HUMAN]	VSIAVIK	2.01	High	440000	31466			VSIAVIK	+
ANXA6	Annexin A6 OS=Homo sapiens OX=9606 GN=ANXA6 PE=1 SV=3 - [ANXA6_HUMAN]	YGIVDYMIEQSGPPSK	2.69	High	406000	147111			YGIVDYMIEQSGPPSK	+
ANXA6	Annexin A6 OS=Homo sapiens OX=9606 GN=ANXA6 PE=1 SV=3 - [ANXA6_HUMAN]	YLGHVEVDESR	3.01	High	282000	39353			YLGHVEVDESR	+
ANXA7	Annexin A7 OS=Homo sapiens OX=9606 GN=ANXA7 PE=1 SV=3 - [ANXA7_HUMAN]	DQLIYNLLK	3.01	High	83600	146972			DQLIYNLLK	+
ANXA7	Annexin A7 OS=Homo sapiens OX=9606 GN=ANXA7 PE=1 SV=3 - [ANXA7_HUMAN]	GVIALCIEDGSIHR	2.3	High	549000	113354			GVIALCIEDGSIHR	+
ANXA7	Annexin A7 OS=Homo sapiens OX=9606 GN=ANXA7 PE=1 SV=3 - [ANXA7_HUMAN]	LTVAENEAETK	2.84	High	239000	11641			LTVAENEAETK	+
ANXA7	Annexin A7 OS=Homo sapiens OX=9606 GN=ANXA7 PE=1 SV=3 - [ANXA7_HUMAN]	NESGTWIQYGEEK	1.93	High	490000	55644			NESGTWIQYGEEK	+
ANXA7	Annexin A7 OS=Homo sapiens OX=9606 GN=ANXA7 PE=1 SV=3 - [ANXA7_HUMAN]	QEYLDTLYR	3.55	High	0	114117			QEYLDTLYR	+
ANXA7	Annexin A7 OS=Homo sapiens OX=9606 GN=ANXA7 PE=1 SV=3 - [ANXA7_HUMAN]	SDTSGHFER	2.13	High	222000	8974			SDTSGHFER	+
ANXA7	Annexin A7 OS=Homo sapiens OX=9606 GN=ANXA7 PE=1 SV=3 - [ANXA7_HUMAN]	TSAALSTVGSAISR	2.21	High	312000	55234			TSAALSTVGSAISR	+
ANXA7	Annexin A7 OS=Homo sapiens OX=9606 GN=ANXA7 PE=1 SV=3 - [ANXA7_HUMAN]	VQAVVAVAR	4.89	High	233000	49485			VQAVVAVAR	+
AP1B1	AP-1 complex subunit beta-1 OS=Homo sapiens OX=9606 GN=AP1B1 PE=1 SV=2 - [AP1B1_HUMAN]	EGLQNMEAR	2.27	High	364000	50249			EGLQNMEAR	+
AP1B1	AP-1 complex subunit beta-1 OS=Homo sapiens OX=9606 GN=AP1B1 PE=1 SV=2 - [AP1B1_HUMAN]	MMRPVSDQVQIK	2.01	High	636000	37082			MMRPVSDQVQIK	+
AP1B1	AP-1 complex subunit beta-1 OS=Homo sapiens OX=9606 GN=AP1B1 PE=1 SV=2 - [AP1B1_HUMAN]	SPIAEAVFR	2.18	High	334000	92188			SPIAEAVFR	+
AP1B1	AP-1 complex subunit beta-1 OS=Homo sapiens OX=9606 GN=AP1B1 PE=1 SV=2 - [AP1B1_HUMAN]	TELSQSDMFDQR	2.25	High	110000	100819			TELSQSDMFDQR	+
AP1G1	AP-1 complex subunit gamma-1 OS=Homo sapiens OX=9606 GN=AP1G1 PE=1 SV=5 - [AP1G1_HUMAN]	AAQDFFSTCR	2.27	High	0	96770			AAQDFFSTCR
AP1G1	AP-1 complex subunit gamma-1 OS=Homo sapiens OX=9606 GN=AP1G1 PE=1 SV=5 - [AP1G1_HUMAN]	AVLGTSNFK	2.36	High	389000	48637			AVLGTSNFK	+
AP1G1	AP-1 complex subunit gamma-1 OS=Homo sapiens OX=9606 GN=AP1G1 PE=1 SV=5 - [AP1G1_HUMAN]	LAYINPDLALEEK	1.96	High	83000	134530			LAYINPDLALEEK	+
AP1G1	AP-1 complex subunit gamma-1 OS=Homo sapiens OX=9606 GN=AP1G1 PE=1 SV=5 - [AP1G1_HUMAN]	TVQTDHNAVQR	2.44	High	358000	6853			TVQTDHNAVQR	+
AP1G1	AP-1 complex subunit gamma-1 OS=Homo sapiens OX=9606 GN=AP1G1 PE=1 SV=5 - [AP1G1_HUMAN]	VEVLYR	2.51	High	476000	59753		VEVLYR		+
AP1M1	AP-1 complex subunit mu-1 OS=Homo sapiens OX=9606 GN=AP1M1 PE=1 SV=3 - [AP1M1_HUMAN]	EMSSSTLNLVVAGAPK	2.26	High	190000	129111			EMSSSTLNLVVAGAPK	+
AP1M1	AP-1 complex subunit mu-1 OS=Homo sapiens OX=9606 GN=AP1M1 PE=1 SV=3 - [AP1M1_HUMAN]	NLQEIQQAGER	3.82	High	371000	59366			NLQEIQQAGER	+
AP1M1	AP-1 complex subunit mu-1 OS=Homo sapiens OX=9606 GN=AP1M1 PE=1 SV=3 - [AP1M1_HUMAN]	NVEGQDMLYQSLK	3.79	High	251000	120426			NVEGQDMLYQSLK	+
AP1M1	AP-1 complex subunit mu-1 OS=Homo sapiens OX=9606 GN=AP1M1 PE=1 SV=3 - [AP1M1_HUMAN]	RISGLIYEETR	2.52	High	288000	73027			RISGLIYEETR	+
AP1M1	AP-1 complex subunit mu-1 OS=Homo sapiens OX=9606 GN=AP1M1 PE=1 SV=3 - [AP1M1_HUMAN]	TYEAALETIQNMSK	1.96	High	464000	139894			TYEAALETIQNMSK
AP1S1	AP-1 complex subunit sigma-1A OS=Homo sapiens OX=9606 GN=AP1S1 PE=1 SV=1 - [AP1S1_HUMAN]	LLIVSTTPYSEK	4.94	High	196000	112468			LLIVSTTPYSEK	+
AP1S1	AP-1 complex subunit sigma-1A OS=Homo sapiens OX=9606 GN=AP1S1 PE=1 SV=1 - [AP1S1_HUMAN]	SSGLPNIPVQTISR	2.02	High	294000	121666			SSGLPNIPVQTISR	+
AP1S2	AP-1 complex subunit sigma-2 OS=Homo sapiens OX=9606 GN=AP1S2 PE=1 SV=1 - [AP1S2_HUMAN]	NLLSVAYK	2.19	High	245000	99372			NLLSVAYK
AP2A1	AP-2 complex subunit alpha-1 OS=Homo sapiens OX=9606 GN=AP2A1 PE=1 SV=3 - [AP2A1_HUMAN]|AP-2 complex subunit alpha-2 OS=Homo sapiens OX=9606 GN=AP2A2 PE=1 SV=2 - [AP2A2_HUMAN]	AASITSEVFNK	3.45	High	0	92870			AASITSEVFNK	+
AP2A1	AP-2 complex subunit alpha-1 OS=Homo sapiens OX=9606 GN=AP2A1 PE=1 SV=3 - [AP2A1_HUMAN]	ADRDESSPYAAMLAAQDVAQR	2.31	High	273000	99555			ADRDESSPYAAMLAAQDVAQR	+
AP2A1	AP-2 complex subunit alpha-1 OS=Homo sapiens OX=9606 GN=AP2A1 PE=1 SV=3 - [AP2A1_HUMAN]	DEDDADYKPK	2.2	High	167000	18860			DEDDADYKPK	+
AP2A1	AP-2 complex subunit alpha-1 OS=Homo sapiens OX=9606 GN=AP2A1 PE=1 SV=3 - [AP2A1_HUMAN]	DMGGYSTTTDFIK	2.93	High	158000	127392			DMGGYSTTTDFIK	+
AP2A1	AP-2 complex subunit alpha-1 OS=Homo sapiens OX=9606 GN=AP2A1 PE=1 SV=3 - [AP2A1_HUMAN]	DRDYSDHPSGGSYR	2.28	High	0	3905			DRDYSDHPSGGSYR	+
AP2A1	AP-2 complex subunit alpha-1 OS=Homo sapiens OX=9606 GN=AP2A1 PE=1 SV=3 - [AP2A1_HUMAN]	EDIYSGGGGGGSR	2.52	High	383000	34981			EDIYSGGGGGGSR	+
AP2A1	AP-2 complex subunit alpha-1 OS=Homo sapiens OX=9606 GN=AP2A1 PE=1 SV=3 - [AP2A1_HUMAN]	EDRFENNELFAK	1.93	High	387000	28091			EDRFENNELFAK	+
AP2A1	AP-2 complex subunit alpha-1 OS=Homo sapiens OX=9606 GN=AP2A1 PE=1 SV=3 - [AP2A1_HUMAN]|AP-2 complex subunit alpha-2 OS=Homo sapiens OX=9606 GN=AP2A2 PE=1 SV=2 - [AP2A2_HUMAN]	FNPSGYLLLASEK	2.28	High	115000	138711		FNPSGYLLLASEK		+
AP2A1	AP-2 complex subunit alpha-1 OS=Homo sapiens OX=9606 GN=AP2A1 PE=1 SV=3 - [AP2A1_HUMAN]	GIFGSSAVPQPK	2.78	High	318000	99808		GIFGSSAVPQPK		+
AP2A1	AP-2 complex subunit alpha-1 OS=Homo sapiens OX=9606 GN=AP2A1 PE=1 SV=3 - [AP2A1_HUMAN]	IAENLGDVQISDK	2.44	High	385000	102012			IAENLGDVQISDK	+
AP2A1	AP-2 complex subunit alpha-1 OS=Homo sapiens OX=9606 GN=AP2A1 PE=1 SV=3 - [AP2A1_HUMAN]	ILTLSQIGR	2.95	High	323000	109850			ILTLSQIGR	+
AP2A1	AP-2 complex subunit alpha-1 OS=Homo sapiens OX=9606 GN=AP2A1 PE=1 SV=3 - [AP2A1_HUMAN]	IMGVAGGLTNLSK	2.23	High	229000	101739			IMGVAGGLTNLSK	+
AP2A1	AP-2 complex subunit alpha-1 OS=Homo sapiens OX=9606 GN=AP2A1 PE=1 SV=3 - [AP2A1_HUMAN]	LADFGVAGQLTDTQIK	1.95	High	171000	136909			LADFGVAGQLTDTQIK	+
AP2A1	AP-2 complex subunit alpha-1 OS=Homo sapiens OX=9606 GN=AP2A1 PE=1 SV=3 - [AP2A1_HUMAN]	NEETLREEEEEK	2.19	High	276000	26271			NEETLREEEEEK	+
AP2A1	AP-2 complex subunit alpha-1 OS=Homo sapiens OX=9606 GN=AP2A1 PE=1 SV=3 - [AP2A1_HUMAN]	RNQELLQSQLTEK	1.96	High	453000	61858			RNQELLQSQLTEK	+
AP2A1	AP-2 complex subunit alpha-1 OS=Homo sapiens OX=9606 GN=AP2A1 PE=1 SV=3 - [AP2A1_HUMAN]|AP-2 complex subunit alpha-2 OS=Homo sapiens OX=9606 GN=AP2A2 PE=1 SV=2 - [AP2A2_HUMAN]	SGINCPIQK	2.9	High	1080000	36979			SGINCPIQK	+
AP2A2	AP-2 complex subunit alpha-2 OS=Homo sapiens OX=9606 GN=AP2A2 PE=1 SV=2 - [AP2A2_HUMAN]	EALELTDTGLLSGSEER	2.31	High	112000	140700			EALELTDTGLLSGSEER	+
AP2A2	AP-2 complex subunit alpha-2 OS=Homo sapiens OX=9606 GN=AP2A2 PE=1 SV=2 - [AP2A2_HUMAN]	MFDVGGQR	3.12	High	272000	69578			MFDVGGQR	+
AP2A2	AP-2 complex subunit alpha-2 OS=Homo sapiens OX=9606 GN=AP2A2 PE=1 SV=2 - [AP2A2_HUMAN]	YIMLNPSSR	2.37	High	386000	87385			YIMLNPSSR	+
AP2B1	AP-2 complex subunit beta OS=Homo sapiens OX=9606 GN=AP2B1 PE=1 SV=1 - [AP2B1_HUMAN]|AP-1 complex subunit beta-1 OS=Homo sapiens OX=9606 GN=AP1B1 PE=1 SV=2 - [AP1B1_HUMAN]	EAATLEVERPLPMEVEK	2.61	High	1540000	93909			EAATLEVERPLPMEVEK
AP2B1	AP-2 complex subunit beta OS=Homo sapiens OX=9606 GN=AP2B1 PE=1 SV=1 - [AP2B1_HUMAN]|AP-1 complex subunit beta-1 OS=Homo sapiens OX=9606 GN=AP1B1 PE=1 SV=2 - [AP1B1_HUMAN]	ELLDGGANPLQR	3.11	High	412000	112824			ELLDGGANPLQR	+
AP2B1	AP-2 complex subunit beta OS=Homo sapiens OX=9606 GN=AP2B1 PE=1 SV=1 - [AP2B1_HUMAN]|AP-1 complex subunit beta-1 OS=Homo sapiens OX=9606 GN=AP1B1 PE=1 SV=2 - [AP1B1_HUMAN]	ESSETPDQFMTADETR	2.47	High	858000	74883			ESSETPDQFMTADETR	+
AP2B1	AP-2 complex subunit beta OS=Homo sapiens OX=9606 GN=AP2B1 PE=1 SV=1 - [AP2B1_HUMAN]|AP-1 complex subunit beta-1 OS=Homo sapiens OX=9606 GN=AP1B1 PE=1 SV=2 - [AP1B1_HUMAN]	IHCLENVDK	2.9	High	265000	28281			IHCLENVDK	+
AP2B1	AP-2 complex subunit beta OS=Homo sapiens OX=9606 GN=AP2B1 PE=1 SV=1 - [AP2B1_HUMAN]	KQELSEAEQATR	3.31	High	297000	25874		KQELSEAEQATR		+
AP2B1	AP-2 complex subunit beta OS=Homo sapiens OX=9606 GN=AP2B1 PE=1 SV=1 - [AP2B1_HUMAN]|AP-1 complex subunit beta-1 OS=Homo sapiens OX=9606 GN=AP1B1 PE=1 SV=2 - [AP1B1_HUMAN]	LGHSFSLVGNK	3.4	High	687000	64192			LGHSFSLVGNK	+
AP2B1	AP-2 complex subunit beta OS=Homo sapiens OX=9606 GN=AP2B1 PE=1 SV=1 - [AP2B1_HUMAN]|AP-1 complex subunit beta-1 OS=Homo sapiens OX=9606 GN=AP1B1 PE=1 SV=2 - [AP1B1_HUMAN]	LGIFENLNK	3.19	High	528000	121376			LGIFENLNK	+
AP2B1	AP-2 complex subunit beta OS=Homo sapiens OX=9606 GN=AP2B1 PE=1 SV=1 - [AP2B1_HUMAN]	NALANPLYCPDYR	2.17	High	201000	120280			NALANPLYCPDYR	+
AP2B1	AP-2 complex subunit beta OS=Homo sapiens OX=9606 GN=AP2B1 PE=1 SV=1 - [AP2B1_HUMAN]	NLLLDPASHK	2.43	High	384000	66857			NLLLDPASHK	+
AP2B1	AP-2 complex subunit beta OS=Homo sapiens OX=9606 GN=AP2B1 PE=1 SV=1 - [AP2B1_HUMAN]	RNIYLMDTSGK	2.04	High	1210000	65758			RNIYLMDTSGK	+
AP2B1	AP-2 complex subunit beta OS=Homo sapiens OX=9606 GN=AP2B1 PE=1 SV=1 - [AP2B1_HUMAN]|AP-1 complex subunit beta-1 OS=Homo sapiens OX=9606 GN=AP1B1 PE=1 SV=2 - [AP1B1_HUMAN]	SSGFLPASQQACAK	2.31	High	0	69684			SSGFLPASQQACAK	+
AP2B1	AP-2 complex subunit beta OS=Homo sapiens OX=9606 GN=AP2B1 PE=1 SV=1 - [AP2B1_HUMAN]|AP-1 complex subunit beta-1 OS=Homo sapiens OX=9606 GN=AP1B1 PE=1 SV=2 - [AP1B1_HUMAN]	VDAQFGGIDQR	3.06	High	432000	83572			VDAQFGGIDQR	+
AP2B1	AP-2 complex subunit beta OS=Homo sapiens OX=9606 GN=AP2B1 PE=1 SV=1 - [AP2B1_HUMAN]	YEDFGPLFTAK	2.72	High	217000	139765			YEDFGPLFTAK	+
AP2B1	AP-2 complex subunit beta OS=Homo sapiens OX=9606 GN=AP2B1 PE=1 SV=1 - [AP2B1_HUMAN]	YFYVSAEQVVQGMK	2.09	High	119000	143473			YFYVSAEQVVQGMK	+
AP2M1	AP-2 complex subunit mu OS=Homo sapiens OX=9606 GN=AP2M1 PE=1 SV=2 - [AP2M1_HUMAN]	ATISNDGATILK	2.58	High	577000	46564			ATISNDGATILK
AP2M1	AP-2 complex subunit mu OS=Homo sapiens OX=9606 GN=AP2M1 PE=1 SV=2 - [AP2M1_HUMAN]	LGASLAFNNIYR	2.15	High	300000	86198			LGASLAFNNIYR
AP2M1	AP-2 complex subunit mu OS=Homo sapiens OX=9606 GN=AP2M1 PE=1 SV=2 - [AP2M1_HUMAN]	NEGSESAPEGQAQQR	1.92	High	221000	15853			NEGSESAPEGQAQQR	+
AP2M1	AP-2 complex subunit mu OS=Homo sapiens OX=9606 GN=AP2M1 PE=1 SV=2 - [AP2M1_HUMAN]	QFLECAQNQGDIK	2.12	High	555000	84028			QFLECAQNQGDIK	+
AP2M1	AP-2 complex subunit mu OS=Homo sapiens OX=9606 GN=AP2M1 PE=1 SV=2 - [AP2M1_HUMAN]	RVPDITECK	1.9	High	291000	4296			RVPDITECK
AP2M1	AP-2 complex subunit mu OS=Homo sapiens OX=9606 GN=AP2M1 PE=1 SV=2 - [AP2M1_HUMAN]	SAVGFDYQGK	1.99	High	262000	74350			SAVGFDYQGK	+
AP2M1	AP-2 complex subunit mu OS=Homo sapiens OX=9606 GN=AP2M1 PE=1 SV=2 - [AP2M1_HUMAN]	VNEISVEVDSDPR	5.49	High	564000	91671			VNEISVEVDSDPR	+
AP2S1	AP-2 complex subunit sigma OS=Homo sapiens OX=9606 GN=AP2S1 PE=1 SV=2 - [AP2S1_HUMAN]	STNCFGDNDPIDVCEIGSK	2.24	High	105000	130883			STNCFGDNDPIDVCEIGSK	+
AP3B1	AP-3 complex subunit beta-1 OS=Homo sapiens OX=9606 GN=AP3B1 PE=1 SV=3 - [AP3B1_HUMAN]	DGYDYDGYR	3.21	High	330000	84976			DGYDYDGYR	+
AP3B1	AP-3 complex subunit beta-1 OS=Homo sapiens OX=9606 GN=AP3B1 PE=1 SV=3 - [AP3B1_HUMAN]	ILPVLGSQTGK	2.15	High	239000	92366			ILPVLGSQTGK
AP3B1	AP-3 complex subunit beta-1 OS=Homo sapiens OX=9606 GN=AP3B1 PE=1 SV=3 - [AP3B1_HUMAN]	LLVGNDDVHIIAR	3.14	High	236000	105877			LLVGNDDVHIIAR	+
AP3B1	AP-3 complex subunit beta-1 OS=Homo sapiens OX=9606 GN=AP3B1 PE=1 SV=3 - [AP3B1_HUMAN]	LSLTQDPVVK	2.29	High	0	90695			LSLTQDPVVK
AP3B1	AP-3 complex subunit beta-1 OS=Homo sapiens OX=9606 GN=AP3B1 PE=1 SV=3 - [AP3B1_HUMAN]	QVEEEILALK	2.22	High	169000	120746			QVEEEILALK
AP3B1	AP-3 complex subunit beta-1 OS=Homo sapiens OX=9606 GN=AP3B1 PE=1 SV=3 - [AP3B1_HUMAN]	SLVHDLFQK	2.26	High	333000	37086			SLVHDLFQK	+
AP3B1	AP-3 complex subunit beta-1 OS=Homo sapiens OX=9606 GN=AP3B1 PE=1 SV=3 - [AP3B1_HUMAN]	YVASYLLAALGGNSSPSAK	1.93	High	39900	149320			YVASYLLAALGGNSSPSAK	+
AP3D1	AP-3 complex subunit delta-1 OS=Homo sapiens OX=9606 GN=AP3D1 PE=1 SV=1 - [AP3D1_HUMAN]	GESDPAYQQYQDAANNLR	1.89	High	187000	117889			GESDPAYQQYQDAANNLR
AP3D1	AP-3 complex subunit delta-1 OS=Homo sapiens OX=9606 GN=AP3D1 PE=1 SV=1 - [AP3D1_HUMAN]	GVVTLLSDYEVCK	2.27	High	168000	140083			GVVTLLSDYEVCK	+
AP3D1	AP-3 complex subunit delta-1 OS=Homo sapiens OX=9606 GN=AP3D1 PE=1 SV=1 - [AP3D1_HUMAN]	SEGGFIWACK	2.31	High	294000	74009			SEGGFIWACK	+
AP3M1	AP-3 complex subunit mu-1 OS=Homo sapiens OX=9606 GN=AP3M1 PE=1 SV=1 - [AP3M1_HUMAN]	SQVFSTAADGQTQVEIK	2.11	High	486000	102449			SQVFSTAADGQTQVEIK	+
AP3S1	AP-3 complex subunit sigma-1 OS=Homo sapiens OX=9606 GN=AP3S1 PE=1 SV=1 - [AP3S1_HUMAN]	RDPEFVFYDQLK	1.93	High	301000	129893		RDPEFVFYDQLK		+
APEH	Acylamino-acid-releasing enzyme OS=Homo sapiens OX=9606 GN=APEH PE=1 SV=4 - [ACPH_HUMAN]	ATGYPLAYVAAK	2.21	High	236000	107812			ATGYPLAYVAAK
APEH	Acylamino-acid-releasing enzyme OS=Homo sapiens OX=9606 GN=APEH PE=1 SV=4 - [ACPH_HUMAN]	GPPCGPVNCNEK	1.91	High	357000	29462			GPPCGPVNCNEK	+
APEH	Acylamino-acid-releasing enzyme OS=Homo sapiens OX=9606 GN=APEH PE=1 SV=4 - [ACPH_HUMAN]	TIGGGDDSFTTFFCETGAGK	2.96	High	66400	149106			TIGGGDDSFTTFFCETGAGK	+
APEH	Acylamino-acid-releasing enzyme OS=Homo sapiens OX=9606 GN=APEH PE=1 SV=4 - [ACPH_HUMAN]	VIVAVGDR	2.26	High	309000	51795			VIVAVGDR	+
APEX1	DNA-(apurinic or apyrimidinic site) lyase OS=Homo sapiens OX=9606 GN=APEX1 PE=1 SV=2 - [APEX1_HUMAN]	ALVLNTPNNPLGK	2.81	High	1250000	23208			ALVLNTPNNPLGK	+
APEX1	DNA-(apurinic or apyrimidinic site) lyase OS=Homo sapiens OX=9606 GN=APEX1 PE=1 SV=2 - [APEX1_HUMAN]	GDVVVSLPK	4.89	High	825000	87969		GDVVVSLPK		+
APEX1	DNA-(apurinic or apyrimidinic site) lyase OS=Homo sapiens OX=9606 GN=APEX1 PE=1 SV=2 - [APEX1_HUMAN]	GNFNYIEFTR	2.91	High	280000	128321			GNFNYIEFTR	+
APEX1	DNA-(apurinic or apyrimidinic site) lyase OS=Homo sapiens OX=9606 GN=APEX1 PE=1 SV=2 - [APEX1_HUMAN]	LGDVYVNDAFGTAHR	2.78	High	465000	99483			LGDVYVNDAFGTAHR	+
APEX1	DNA-(apurinic or apyrimidinic site) lyase OS=Homo sapiens OX=9606 GN=APEX1 PE=1 SV=2 - [APEX1_HUMAN]	SPAHYAGYWK	4.02	High	1160000	56647			SPAHYAGYWK	+
APEX1	DNA-(apurinic or apyrimidinic site) lyase OS=Homo sapiens OX=9606 GN=APEX1 PE=1 SV=2 - [APEX1_HUMAN]	VLSQQAASVVK	3.71	High	217000	55178			VLSQQAASVVK	+
API5	Apoptosis inhibitor 5 OS=Homo sapiens OX=9606 GN=API5 PE=1 SV=3 - [API5_HUMAN]	DTSEDIEELVEPVAAHGPK	2.62	High	377000	142998			DTSEDIEELVEPVAAHGPK	+
API5	Apoptosis inhibitor 5 OS=Homo sapiens OX=9606 GN=API5 PE=1 SV=3 - [API5_HUMAN]	GLLGMCVGEK	2.64	High	211000	105924			GLLGMCVGEK	+
API5	Apoptosis inhibitor 5 OS=Homo sapiens OX=9606 GN=API5 PE=1 SV=3 - [API5_HUMAN]	LAANDFFR	2.36	High	410000	118089			LAANDFFR	+
API5	Apoptosis inhibitor 5 OS=Homo sapiens OX=9606 GN=API5 PE=1 SV=3 - [API5_HUMAN]	QFTPCQLLADHANSPNK	3.59	High	170000	106358			QFTPCQLLADHANSPNK	+
API5	Apoptosis inhibitor 5 OS=Homo sapiens OX=9606 GN=API5 PE=1 SV=3 - [API5_HUMAN]	SDFFELLSNHHLDSQSR	2.88	High	105000	134595			SDFFELLSNHHLDSQSR	+
API5	Apoptosis inhibitor 5 OS=Homo sapiens OX=9606 GN=API5 PE=1 SV=3 - [API5_HUMAN]	VLENIELNK	2.2	High	928000	86643			VLENIELNK	+
API5	Apoptosis inhibitor 5 OS=Homo sapiens OX=9606 GN=API5 PE=1 SV=3 - [API5_HUMAN]	YGIEPTMVVQGVK	2.93	High	336000	124112			YGIEPTMVVQGVK	+
APIP	Methylthioribulose-1-phosphate dehydratase OS=Homo sapiens OX=9606 GN=APIP PE=1 SV=1 - [MTNB_HUMAN]	GAGAVIHTHSK	2.04	High	66400	2472			GAGAVIHTHSK	+
APIP	Methylthioribulose-1-phosphate dehydratase OS=Homo sapiens OX=9606 GN=APIP PE=1 SV=1 - [MTNB_HUMAN]	LPPGEYILVPSTFEPNK	2.58	High	76800	147312			LPPGEYILVPSTFEPNK	+
APMAP	Adipocyte plasma membrane-associated protein OS=Homo sapiens OX=9606 GN=APMAP PE=1 SV=2 - [APMAP_HUMAN]	CESAPGCGVWQRPVIDNPNYK	2.28	High	436000	106818			CESAPGCGVWQRPVIDNPNYK	+
APMAP	Adipocyte plasma membrane-associated protein OS=Homo sapiens OX=9606 GN=APMAP PE=1 SV=2 - [APMAP_HUMAN]	GDATVSYEDPPTAK	2.25	High	634000	64597			GDATVSYEDPPTAK	+
APMAP	Adipocyte plasma membrane-associated protein OS=Homo sapiens OX=9606 GN=APMAP PE=1 SV=2 - [APMAP_HUMAN]	SIVDNWPENHVK	1.9	High	400000	70399			SIVDNWPENHVK	+
APMAP	Adipocyte plasma membrane-associated protein OS=Homo sapiens OX=9606 GN=APMAP PE=1 SV=2 - [APMAP_HUMAN]	TFEVTPIR	2.5	High	461000	90310			TFEVTPIR	+
APMAP	Adipocyte plasma membrane-associated protein OS=Homo sapiens OX=9606 GN=APMAP PE=1 SV=2 - [APMAP_HUMAN]	TIQVDNTDAEGR	2.98	High	247000	45716			TIQVDNTDAEGR	+
APMAP	Adipocyte plasma membrane-associated protein OS=Homo sapiens OX=9606 GN=APMAP PE=1 SV=2 - [APMAP_HUMAN]	VSMPDVDLNLK	2.9	High	109000	131514			VSMPDVDLNLK	+
APOA1	Apolipoprotein A-I OS=Bos taurus GN=APOA1 PE=1 SV=3 - [APOA1_BOVIN]	EELALLDGSNVVFK	2.93	High	84800	148454			EELALLDGSNVVFK	+
APOA1	Apolipoprotein A-I OS=Bos taurus GN=APOA1 PE=1 SV=3 - [APOA1_BOVIN]	EFLALASSSLLK	2.61	High	227000	146779			EFLALASSSLLK	+
APOA1	Apolipoprotein A-I OS=Bos taurus GN=APOA1 PE=1 SV=3 - [APOA1_BOVIN]	IEHLIGK	2.42	High	584000	27023			IEHLIGK	+
APOA1	Apolipoprotein A-I OS=Bos taurus GN=APOA1 PE=1 SV=3 - [APOA1_BOVIN]	QEALIESLCEK	2.07	High	224000	109436			QEALIESLCEK	+
APOA1	Apolipoprotein A-I OS=Bos taurus GN=APOA1 PE=1 SV=3 - [APOA1_BOVIN]	TFVNITPAEVGVLVGK	2.26	High	156000	149576			TFVNITPAEVGVLVGK
APOA2	Apolipoprotein A-II OS=Bos taurus GN=APOA2 PE=1 SV=2 - [APOA2_BOVIN]	GSELQTQAK	2.39	High	661000	10960			GSELQTQAK	+
APOA2	Apolipoprotein A-II OS=Bos taurus GN=APOA2 PE=1 SV=2 - [APOA2_BOVIN]	VDQSILTGESVSVIK	2.85	High	444000	130065			VDQSILTGESVSVIK	+
APOB	Uncharacterized protein OS=Bos taurus GN=APOB PE=1 SV=2 - [E1BNR0_BOVIN]	DSAYQSITHYRPVSASR	2.22	High	348000	82896			DSAYQSITHYRPVSASR
APOB	Uncharacterized protein OS=Bos taurus GN=APOB PE=1 SV=2 - [E1BNR0_BOVIN]	GAEAANVTGPDGVPVEGSR	3.2	High	151000	83156			GAEAANVTGPDGVPVEGSR
APOL2	Apolipoprotein L2 OS=Homo sapiens OX=9606 GN=APOL2 PE=1 SV=1 - [APOL2_HUMAN]	YTLHYK	2.58	High	224000	33435		YTLHYK		+
APOO	MICOS complex subunit MIC26 OS=Homo sapiens OX=9606 GN=APOO PE=1 SV=1 - [MIC26_HUMAN]	IPADTFAALK	3.04	High	234000	109143			IPADTFAALK	+
APP	Amyloid-beta A4 protein OS=Homo sapiens OX=9606 GN=APP PE=1 SV=3 - [A4_HUMAN]	DNICGALAR	3.65	High	329000	70935			DNICGALAR	+
APP	Amyloid-beta A4 protein OS=Homo sapiens OX=9606 GN=APP PE=1 SV=3 - [A4_HUMAN]	INYTEGR	2.3	High	0	29193			INYTEGR	+
APP	Amyloid-beta A4 protein OS=Homo sapiens OX=9606 GN=APP PE=1 SV=3 - [A4_HUMAN]	LITQTFSHHNQLAQK	1.99	High	334000	47312			LITQTFSHHNQLAQK	+
APP	Amyloid-beta A4 protein OS=Homo sapiens OX=9606 GN=APP PE=1 SV=3 - [A4_HUMAN]	YDDMAACMK	2	High	239000	36100			YDDMAACMK	+
APPL1	DCC-interacting protein 13-alpha OS=Homo sapiens OX=9606 GN=APPL1 PE=1 SV=1 - [DP13A_HUMAN]	VIEGLDTGLQGMCVGER	2.29	High	152000	136423			VIEGLDTGLQGMCVGER	+
APRT	Adenine phosphoribosyltransferase OS=Homo sapiens OX=9606 GN=APRT PE=1 SV=2 - [APT_HUMAN]	MVVLSLPR	2.7	High	1390000	68953		MVVLSLPR		+
APRT	Adenine phosphoribosyltransferase OS=Homo sapiens OX=9606 GN=APRT PE=1 SV=2 - [APT_HUMAN]	TVPFCSTFAAFFTR	2.09	High	85200	151590			TVPFCSTFAAFFTR	+
AQR	RNA helicase aquarius OS=Homo sapiens OX=9606 GN=AQR PE=1 SV=4 - [AQR_HUMAN]	ALADHSMAQTPR	1.97	High	300000	33956			ALADHSMAQTPR	+
ARAF	Serine/threonine-protein kinase A-Raf OS=Homo sapiens OX=9606 GN=ARAF PE=1 SV=2 - [ARAF_HUMAN]	NDLNPMFLDQVAK	1.95	High	64200	140941			NDLNPMFLDQVAK
ARAF	Serine/threonine-protein kinase A-Raf OS=Homo sapiens OX=9606 GN=ARAF PE=1 SV=2 - [ARAF_HUMAN]	QYQLLFTQGSGENK	1.9	High	245000	117878			QYQLLFTQGSGENK
ARAF	Serine/threonine-protein kinase A-Raf OS=Homo sapiens OX=9606 GN=ARAF PE=1 SV=2 - [ARAF_HUMAN]	SGIDITDFQAK	2.66	High	292000	120753			SGIDITDFQAK
ARAP1	Arf-GAP with Rho-GAP domain, ANK repeat and PH domain-containing protein 1 OS=Homo sapiens OX=9606 GN=ARAP1 PE=1 SV=3 - [ARAP1_HUMAN]	VMLLQQGLNDR	1.9	High	300000	106395		VMLLQQGLNDR		+
ARCN1	Coatomer subunit delta OS=Homo sapiens OX=9606 GN=ARCN1 PE=1 SV=1 - [COPD_HUMAN]	ALLANALTSALR	2.24	High	91300	140136			ALLANALTSALR	+
ARCN1	Coatomer subunit delta OS=Homo sapiens OX=9606 GN=ARCN1 PE=1 SV=1 - [COPD_HUMAN]	ALRPDLADK	2.93	High	299000	34759		ALRPDLADK		+
ARCN1	Coatomer subunit delta OS=Homo sapiens OX=9606 GN=ARCN1 PE=1 SV=1 - [COPD_HUMAN]	ANNLSSLSK	2.27	High	327000	26956		ANNLSSLSK		+
ARCN1	Coatomer subunit delta OS=Homo sapiens OX=9606 GN=ARCN1 PE=1 SV=1 - [COPD_HUMAN]	APEQEQAAPGPAAGGEAPK	2.22	High	197000	43591			APEQEQAAPGPAAGGEAPK	+
ARCN1	Coatomer subunit delta OS=Homo sapiens OX=9606 GN=ARCN1 PE=1 SV=1 - [COPD_HUMAN]	EGQGNLPVR	3.26	High	345000	35759			EGQGNLPVR	+
ARCN1	Coatomer subunit delta OS=Homo sapiens OX=9606 GN=ARCN1 PE=1 SV=1 - [COPD_HUMAN]	EPLFGISTGNLITGLAAGAK	2.61	High	78600	151469			EPLFGISTGNLITGLAAGAK	+
ARCN1	Coatomer subunit delta OS=Homo sapiens OX=9606 GN=ARCN1 PE=1 SV=1 - [COPD_HUMAN]	ITGEAFVQFASQELAEK	2.3	High	75600	150838		ITGEAFVQFASQELAEK		+
ARCN1	Coatomer subunit delta OS=Homo sapiens OX=9606 GN=ARCN1 PE=1 SV=1 - [COPD_HUMAN]	IVNHPTMLQDPDVR	3.25	High	281000	74997			IVNHPTMLQDPDVR	+
ARCN1	Coatomer subunit delta OS=Homo sapiens OX=9606 GN=ARCN1 PE=1 SV=1 - [COPD_HUMAN]	TALAMGADR	1.97	High	1070000	43108			TALAMGADR	+
ARF3	ADP-ribosylation factor 3 OS=Homo sapiens OX=9606 GN=ARF3 PE=1 SV=2 - [ARF3_HUMAN]	GIDPFSLDALSK	2.54	High	109000	147689			GIDPFSLDALSK	+
ARF3	ADP-ribosylation factor 3 OS=Homo sapiens OX=9606 GN=ARF3 PE=1 SV=2 - [ARF3_HUMAN]	HCDEVGFNAEEAHNIVK	2.1	High	1610000	56761			HCDEVGFNAEEAHNIVK	+
ARF3	ADP-ribosylation factor 3 OS=Homo sapiens OX=9606 GN=ARF3 PE=1 SV=2 - [ARF3_HUMAN]	HVGMAVAGLLADAR	4.39	High	1370000	116093			HVGMAVAGLLADAR	+
ARF4	ADP-ribosylation factor 4 OS=Homo sapiens OX=9606 GN=ARF4 PE=1 SV=3 - [ARF4_HUMAN]	GQQLVMMPNK	2.17	High	692000	8168			GQQLVMMPNK	+
ARF4	ADP-ribosylation factor 4 OS=Homo sapiens OX=9606 GN=ARF4 PE=1 SV=3 - [ARF4_HUMAN]	GVVPLAGTDGETTTQGLDGLSER	2.51	High	106000	135531			GVVPLAGTDGETTTQGLDGLSER	+
ARF4	ADP-ribosylation factor 4 OS=Homo sapiens OX=9606 GN=ARF4 PE=1 SV=3 - [ARF4_HUMAN]	NEIIILANTTNTELK	2.01	High	120000	133357			NEIIILANTTNTELK	+
ARF4	ADP-ribosylation factor 4 OS=Homo sapiens OX=9606 GN=ARF4 PE=1 SV=3 - [ARF4_HUMAN]	STLINTLFK	4.1	High	529000	135531			STLINTLFK	+
ARF4	ADP-ribosylation factor 4 OS=Homo sapiens OX=9606 GN=ARF4 PE=1 SV=3 - [ARF4_HUMAN]	TLIQNCGASTIR	2.77	High	351000	68877			TLIQNCGASTIR	+
ARF5	ADP-ribosylation factor 5 OS=Homo sapiens OX=9606 GN=ARF5 PE=1 SV=2 - [ARF5_HUMAN]|ADP-ribosylation factor 3 OS=Homo sapiens OX=9606 GN=ARF3 PE=1 SV=2 - [ARF3_HUMAN]|ADP-ribosylation factor 4 OS=Homo sapiens OX=9606 GN=ARF4 PE=1 SV=3 - [ARF4_HUMAN]	ELVNNLGEIYQK	2.67	High	2140000	88533			ELVNNLGEIYQK	+
ARF5	ADP-ribosylation factor 5 OS=Homo sapiens OX=9606 GN=ARF5 PE=1 SV=2 - [ARF5_HUMAN]|ADP-ribosylation factor 3 OS=Homo sapiens OX=9606 GN=ARF3 PE=1 SV=2 - [ARF3_HUMAN]	FGYVDFESAEDLEK	2.18	High	125000	145033			FGYVDFESAEDLEK	+
ARF5	ADP-ribosylation factor 5 OS=Homo sapiens OX=9606 GN=ARF5 PE=1 SV=2 - [ARF5_HUMAN]	GQEDSLASAVDAATEQK	3.3	High	225000	123923			GQEDSLASAVDAATEQK	+
ARF5	ADP-ribosylation factor 5 OS=Homo sapiens OX=9606 GN=ARF5 PE=1 SV=2 - [ARF5_HUMAN]|ADP-ribosylation factor 3 OS=Homo sapiens OX=9606 GN=ARF3 PE=1 SV=2 - [ARF3_HUMAN]|ADP-ribosylation factor 4 OS=Homo sapiens OX=9606 GN=ARF4 PE=1 SV=3 - [ARF4_HUMAN]	TLFGLHLSQK	2.58	High	0	88533			TLFGLHLSQK	+
ARF5	ADP-ribosylation factor 5 OS=Homo sapiens OX=9606 GN=ARF5 PE=1 SV=2 - [ARF5_HUMAN]|ADP-ribosylation factor 3 OS=Homo sapiens OX=9606 GN=ARF3 PE=1 SV=2 - [ARF3_HUMAN]|ADP-ribosylation factor 4 OS=Homo sapiens OX=9606 GN=ARF4 PE=1 SV=3 - [ARF4_HUMAN]	TVTLGGDVFDPHGTLSGGAR	3.32	High	0	123993			TVTLGGDVFDPHGTLSGGAR
ARF5	ADP-ribosylation factor 5 OS=Homo sapiens OX=9606 GN=ARF5 PE=1 SV=2 - [ARF5_HUMAN]	VAIEHLDK	2.76	High	447000	31704			VAIEHLDK	+
ARF6	ADP-ribosylation factor 6 OS=Homo sapiens OX=9606 GN=ARF6 PE=1 SV=2 - [ARF6_HUMAN]	DASDDLDDLNFFNQK	2.01	High	60800	151112			DASDDLDDLNFFNQK	+
ARFGAP1	ADP-ribosylation factor GTPase-activating protein 1 OS=Homo sapiens OX=9606 GN=ARFGAP1 PE=1 SV=2 - [ARFG1_HUMAN]	HEIEGTGLPQAQLLWR	3.41	High	225000	133301			HEIEGTGLPQAQLLWR	+
ARFGAP1	ADP-ribosylation factor GTPase-activating protein 1 OS=Homo sapiens OX=9606 GN=ARFGAP1 PE=1 SV=2 - [ARFG1_HUMAN]	HVVQIVEK	2.65	High	215000	23577		HVVQIVEK		+
ARFGAP2	ADP-ribosylation factor GTPase-activating protein 2 OS=Homo sapiens OX=9606 GN=ARFGAP2 PE=1 SV=1 - [ARFG2_HUMAN]	FNNWGGSLSLGHPFGATGCR	2.17	High	120000	132635			FNNWGGSLSLGHPFGATGCR	+
ARFGAP2	ADP-ribosylation factor GTPase-activating protein 2 OS=Homo sapiens OX=9606 GN=ARFGAP2 PE=1 SV=1 - [ARFG2_HUMAN]	LEPQIASASEYAHR	2.98	High	303000	64266			LEPQIASASEYAHR	+
ARFGAP2	ADP-ribosylation factor GTPase-activating protein 2 OS=Homo sapiens OX=9606 GN=ARFGAP2 PE=1 SV=1 - [ARFG2_HUMAN]	VDGIAWSPETR	1.96	High	224000	110292			VDGIAWSPETR
ARFIP1	Arfaptin-1 OS=Homo sapiens OX=9606 GN=ARFIP1 PE=1 SV=2 - [ARFP1_HUMAN]	IGEEQSAEDAEDGPPELLFIHGGHTAK	2.62	High	158000	97773			IGEEQSAEDAEDGPPELLFIHGGHTAK	+
ARFIP1	Arfaptin-1 OS=Homo sapiens OX=9606 GN=ARFIP1 PE=1 SV=2 - [ARFP1_HUMAN]	LASVPAGGAVAVSAAPGSAAPAAGSAPAAAEEK	2.04	High	258000	110510			LASVPAGGAVAVSAAPGSAAPAAGSAPAAAEEK
ARFIP1	Arfaptin-1 OS=Homo sapiens OX=9606 GN=ARFIP1 PE=1 SV=2 - [ARFP1_HUMAN]	WGASTATTQK	2.71	High	410000	31325			WGASTATTQK	+
ARFIP2	Arfaptin-2 OS=Homo sapiens OX=9606 GN=ARFIP2 PE=1 SV=1 - [ARFP2_HUMAN]	AESCGSGNSTGYQIR	2.42	High	318000	45617			AESCGSGNSTGYQIR	+
ARFIP2	Arfaptin-2 OS=Homo sapiens OX=9606 GN=ARFIP2 PE=1 SV=1 - [ARFP2_HUMAN]	ELCQGLGQPGSVLR	2.14	High	262000	107720			ELCQGLGQPGSVLR	+
ARFIP2	Arfaptin-2 OS=Homo sapiens OX=9606 GN=ARFIP2 PE=1 SV=1 - [ARFP2_HUMAN]	RLDYVNHAR	3.24	High	140000	15898			RLDYVNHAR	+
ARHGAP1	Rho GTPase-activating protein 1 OS=Homo sapiens OX=9606 GN=ARHGAP1 PE=1 SV=1 - [RHG01_HUMAN]	AEGPDVAVDLPK	2.23	High	190000	103073			AEGPDVAVDLPK	+
ARHGAP1	Rho GTPase-activating protein 1 OS=Homo sapiens OX=9606 GN=ARHGAP1 PE=1 SV=1 - [RHG01_HUMAN]	ELGDHVTNLR	2.69	High	494000	52979			ELGDHVTNLR	+
ARHGAP1	Rho GTPase-activating protein 1 OS=Homo sapiens OX=9606 GN=ARHGAP1 PE=1 SV=1 - [RHG01_HUMAN]	HFIDVGAGVIDEDYR	2.62	High	159000	127809			HFIDVGAGVIDEDYR	+
ARHGAP1	Rho GTPase-activating protein 1 OS=Homo sapiens OX=9606 GN=ARHGAP1 PE=1 SV=1 - [RHG01_HUMAN]	IEGDPQGVQQAK	3.3	High	260000	32503			IEGDPQGVQQAK	+
ARHGDIA	Rho GDP-dissociation inhibitor 1 OS=Homo sapiens OX=9606 GN=ARHGDIA PE=1 SV=3 - [GDIR1_HUMAN]	DLIVDQTIEK	4.12	High	347000	109452		DLIVDQTIEK
ARHGDIA	Rho GDP-dissociation inhibitor 1 OS=Homo sapiens OX=9606 GN=ARHGDIA PE=1 SV=3 - [GDIR1_HUMAN]	DSALETLQGQLEEK	3.51	High	469000	139520			DSALETLQGQLEEK	+
ARHGDIA	Rho GDP-dissociation inhibitor 1 OS=Homo sapiens OX=9606 GN=ARHGDIA PE=1 SV=3 - [GDIR1_HUMAN]	HVMDGSLPTSLK	2.31	High	223000	79001			HVMDGSLPTSLK	+
ARHGDIA	Rho GDP-dissociation inhibitor 1 OS=Homo sapiens OX=9606 GN=ARHGDIA PE=1 SV=3 - [GDIR1_HUMAN]	LLTSGYLQR	3.46	High	322000	89365			LLTSGYLQR	+
ARHGDIA	Rho GDP-dissociation inhibitor 1 OS=Homo sapiens OX=9606 GN=ARHGDIA PE=1 SV=3 - [GDIR1_HUMAN]	NVGFESDTGGAFK	2.89	High	772000	79001			NVGFESDTGGAFK	+
ARHGDIA	Rho GDP-dissociation inhibitor 1 OS=Homo sapiens OX=9606 GN=ARHGDIA PE=1 SV=3 - [GDIR1_HUMAN]	SAAFLLR	2.31	High	488000	14121			SAAFLLR	+
ARHGEF1	Rho guanine nucleotide exchange factor 1 OS=Homo sapiens OX=9606 GN=ARHGEF1 PE=1 SV=2 - [ARHG1_HUMAN]	ADVLFIAPR	2.21	High	99500	122268			ADVLFIAPR	+
ARHGEF1	Rho guanine nucleotide exchange factor 1 OS=Homo sapiens OX=9606 GN=ARHGEF1 PE=1 SV=2 - [ARHG1_HUMAN]	KPLTSSSAAPQRPISTQR	2.85	High	139000	27566			KPLTSSSAAPQRPISTQR	+
ARHGEF2	Rho guanine nucleotide exchange factor 2 OS=Homo sapiens OX=9606 GN=ARHGEF2 PE=1 SV=4 - [ARHG2_HUMAN]	LYGDVPFIEER	2.7	High	141000	137708			LYGDVPFIEER	+
ARHGEF2	Rho guanine nucleotide exchange factor 2 OS=Homo sapiens OX=9606 GN=ARHGEF2 PE=1 SV=4 - [ARHG2_HUMAN]	QSVTYACNK	2.36	High	199000	19421			QSVTYACNK	+
ARHGEF2	Rho guanine nucleotide exchange factor 2 OS=Homo sapiens OX=9606 GN=ARHGEF2 PE=1 SV=4 - [ARHG2_HUMAN]	VAPEEHPVLLTEAPLNPK	2.32	High	188000	108584			VAPEEHPVLLTEAPLNPK	+
ARHGEF7	Rho guanine nucleotide exchange factor 7 OS=Homo sapiens OX=9606 GN=ARHGEF7 PE=1 SV=2 - [ARHG7_HUMAN]	HSLDASQGTATGPR	2.27	High	83500	21049			HSLDASQGTATGPR
ARIH1	E3 ubiquitin-protein ligase ARIH1 OS=Homo sapiens OX=9606 GN=ARIH1 PE=1 SV=2 - [ARI1_HUMAN]	ASPFLECHGR	2.24	High	315000	40573		ASPFLECHGR		+
ARIH1	E3 ubiquitin-protein ligase ARIH1 OS=Homo sapiens OX=9606 GN=ARIH1 PE=1 SV=2 - [ARI1_HUMAN]	EENIEDATEK	2.08	High	287000	38528			EENIEDATEK	+
ARIH1	E3 ubiquitin-protein ligase ARIH1 OS=Homo sapiens OX=9606 GN=ARIH1 PE=1 SV=2 - [ARI1_HUMAN]	QLEVVHTLDGK	2.69	High	219000	72072			QLEVVHTLDGK	+
ARIH2	E3 ubiquitin-protein ligase ARIH2 OS=Homo sapiens OX=9606 GN=ARIH2 PE=1 SV=1 - [ARI2_HUMAN]	SNFAEALAAHK	2.4	High	138000	69494			SNFAEALAAHK
ARL1	ADP-ribosylation factor-like protein 1 OS=Homo sapiens OX=9606 GN=ARL1 PE=1 SV=1 - [ARL1_HUMAN]	DRPFFAGLVK	2.18	High	396000	121107			DRPFFAGLVK	+
ARL2	ADP-ribosylation factor-like protein 2 OS=Homo sapiens OX=9606 GN=ARL2 PE=1 SV=4 - [ARL2_HUMAN]	DFNHINVELSLLGK	2.42	High	63700	145709			DFNHINVELSLLGK	+
ARL2	ADP-ribosylation factor-like protein 2 OS=Homo sapiens OX=9606 GN=ARL2 PE=1 SV=4 - [ARL2_HUMAN]	FNPETDYLTGTDGK	2.47	High	643000	114992			FNPETDYLTGTDGK
ARL2	ADP-ribosylation factor-like protein 2 OS=Homo sapiens OX=9606 GN=ARL2 PE=1 SV=4 - [ARL2_HUMAN]	IFQFQNFTNTR	1.92	High	165000	132747			IFQFQNFTNTR	+
ARL3	ADP-ribosylation factor-like protein 3 OS=Homo sapiens OX=9606 GN=ARL3 PE=1 SV=2 - [ARL3_HUMAN]	EIESEIDSEEELINK	2.41	High	354000	130886			EIESEIDSEEELINK	+
ARL3	ADP-ribosylation factor-like protein 3 OS=Homo sapiens OX=9606 GN=ARL3 PE=1 SV=2 - [ARL3_HUMAN]	QQLSAEELDAQLDAYNAR	2.47	High	191000	137053			QQLSAEELDAQLDAYNAR	+
ARL3	ADP-ribosylation factor-like protein 3 OS=Homo sapiens OX=9606 GN=ARL3 PE=1 SV=2 - [ARL3_HUMAN]	VLVIGAGGLGCELLK	2.46	High	327000	146600		VLVIGAGGLGCELLK		+
ARL6IP4	ADP-ribosylation factor-like protein 6-interacting protein 4 OS=Homo sapiens OX=9606 GN=ARL6IP4 PE=1 SV=2 - [AR6P4_HUMAN]	ISTEDDGLVR	4.23	High	312000	8851			ISTEDDGLVR	+
ARL6IP4	ADP-ribosylation factor-like protein 6-interacting protein 4 OS=Homo sapiens OX=9606 GN=ARL6IP4 PE=1 SV=2 - [AR6P4_HUMAN]	VELVPPTPAEIPR	3	High	172000	129113			VELVPPTPAEIPR	+
ARL8B	ADP-ribosylation factor-like protein 8B OS=Homo sapiens OX=9606 GN=ARL8B PE=1 SV=1 - [ARL8B_HUMAN]	IGFSGPK	2.91	High	367000	49422		IGFSGPK		+
ARL8B	ADP-ribosylation factor-like protein 8B OS=Homo sapiens OX=9606 GN=ARL8B PE=1 SV=1 - [ARL8B_HUMAN]	TVIIEQSWGSPK	2.27	High	0	107358			TVIIEQSWGSPK	+
ARL8B	ADP-ribosylation factor-like protein 8B OS=Homo sapiens OX=9606 GN=ARL8B PE=1 SV=1 - [ARL8B_HUMAN]	VMALELGPHK	2.36	High	414000	75396			VMALELGPHK	+
ARMC6	Armadillo repeat-containing protein 6 OS=Homo sapiens OX=9606 GN=ARMC6 PE=1 SV=2 - [ARMC6_HUMAN]	VVNVANVGAVPSGQDNIHR	2.07	High	170000	84536			VVNVANVGAVPSGQDNIHR	+
ARMCX3	Armadillo repeat-containing X-linked protein 3 OS=Homo sapiens OX=9606 GN=ARMCX3 PE=1 SV=1 - [ARMX3_HUMAN]	NPLIINSIIDK	2.03	High	109000	134539			NPLIINSIIDK	+
ARMT1	Protein-glutamate O-methyltransferase OS=Homo sapiens OX=9606 GN=ARMT1 PE=1 SV=1 - [ARMT1_HUMAN]	HGEEGVEAEK	2.13	High	155000	3458			HGEEGVEAEK	+
ARMT1	Protein-glutamate O-methyltransferase OS=Homo sapiens OX=9606 GN=ARMT1 PE=1 SV=1 - [ARMT1_HUMAN]	VEMYSGSDDDDDFNK	2.24	High	405000	93210			VEMYSGSDDDDDFNK
ARPC1B	Actin-related protein 2/3 complex subunit 1B OS=Homo sapiens OX=9606 GN=ARPC1B PE=1 SV=3 - [ARC1B_HUMAN]|Uncharacterized protein OS=Homo sapiens OX=9606 PE=4 SV=1 - [A0A1W2PNV4_HUMAN]	KPGDLSDELR	4.59	High	1540000	55811			KPGDLSDELR	+
ARPC1B	Actin-related protein 2/3 complex subunit 1B OS=Homo sapiens OX=9606 GN=ARPC1B PE=1 SV=3 - [ARC1B_HUMAN]	LLIYETEAK	3.39	High	329000	90998			LLIYETEAK	+
ARPC1B	Actin-related protein 2/3 complex subunit 1B OS=Homo sapiens OX=9606 GN=ARPC1B PE=1 SV=3 - [ARC1B_HUMAN]|Uncharacterized protein OS=Homo sapiens OX=9606 PE=4 SV=1 - [A0A1W2PNV4_HUMAN]	TITGNSAAVITPFK	2.21	High	465000	57155			TITGNSAAVITPFK	+
ARPC2	Actin-related protein 2/3 complex subunit 2 OS=Homo sapiens OX=9606 GN=ARPC2 PE=1 SV=1 - [ARPC2_HUMAN]	AVFDETYPDPVR	3.49	High	678000	119931			AVFDETYPDPVR	+
ARPC2	Actin-related protein 2/3 complex subunit 2 OS=Homo sapiens OX=9606 GN=ARPC2 PE=1 SV=1 - [ARPC2_HUMAN]	ETGENVLHVR	2.68	High	246000	45608			ETGENVLHVR	+
ARPC2	Actin-related protein 2/3 complex subunit 2 OS=Homo sapiens OX=9606 GN=ARPC2 PE=1 SV=1 - [ARPC2_HUMAN]	GCEVTPDVNISGQK	2.49	High	263000	55567			GCEVTPDVNISGQK	+
ARPC2	Actin-related protein 2/3 complex subunit 2 OS=Homo sapiens OX=9606 GN=ARPC2 PE=1 SV=1 - [ARPC2_HUMAN]	GVLFASGQNLAR	2.29	High	716000	102819		GVLFASGQNLAR		+
ARPC2	Actin-related protein 2/3 complex subunit 2 OS=Homo sapiens OX=9606 GN=ARPC2 PE=1 SV=1 - [ARPC2_HUMAN]	KLEELELDEQQK	1.89	High	340000	71845			KLEELELDEQQK	+
ARPC2	Actin-related protein 2/3 complex subunit 2 OS=Homo sapiens OX=9606 GN=ARPC2 PE=1 SV=1 - [ARPC2_HUMAN]	LMTQAQLEEATR	2.1	High	385000	92500			LMTQAQLEEATR	+
ARPC2	Actin-related protein 2/3 complex subunit 2 OS=Homo sapiens OX=9606 GN=ARPC2 PE=1 SV=1 - [ARPC2_HUMAN]	TEEGPTLSYGR	3.19	High	464000	70602			TEEGPTLSYGR	+
ARPC2	Actin-related protein 2/3 complex subunit 2 OS=Homo sapiens OX=9606 GN=ARPC2 PE=1 SV=1 - [ARPC2_HUMAN]	VTEGSFVYK	2.76	High	267000	71225			VTEGSFVYK	+
ARPC3	Actin-related protein 2/3 complex subunit 3 OS=Homo sapiens OX=9606 GN=ARPC3 PE=1 SV=3 - [ARPC3_HUMAN]	ILPTLEAVAALGNK	2.34	High	70200	128945			ILPTLEAVAALGNK	+
ARPC4	Actin-related protein 2/3 complex subunit 4 OS=Homo sapiens OX=9606 GN=ARPC4 PE=1 SV=3 - [ARPC4_HUMAN]	HNKPEVEVR	2.3	High	183000	5552			HNKPEVEVR	+
ARPC5	Actin-related protein 2/3 complex subunit 5 OS=Homo sapiens OX=9606 GN=ARPC5 PE=1 SV=3 - [ARPC5_HUMAN]	EMQDVDLAEVKPLVEK	2.74	High	169000	123972			EMQDVDLAEVKPLVEK	+
ARPC5	Actin-related protein 2/3 complex subunit 5 OS=Homo sapiens OX=9606 GN=ARPC5 PE=1 SV=3 - [ARPC5_HUMAN]	FEDEDSDDVPRK	1.89	High	153000	37011			FEDEDSDDVPRK	+
ARPC5	Actin-related protein 2/3 complex subunit 5 OS=Homo sapiens OX=9606 GN=ARPC5 PE=1 SV=3 - [ARPC5_HUMAN]	KLEEEGEQFVK	2.61	High	832000	60278			KLEEEGEQFVK	+
ARPC5	Actin-related protein 2/3 complex subunit 5 OS=Homo sapiens OX=9606 GN=ARPC5 PE=1 SV=3 - [ARPC5_HUMAN]	SVEEFQCLNR	2.77	High	1210000	87513			SVEEFQCLNR	+
ARPC5L	Actin-related protein 2/3 complex subunit 5-like protein OS=Homo sapiens OX=9606 GN=ARPC5L PE=1 SV=1 - [ARP5L_HUMAN]	VIQCFAETGQVQK	1.92	High	225000	77161			VIQCFAETGQVQK
ARPP19	cAMP-regulated phosphoprotein 19 OS=Homo sapiens OX=9606 GN=ARPP19 PE=1 SV=2 - [ARP19_HUMAN]|Alpha-endosulfine OS=Homo sapiens OX=9606 GN=ENSA PE=1 SV=1 - [ENSA_HUMAN]	AGAFEHLPSLR	2.64	High	363000	70065			AGAFEHLPSLR	+
ARPP19	cAMP-regulated phosphoprotein 19 OS=Homo sapiens OX=9606 GN=ARPP19 PE=1 SV=2 - [ARP19_HUMAN]	LCSDLMNCLHER	2.54	High	164000	97806			LCSDLMNCLHER
[truncated: 13,416 more rows]
