# Supplementary material for: Novel interconnections of HOG signaling revealed by combined use of two proteomic software packages
Source: Cell Commun Signal. 2019 Jun 17;17:66. doi: 10.1186/s12964-019-0381-z (PMC6572760; doi:10.1186/s12964-019-0381-z)
Supplement: Supplementary file 11 — Table S6. Related to Fig. 2. Comprehensive list of phosphorylation sites of Hog1-substrates identified in our study, as well as previous studies. For each phosphorylation site, the study providing the evidence for Hog1-dependency and Cdc28-dependency is indicated. We also included information on the type of evidence (MS-based, M-track, in vitro kinase assay). (A) Hog1-target proteins with at least one specific phosphorylation site confidently identified as a direct Hog1-substrate (MS- or other evidence). (B) Candidate proteins that show interaction with Hog1, but do not contain distinct sites that have been identified as Hog1-dependent. (XLSX 20 kb) [file 12964_2019_381_MOESM11_ESM.xlsx]

## Sheet: Blatt1
	Supplemental Table 6			Reference for			Evidence for Hog1-dependancy
A	Protein	Phosphorylation Site	Motif	Hog1-dependency	Cdc28-dependency	other	MS-based	positive M-track signal	in vitro kinase assay (protein-level)
	AIM21	476(S)	SSP	this study; Romanov et al., 2017			yes	yes*	n.a.
	ARE2	175(S)	SSP	this study; Romanov et al., 2017			yes	yes*	n.a.
	ART5	158(S)	SSP	this study; Romanov et al., 2017			yes	yes*	n.a.
	BCK1	765(T)	TP	this study; Romanov et al., 2017			yes	yes*	n.a.
	BCK2	258(S)	STP	this study; Romanov et al., 2017			yes	yes*	n.a.
	BOI1	647(T)	TSP	this study; Romanov et al., 2017	Kanshin et al., 2017		yes	yes*	n.a.
	BUL1	107(T) / 111(T)	TP	Romanov et al., 2017			yes	yes*	n.a.
	CHS5	373(T)	TP	this study; Romanov et al., 2017			yes	yes*	n.a.
	CIP1/YPL014W	65(T)	TP	Chang et al., 2017			n.a.	n.a.	yes
		69(T)	TP	Chang et al., 2017			n.a.	n.a.	yes
		73(T)	TP	Chang et al., 2017			n.a.	n.a.	yes
	ENT3	320(T)	TP	this study; Romanov et al., 2017			yes	no signal*	n.a.
	ERG11	458(S)	SSP	Romanov et al., 2017			yes	yes*	n.a.
	ETT1	33(S) / 34(T)	STP	Romanov et al., 2017		Bodenmiller et al., 2010; SNF1 [34(T)]	yes	n.a.	n.a.
	FAR8	132(T)	TP	this study			yes	no signal	n.a.
	FPS1	231(T)	TP	Thorsen et al., 2006; Mollapour et al., 2007			n.a.	n.a.	yes
		537(S)	SP	Mollapour et al., 2007			n.a.
	GAL11	750(T)	TP	this study; Romanov et al., 2017			yes	yes*	n.a.
	GCS1	157(S) / 161(T)	TP	this study	Holt et al., 2009 [161(T)]		yes	yes	n.a.
	GET2	45(S)	SP	this study; Romanov et al., 2017			yes	yes*	n.a.
	GIP3	260(S) / 264(T)	TP	Romanov et al., 2017			yes	yes*	n.a.
	HAC1	146(S)	SP	this study			yes	n.a.	n.a.
	HAL5	63(S) / 66(S)	SSP	Romanov et al., 2017	Holt et al., 2009 [64(S)]		yes	no signal*	n.a.
	HOT1	31(S)	SP	Alepuz et al., 2003			n.a.	yes*	yes
		70(S)	SP	Alepuz et al., 2003			n.a.
		153(S)	SP	Alepuz et al., 2003; Romanov et al., 2017			yes
		360(S)	SP	this study; Alepuz et al., 2003			yes
		410(S)	SP	Alepuz et al., 2003			n.a.
	HSF1	97(T)	TP	this study; Alepuz et al., 2003			yes	yes	n.a.
	HSL1	1220(S)	SP	Clotet et al., 2006			static	n.a.	yes
	KIC1	625(T)	TP	this study			yes	yes	n.a.
		1073(T)	STP				yes	yes
	MFB1	409(T)	TSP	this study			yes	n.a.	n.a.
	MSA1	95(T)	TP	Gonzales-Novo et al., 2015			n.a.	n.a.	yes
		99(T)	TP				n.a.	n.a.	yes
		121(S)	SSP				122(S) static	n.a.	yes
		128(S)	SSP				n.a.	n.a.	yes
		397(T)	TP				n.a.	n.a.	yes
		406(T)	TP				n.a.	n.a.	yes
		415(S)	SP				n.a.	n.a.	yes
		420(S)	SP				n.a.	n.a.	yes
		544(T)	TP				n.a.	n.a.	yes
	NHA1	765(T)	TP	Proft et al., 2004			static	no signal*	yes
		876(T)	TP				n.a.
	NUP1	11(S)	SP	Regot et al., 2013			static	n.a.	yes
		159(T)	TP	Regot et al., 2013	Kanshin et al., 2017 [158(S)]		n.a.
		161(S)	SP	Regot et al., 2013	Brickner et al., 2010		n.a.
	NUP2	361(T)	TP	this study; Regot et al., 2013			yes	yes*	yes
	NTH1	66(S)	SP	Romanov et al., 2017	Holt et al., 2009		indirect	yes*	n.a.
	ORM2	18(T)	TP	this study			yes	yes	n.a.
	PAN1	1225(T)	TP	this study; Reiter et al., 2012			yes	yes	yes
	PKH1	513(S)	SSP	this study			yes	n.a.	n.a.
	PMD1	1641(S)	SSP	this study			yes	n.a.	n.a.
	PPZ1	261(T) / 265(S)	STP	this study			yes	yes*	n.a.
		265(S)	SP	this study	Holt et al., 2009		yes		n.a.
	PPZ2	310(S)	SP	Romanov et al., 2017	Holt et al., 2009		yes	no signal*	n.a.
	PSP2	340(S)	SP	this study	Holt et al., 2009		yes	yes	n.a.
	RCK2	350(T)	TP	this study; Romanov et al., 2017			yes	yes*	yes
		379(T)	TP	this study; Teige et al., 2001; Breitkreuz et al., 2010; Romanov et al., 2017			yes
		515(S) / 520(S)	SP	this study			yes
		520(S)	SP	this study; Bilsland-Marchesan et al.,2000; Teige et al., 2001; Breitkreuz et al., 2010; Romanov et al., 2017			yes
	REG1	898(S)	SP	Romanov et al., 2017	Holt et al., 2009		yes	yes*	n.a.
	RGC1	774(T)	TP	Romanov et al., 2017			yes	yes*	n.a.
		969(S)	SP	Lee et al., 2013	Holt et al., 2009		yes	yes*	n.a.
		975(S)	SP	this study; Lee et al., 2013; Romanov et al., 2017	Holt et al., 2009		yes	yes*	n.a.
	RGC2 / ASK10	75(S)	SP	Lee et al., 2013			yes	yes*	n.a.
		344(S)	SP	Lee et al., 2013			yes	yes*	n.a.
		808(T)	TP	this study; Lee et al., 2013; Romanov et al., 2017	Holt et al., 2009; Kanshin et al., 2017		yes	yes*	n.a.
	ROD1	602(S) / 608(S)	SP	Romanov et al., 2017			yes	yes*	n.a.
	RTG3	197(T)	TP	Ruiz-Roig et al., 2012			n.a.	n.a.	yes
		222(S)	SP				n.a.
		227(S)	SP				n.a.
		249(T)	TP				n.a.
		376(S)	SP				static
	SAP1	397(S)	STP	this study			yes	n.a.	n.a.
		426(S)	SSP				yes	n.a.	n.a.
	SFL1	556(S)	SP	Romanov et al., 2017			yes	yes*	n.a.
	SHO1	166(S)	SP	Hao et al., 2007; Romanov et al., 2017			n.a.	yes*	n.a.
	SIC1	173(T)	TP	Escote et al., 2004			n.a.	n.a.	yes
	SKO1	94(S)	SP	this study	Holt et al., 2009		yes	yes*	yes
		108(S) / 113(T)	SP	this study; Proft et al., 2001	Kanshin et al., 2017 [113(T)]		yes
		126(S)	SP	Proft et al., 2001			n.a.
		215(T)	TP	this study; Romanov et al., 2017	Kanshin et al., 2017		yes
	SLN1	380(S)	STP	Sharifian et al., 2015			yes	n.a.	yes
		381(T)	STP				yes	n.a.	yes
	SOG2	214(T)	TP	this study			yes	yes	n.a.
	SMP1	348(S)	SP	de Nadal et al., 2003			n.a.	n.a.	yes
		357(S)	SP				n.a.
		365(T)	TP				n.a.
		376(S)	SP				n.a.
	SPT20	516(T)	TP	Romanov et al., 2017			yes	yes*	n.a.
	SSK1	193(S)	SP	Sharifian et al., 2015			yes	n.a.	n.a.
		195(S)	SP	Sharifian et al., 2015	Holt et al., 2009		yes
	SSK2	54(S)	SP	Sharifian et al., 2015; Romanov et al., 2017	Holt et al., 2009		yes	no signal*	yes
		57(S)	SP	Sharifian et al., 2015; Romanov et al., 2017	Holt et al., 2009		yes
		74(S)	SP	Sharifian et al., 2015			yes
		78(S)	SP	Sharifian et al., 2015			yes
	STE20	546(T)	TSP	this study	Oda et al., 1999 [547(S)]		yes	n.a.
	STE50	244(T)	TP	this study; Yamamoto et al., 2010; Romanov et al., 2017			yes	yes*	yes
		248(S)	SP	Hao et al., 2008; Yamamoto et al., 2010		Bodenmiller et al., 2010 (PPS1)	n.a.
		341(T)	TP	this study; Hao et al., 2008; Yamamoto et al., 2010			yes
	TFG1	673(T)	TP	this study			yes	no signal	n.a.
	TIF4632	196(T)	TP	this study; Romanov et al., 2017	Holt et al., 2009		yes	yes*	n.a.
	TOD6	152(T)	TP	this study; Romanov et al., 2017			yes	yes*	n.a.
	TSL1	135(S)	SP	Romanov et al., 2017	Holt et al., 2009		yes	yes*	n.a.
		147(S)	SP	Romanov et al., 2017	Holt et al., 2009		yes
	UBP13	261(S)	SP	this study			yes	yes	n.a.
	VAS1	294(S)	SP	Romanov et al., 2017			yes	yes*	n.a.
	VPS53	790(S)	STP	this study			yes	no signal*	n.a.
	VPS9	375(S)	SP	this study; Romanov et al., 2017			yes	yes*	n.a.
	WHI5	88(S)	SP	Gonzales-Novo et al., 2015	Holt et al., 2009		n.a.	n.a.	yes
		143(T)	TP	Gonzales-Novo et al., 2016			n.a.	n.a.	yes
		215(T)	TP	Gonzales-Novo et al., 2017			n.a.	n.a.	yes
	YLR257W	7(S)	STP	Romanov et al., 2017			yes	yes*	n.a.
		8(T)	STP	Romanov et al., 2017		Bodenmiller et al., 2010 (FRK1)	yes
		197(S)	SP	Bodenmiller et al., 2010		Bodenmiller et al., 2010 (PPH21)	yes
	EPO1 / YMR124W	209(S)	STP	this study; Romanov et al., 2017			yes	no signal*	n.a.
	YSP2	336(S)	SP	this study			yes	yes	n.a.
B
	AKL1	n.a.	n.a.	Romanov et al., 2017	Holt et al., 2009; Kanshin et al., 2017		n.a.	yes*	n.a.
	BOI2	n.a.	n.a.	Romanov et al., 2017	Holt et al., 2009; Kanshin et al., 2017		n.a.	yes*	n.a.
	DOT6	n.a.	n.a.	Romanov et al., 2017	Holt et al., 2009		n.a.	yes*	n.a.
	NUP60	n.a.	n.a.	Regot et al., 2013	Holt et al., 2009; Kanshin et al., 2017		n.a.	n.a.	yes
	PFK2	n.a.	n.a.	Dihazi et al., 2004			MALDI	n.a.	n.a.
	TDA9	n.a	n.a.	Romanov et al., 2017			n.a.	yes*	n.a.
	TOK1	n.a.	n.a.	Clotet et al., 2006			n.a.	n.a.	yes
	* M-track: Romanov et al., 2017
	n.a.: not available
