# Supplementary material for: Novel interconnections of HOG signaling revealed by combined use of two proteomic software packages
Source: Cell Commun Signal. 2019 Jun 17;17:66. doi: 10.1186/s12964-019-0381-z (PMC6572760; doi:10.1186/s12964-019-0381-z)
Supplement: Supplementary file 12 — Table S7. Related to Figs. 1 and 2. This table is showing the strains and plasmids used in this study. (XLSX 31 kb) [file 12964_2019_381_MOESM12_ESM.xlsx]

## Sheet: Supplemental Table 6
Supplemental Table 7 - Strains used in this study
Name	Background	Genotype	Reference
WR1242	S288c, Mat a	HOG1-TEV-ProteinA-Histone3-HA-URA3 his3Δ1 leu2Δ0 met15Δ0 ura3∆0	Romanov et al., Sci.Signaling (2017)
WR1249	S288c, Mat α	HOG1-TEV-ProteinA-Histone3-HA-URA3 his3Δ1 leu2Δ0 lys1Δ0 ura3Δ0	Romanov et al., Sci.Signaling (2017)
WR1288	S288c, Mat a	NUP2-myc-HKMT-LEU2 HOG1-TEV-ProteinA-Histone3-HA-URA3 his3Δ1 leu2Δ0 met15Δ0 ura3Δ0	Romanov et al., Sci.Signaling (2017)
WR1264	S288c, Mat a	PPZ1-myc-HKMT-LEU2 HOG1-TEV-ProteinA-Histone3-HA-URA3 his3Δ1 leu2Δ0 lys1Δ0 ura3Δ0	Romanov et al., Sci.Signaling (2017)
WR1605	S288c, Mat a	VPS53-myc-HKMT-LEU2 HOG1-TEV-ProteinA-Histone3-HA-URA3 his3Δ1 leu2Δ0 met15Δ0 ura3Δ0	Romanov et al., Sci.Signaling (2017)
MJ314	S288c, Mat a	PSP2-myc-HKMT-LEU2 HOG1-TEV-ProteinA-Histone3-HA-URA3 his3Δ1 leu2Δ0 met15Δ0 ura3Δ0	this study
MJ320	S288c, Mat a	SOG2-myc-HKMT-LEU2 HOG1-TEV-ProteinA-Histone3-HA-URA3 his3Δ1 leu2Δ0 met15Δ0 ura3Δ0	this study
MJ324	S288c, Mat a	UBP13-myc-HKMT-LEU2 HOG1-TEV-ProteinA-Histone3-HA-URA3 his3Δ1 leu2Δ0 met15Δ0 ura3Δ0	this study
MJ328	S288c, Mat a	YSP2-myc-HKMT-LEU2 HOG1-TEV-ProteinA-Histone3-HA-URA3 his3Δ1 leu2Δ0 met15Δ0 ura3Δ0	this study
MJ369	S288c, Mat a	TSA1-myc-HKMT-LEU2 HOG1-TEV-ProteinA-Histone3-HA-URA3 his3Δ1 leu2Δ0 met15Δ0 ura3Δ0	this study
MJ428	S288c, Mat α	FAR8-myc-HKMT-LEU2 HOG1-TEV-ProteinA-Histone3-HA-URA3 his3Δ1 leu2Δ0 met15Δ0 ura3Δ0	this study
MJ430	S288c, Mat α	GCS1-myc-HKMT-LEU2 HOG1-TEV-ProteinA-Histone3-HA-URA3 his3Δ1 leu2Δ0 lys1Δ0 ura3Δ0	this study
MJ432	S288c, Mat α	KIC1-myc-HKMT-LEU2 HOG1-TEV-ProteinA-Histone3-HA-URA3 his3Δ1 leu2Δ0 lys1Δ0 ura3Δ0	this study
MJ434	S288c, Mat α	ORM2-myc-HKMT-LEU2 HOG1-TEV-ProteinA-Histone3-HA-URA3 his3Δ1 leu2Δ0 lys1Δ0 ura3Δ0	this study
MJ436	S288c, Mat α	PAN1-myc-HKMT-LEU2 HOG1-TEV-ProteinA-Histone3-HA-URA3 his3Δ1 leu2Δ0 lys1Δ0 ura3Δ0	this study
MJ438	S288c, Mat α	TGF1-myc-HKMT-LEU2 HOG1-TEV-ProteinA-Histone3-HA-URA3 his3Δ1 leu2Δ0 lys1Δ0 ura3Δ0	this study
MJ440	S288c, Mat α	HSF1-myc-HKMT-LEU2 HOG1-TEV-ProteinA-Histone3-HA-URA3 his3Δ1 leu2Δ0 lys1Δ0 ura3Δ0	this study
GV1/WR1721	S288c, Mat α	myc-HKMT-YSP2 (N-terminal)::LEU2 HOG1-TEV-ProteinA-Histone3-HA-URA3 his3Δ1 leu2Δ0 lys1Δ0 ura3Δ0	this study
GG612	W303, Mat a	ORM2-HTBeaq-natMX HOG1as lys1::kanMX arg4::kanMX CAN1 leu2Δ0 trp1Δ0 ura3Δ0 ade2Δ0 his3Δ1	this study
GG616	W303, Mat a	KIC1-HTB-hphMX VPS53-HBH-TRP1 HOG1as lys1::kanMX arg4::kanMX CAN1 leu2Δ0 ura3Δ0 ade2Δ0 his3Δ1	this study
GG617	W303, Mat a	ORM2-HA-TRP1 HOG1as leu2Δ0 ura3Δ0 ade2Δ0 his3Δ1	this study
Plasmids used in this study
Name	Background	Characteristics	Reference	Gene Bank ID
pCK900		Integrative mycHKMT tag, LEU2	Brezovich et al., Yeast (2015)	KM407502
pCK902		Integrative TEV–protA–H3HA tag, URA3	Brezovich et al., Yeast (2015)	KM407504
pJA31	pJET	mycHKMT, LEU2 tagging cassette (pCK900) with primer annealing sequences: Knop et al., Yeast 15, 963-972 (1999)	Jillian Augustine, unpublished
pMJ089	YIPlac211	LEU2, TPI1 promoter, MYC-HKMT-GL(glycine linker)-YSP2 (1-600bp) N-terminal tagging cassette	this study
pWR268		Integrative HTBeap tag, natMX	Reiter et al, Proteomics (2012)
pWR160		Integrative HTB tag, hphMX	Reiter et al, Proteomics (2012)
pFA6a-HBH-TRP1		Integrative HBH tag, TRP1	Tagwerker et al, Yeast (2006)	DQ407920.2
Primers used in this study
Name	Sequence		Reference
Far8tag_fw	TGTTAATCACCGTGAATAAAAATAACGAAGTCCTTTTGCACAAGATTAAAATAtccggttctgctgctag		this study
Far8tag_rv	GGATAGAAAAAAATACCTATATACGTACACATAAGTATCTATTAGACAGATTCcctcgaggccagaagac		this study
Hsf1tag_fw	TACAGGACCCGACAGAGTACAACGATCACCGCCTGCCCAAACGAGCTAAGAAAtccggttctgctgctag		this study
Hsf1tag_re	TGGGTGCCGGTATTTTTTTTAGTTCGCTCTGCGCCTTACGCGATCAGCTTCGAcctcgaggccagaagac		this study
Gcs1tag_fw	TTGATAATAACGATAAGAAGAATGAACAGGACGAGGACAAATGGGACGATTTCtccggttctgctgctag		this study
Gcs1tag_rv	ACCACTTCTCCATTATAGCTACAATGTGAATTGAACTTTCCTTGAATGTTGAGcctcgaggccagaagac		this study
Kic1tag_fw	AACACGCTTTAAAGGAACAACTTATTTCAACGCCTATCAAGGATAATGAGCATtccggttctgctgctag		this study
Kic1tag_rv	AAATATATACTTTCACTTTTCTTACATCTTGCTTATTTTTCTTGAATATGTACcctcgaggccagaagac		this study
Orm2tag_fw	CGCATAGACTAAGAATATCCATCCCTGGTATTACGGGCCGTGCTCAAATTAGTtccggttctgctgctag		this study
Orm2tag_rv	ATATACATATACACATACATACATATATATATATATATATATACATATATGCGcctcgaggccagaagac		this study
Pan1tag_fw	CAGGTATCCCATCAATTCCACCTGCAGGTATTCCTCCACCCCCACCCCTTCCAtccggttctgctgctag		this study
Pan1tag_rv	TTGTAATTCTACATCCTTTCAGAAATTAGTATACATACGTATCTATAGAAAGCcctcgaggccagaagac		this study
Psp2tag_fw	GAAGCAGCGGTAACTACTCCAACTACAATAACAGAACAACAGACATGCCTTTAtccggttctgctgctag		this study
Psp2tag_rv	CGCTATATTACATTACTCAGAACTGCGTAACCGACTAGAACAAAAAAAGGAAAcctcgaggccagaagac		this study
Sog2tag_fw	TATTGGACTTGAGTTCATACAAGGCTGTATCAGTAAGCGCCAACTCTCCGGAGtccggttctgctgctag		this study
Sog2tag_rv	CCGAACTCCTCATTTTTCATGCATAAATATATAAATATATATATATATATATAcctcgaggccagaagac		this study
Tfg1tag_fw	TAAAAAAATTGTGTCGAAAGGTTGGCAATGACCACATGGAATTAAAGAAAGAGtccggttctgctgctag		this study
Tfg1tag_rv	ATACTTACTGCAACTAAAATGACAGTATAATGTAACTACATAAGATTAAATGGcctcgaggccagaagac		this study
Tsa1tag_fw	CCATCAAGCCAACCGTTGAAGACTCCAAGGAATACTTCGAAGCTGCCAACAAAtccggttctgctgctag		this study
Tsa1tag_rv	GCTTCTTAGACGGTAGTGTATCGTTTTGTCAGTGAATAGCATTAAGTTTATGGcctcgaggccagaagac		this study
Vps53_HBtag_fw	TGAGTGTCAAAGACTTCGTTTCTCACTCAAGGTTCTTTAACAGAGGCACTcggatccccgggttaattaa		this study
Vps53_HBtag_rv	AGACGGAAGTCCAAAAAAATCTCGTTTTCGATGTTTAGAAAGAATATAGAgaattcgagctcgtttaaac		this study
Ubp13tag_fw	CACCCATAAAGTCTTCTAAAAAAAAGTCGAGAATGTTTAGTTTTAGGAAAAGCtccggttctgctgctag		this study
Ubp13tag_rv	GGTTCCGGAGCCGGTTTAAAAAAAGAAGATTAAAGATATTATATTTATGTAAGcctcgaggccagaagac		this study
Ysp2tag_fw	TGAAAGAATTATTGGCCCAAACGGATAACACGTCGGCTACTAACCAATTACTTtccggttctgctgctag		this study
Ysp2tag_rv	GTCCAGTAATGCACCAGAAATGGACATATAAAACTATTAATGCATTTTATTACcctcgaggccagaagac		this study
Ysp2_NT_LeuUra_fw	GATGAGACGGGATAAATTTAGGACAGATAGCTGTAAACACTCCGTTTTGAATCgtgccacctgacgtctaagaaacc		this study
Ysp2_NT_int_rv	GCTCTAAAGGCAGTGGTGGG		this study
