# Supplementary material for: Novel interconnections of HOG signaling revealed by combined use of two proteomic software packages
Source: Cell Commun Signal. 2019 Jun 17;17:66. doi: 10.1186/s12964-019-0381-z (PMC6572760; doi:10.1186/s12964-019-0381-z)
Supplement: Supplementary file 13 — Table S8. Key resource table. (XLSX 36 kb) [file 12964_2019_381_MOESM13_ESM.xlsx]

## Sheet: Blatt1
Supplemental Table 8 - Resources
REAGENT or RESOURCE	SOURCE	IDENTIFIER
Antibodies
Mouse anti-Histone3 Trimethyl Lys9	Novus	Cat# NBP-1-30141
Mouse anti-HA (12CA5)	hybridoma supernatant provided by Prof. Egon Ogris	N/A
Mouse anti-Pkg1 (22C5D8)	ThermoFisher Scientific	Cat# 459250/H4728
Mouse anti-Myc (4A6)	MERCK Millipore	Cat# 05-724
Mouse anti-PSTAIR (P7962)	Sigma	Prod# 7962
Goat anti-mouse, HRP conjugated	Jackson ImmonoResearch	Cat# 115-035-008
Chemicals, Peptides, and Recombinant Proteins
SPP86: 1-(1-Methylethyl)-3-(2-phenylethynyl)-1H-pyrazolo[3,4-d]pyrimidin-4-amine	Tocris Bioscience	Cat. No. 5391
L-Lysine:2HCL (13C6, 99%)	Cambridge Isotope Laboratories, Inc.	Cat# CLM-2247-H-1
L-Arginine:2HCL (13C6, 99%)	Cambridge Isotope Laboratories, Inc.	Cat# CLM-2265-H-1
Critical Commercial Assays
SuperSignal West Pico PLUS Chemiluminescent Substrate	Thermo Scientific	Cat# 34577
SuperSignal West Femto Maximum Sensitivity Substrate	Thermo Scientific	Cat# 34096
Streptavidine Agarose Resin	Thermo Scientific	Prod# 20349
Ni Sepharose 6 Fast Flow	GE Healthcare	Cat# 17-5318-01
Deposited Data
Raw mass spectrometry data	PRIDE	PXD004294 to PXD004300
Proteome Discoverer .msf files and result files	PRIDE	PXD004294 to PXD004300
MaxQuant result files, Supplementary Datasets	PRIDE	PXD011935
Experimental Models: Cell Lines
Human: HeLa	ATCC	ATTC:CRM-CCL-2
Experimental Models: Organisms/Strains
See Supplemental Table 5 for yeast strains (S.cerevisiae)	This paper	N/A
Oligonucleotides
Primers for epitope tagging, see Supplemental Table 5	This paper	N/A
Recombinant DNA
See Supplemental Table 5 for yeast plasmids	This paper	N/A
Software and Algorithms
Proteome Discoverer 1.3 Software	Thermo Fisher Scientific	N/A
Proteome Discoverer 1.4 Software	Thermo Fisher Scientific	N/A
MaxQuant v1.5.2.8	Tyanova et al., 2016	https://maxquant.org
Python 2.7	Python Software Foundation. Python Language Reference, version 2.7	https://www.python.org
ImageJ 1.48	Fiji	https://imagej.net/Fiji/Downloads
Other
PhosphoGRID	Stark et al., 2010	https://phosphogrid.org/
GO Slim Mapper	Saccharomyces Genome Database, Gene Ontology	https://www.yeastgenome.org/cgi-bin/GO/goSlimMapper.pl
STRING v10.5	Szklarczyk et al., 2017	https://string-db.org
